# Supplementary material for: Crystal structure of 15-(2-chloro­phen­yl)-6b-hy­droxy-17-methyl-6b,7,16,17-tetra­hydro-7,14a-methanona­phtho[1′,8′:1,2,3]pyrrolo­[3′,2′:8,8a]azuleno[5,6-b]quinolin-14(15H)-one
Source: Acta Crystallogr E Crystallogr Commun. 2015 Dec 31;71(Pt 12):o1091–2. doi: 10.1107/S2056989015024767 (PMC4719995; doi:10.1107/S2056989015024767)
Supplement: Supplementary file 1 [file e-71-o1091-sup1.cif]

##############################################################################
#                                                                            #
# This CIF contains the data in a paper accepted for publication in          #
# Acta Crystallographica Section E. It conforms to the requirements of       #
# Notes for Authors for Acta Crystallographica Section E, and has been       #
# peer reviewed under the auspices of the IUCr Commission on Journals.       #
#                                                                            #
# Full details of the Crystallographic Information File format               #
# are given in the paper "The Crystallographic Information File (CIF):       #
# a New Standard Archive File for Crystallography" by S. R. Hall, F. H.      #
# Allen and I. D. Brown [Acta Cryst. (1991), A47, 655-685].                  #
#                                                                            #
# The current version of the core CIF dictionary is obtainable from          #
# ftp://ftp.iucr.org/pub/cif_core.dic.                                       #
#                                                                            #
# Software is freely available for graphical display of the structure(s)     #
# in this CIF. For information consult the CIF software page                 #
# http://www.iucr.org/resources/cif/software.                                #
#                                                                            #
# This file may be used for bona fide research purposes within the           #
# scientific community so long as proper attribution is given to the journal # 
# article from which it was obtained.                                        #
#                                                                            #
##############################################################################
data_global
_audit_creation_method     SHELXL-2014/7
_journal_date_recd_electronic     2015-12-04
_journal_date_accepted     2015-12-24
_journal_name_full     'Acta Crystallographica, Section E'
_journal_year     2015
_journal_volume     71
_journal_issue     12
_journal_page_first     o1091
_journal_page_last     o1092
_journal_paper_category     HO
_journal_paper_doi     10.1107/S2056989015024767
_journal_coeditor_code     IS5437
_publ_contact_author_name     'Devadasan Velmurugan'
_publ_contact_author_address
;  CAS in Crystallography and Biophysics
   University of madras
   Maraimalai campus(guindy campus)
   Chennai 600 025
   India
;
_publ_contact_author_email     'shirai2011@gmail.com'
_publ_contact_author_fax     '044 091 2499 3057'
_publ_contact_author_phone     '044 091 24484170'
_publ_section_title
;\
Crystal structure of
15-(2-chlorophenyl)-6b-hydroxy-17-methyl-6b,7,16,17-tetrahydro-7,14a-\
methanonaphtho[1',8':1,2,3]pyrrolo[3',2':8,8<i>a</i>]azuleno[5,6-<i>b</i>]\
quinolin-14(15<i>H</i>)-one
;
loop_
    _publ_author_name
    _publ_author_address
    'J. M. Joseph'
;
    Centre of Advanced Study in Crystallography and Biophysics
    University of Madras
    Guindy Campus
    Chennai 600 025
    India
;
    'Vijayan Viswanathan'
;
    Centre of Advanced Study in Crystallography and Biophysics
    University of Madras
    Guindy Campus
    Chennai 600 025
    India
;
    'Devadasan Velmurugan'
;
    Centre of Advanced Study in Crystallography and Biophysics
    University of Madras
    Guindy Campus
    Chennai 600 025
    India
;
data_I
_audit_creation_method     'SHELXL-2014/7'
_chemical_name_systematic
;\
15-(2-Chlorophenyl)-6b-hydroxy-17-methyl-6b,7,16,17-tetrahydro-\
7,14a-methanonaphtho[1',8':1,2,3]pyrrolo[3',2':8,8<i>a</i>]azuleno\
[5,6-<i>b</i>]quinolin-14(15<i>H</i>)-one
;
_chemical_name_common     ?
_chemical_formula_moiety     'C34 H25 Cl N2 O2'
_chemical_formula_sum     'C34 H25 Cl N2 O2'
_chemical_formula_iupac     'C34 H25 Cl N2 O2'
_chemical_formula_weight     529.01
_chemical_melting_point     ?
_shelx_space_group_comment
;
The symmetry employed for this shelxl refinement is uniquely defined
by the following loop, which should always be used as a source of
symmetry information in preference to the above space-group names.
They are only intended as comments.
;
_space_group_crystal_system     monoclinic
_space_group_name_H-M_alt     'P 21/c'
_space_group_name_Hall     '-P 2ybc'
loop_
    _space_group_symop_operation_xyz
    'x, y, z'
    '-x, y+1/2, -z+1/2'
    '-x, -y, -z'
    'x, -y-1/2, z-1/2'
_cell_length_a     11.1328(2)
_cell_length_b     13.0756(3)
_cell_length_c     19.0866(4)
_cell_angle_alpha     90
_cell_angle_beta     103.7380(10)
_cell_angle_gamma     90
_cell_volume     2698.91(10)
_cell_formula_units_Z     4
_cell_measurement_reflns_used     6713
_cell_measurement_theta_min     1.883
_cell_measurement_theta_max     28.331
_cell_measurement_temperature     293(2)
_exptl_crystal_description     block
_exptl_crystal_colour     colourless
_exptl_crystal_size_max     0.300
_exptl_crystal_size_mid     0.250
_exptl_crystal_size_min     0.200
_exptl_crystal_density_diffrn     1.302
_exptl_crystal_density_meas     ?
_exptl_crystal_density_method     ?
_exptl_crystal_F_000     1104
_exptl_absorpt_coefficient_mu     0.176
_exptl_absorpt_correction_type     multi-scan
_exptl_absorpt_process_details
;
(<i>SADABS</i>; Bruker, 2008)
;
_shelx_estimated_absorpt_T_min     0.949
_shelx_estimated_absorpt_T_max     0.965
_exptl_absorpt_correction_T_min     0.949
_exptl_absorpt_correction_T_max     0.966
_diffrn_ambient_temperature     293(2)
_diffrn_radiation_type     MoK\a
_diffrn_radiation_wavelength     0.71073
_diffrn_measurement_device_type     'Bruker SMART APEXII area-detector'
_diffrn_measurement_method     '\w and \f scans'
_diffrn_detector_area_resol_mean     ?
_diffrn_reflns_number     25834
_diffrn_reflns_av_R_equivalents     0.0218
_diffrn_reflns_theta_min     1.883
_diffrn_reflns_theta_max     28.331
_diffrn_reflns_theta_full     25.242
_diffrn_measured_fraction_theta_max     0.998
_diffrn_measured_fraction_theta_full     1.000
_diffrn_reflns_limit_h_min     -14
_diffrn_reflns_limit_h_max     13
_diffrn_reflns_limit_k_min     -12
_diffrn_reflns_limit_k_max     17
_diffrn_reflns_limit_l_min     -23
_diffrn_reflns_limit_l_max     25
_refine_special_details     ?
_reflns_number_total     6713
_reflns_number_gt     4796
_reflns_threshold_expression     'I > 2\s(I)'
_refine_ls_structure_factor_coef     Fsqd
_refine_ls_matrix_type     full
_refine_ls_R_factor_all     0.0721
_refine_ls_R_factor_gt     0.0489
_refine_ls_wR_factor_gt     0.1236
_refine_ls_wR_factor_ref     0.1389
_refine_ls_goodness_of_fit_ref     1.045
_refine_ls_restrained_S_all     1.045
_refine_ls_number_reflns     6713
_refine_ls_number_parameters     354
_refine_ls_number_restraints     0
_refine_ls_hydrogen_treatment     constr
_refine_ls_weighting_scheme     calc
_refine_ls_weighting_details
              'w=1/[\s^2^(Fo^2^)+(0.0597P)^2^+0.8480P] where P=(Fo^2^+2Fc^2^)/3'
_atom_sites_solution_hydrogens     geom
_atom_sites_solution_primary     ?
_atom_sites_solution_secondary     ?
_refine_ls_shift/su_max     0.001
_refine_ls_shift/su_mean     0.000
_refine_diff_density_max     0.395
_refine_diff_density_min     -0.578
_refine_ls_extinction_method     none
_refine_ls_extinction_coef     .
loop_
    _atom_type_symbol
    _atom_type_description
    _atom_type_scat_dispersion_real
    _atom_type_scat_dispersion_imag
    _atom_type_scat_source
    'C' 'C' 0.0033 0.0016
                         'International Tables Vol C Tables 4.2.6.8 and 6.1.1.4'
    'H' 'H' 0.0000 0.0000
                         'International Tables Vol C Tables 4.2.6.8 and 6.1.1.4'
    'N' 'N' 0.0061 0.0033
                         'International Tables Vol C Tables 4.2.6.8 and 6.1.1.4'
    'O' 'O' 0.0106 0.0060
                         'International Tables Vol C Tables 4.2.6.8 and 6.1.1.4'
    'Cl' 'Cl' 0.1484 0.1585
                         'International Tables Vol C Tables 4.2.6.8 and 6.1.1.4'
_computing_data_collection
;
<i>APEX2</i> (Bruker, 2008)
;
_computing_cell_refinement
;
<i>SAINT</i> (Bruker, 2008)
;
_computing_data_reduction
;
SAINT (Bruker, 2008)
;
_computing_structure_solution
;
SHELXS97 (Sheldrick, 2008)
;
_computing_structure_refinement
;
SHELXL2014 (Sheldrick, 2015)
;
_computing_molecular_graphics
;
ORTEP-3 for Windows (Farrugia, 2012)
;
_computing_publication_material
;
PLATON (Spek, 2009)
;
loop_
    _atom_site_type_symbol
    _atom_site_label
    _atom_site_fract_x
    _atom_site_fract_y
    _atom_site_fract_z
    _atom_site_U_iso_or_equiv
    _atom_site_adp_type
    _atom_site_calc_flag
    _atom_site_occupancy
    _atom_site_disorder_assembly
    _atom_site_disorder_group
    C C1 0.48949(15) 0.35516(13) 0.16996(8) 0.0410(4) Uani d 1 . .
    C C2 0.40120(18) 0.42324(15) 0.18580(11) 0.0561(5) Uani d 1 . .
    H H2 0.3615 0.4701 0.1514 0.067 Uiso calc 1 . .
    C C3 0.3743(2) 0.41996(17) 0.25204(12) 0.0673(6) Uani d 1 . .
    H H3 0.3162 0.4650 0.2624 0.081 Uiso calc 1 . .
    C C4 0.4328(2) 0.34998(18) 0.30440(11) 0.0690(6) Uani d 1 . .
    H H4 0.4126 0.3488 0.3490 0.083 Uiso calc 1 . .
    C C5 0.5182(2) 0.28387(16) 0.29125(10) 0.0587(5) Uani d 1 . .
    H H5 0.5564 0.2377 0.3266 0.070 Uiso calc 1 . .
    C C6 0.54938(16) 0.28509(13) 0.22343(8) 0.0433(4) Uani d 1 . .
    C C7 0.63722(15) 0.21934(13) 0.20603(8) 0.0423(4) Uani d 1 . .
    H H7 0.6800 0.1734 0.2402 0.051 Uiso calc 1 . .
    C C8 0.65996(13) 0.22281(12) 0.13869(8) 0.0352(3) Uani d 1 . .
    C C9 0.59359(13) 0.29450(11) 0.08764(7) 0.0327(3) Uani d 1 . .
    C C10 0.61453(13) 0.29544(12) 0.01248(7) 0.0338(3) Uani d 1 . .
    H H10 0.5419 0.3218 -0.0224 0.041 Uiso calc 1 . .
    C C11 0.64578(13) 0.18722(12) -0.00706(8) 0.0355(3) Uani d 1 . .
    H H11A 0.6496 0.1826 -0.0572 0.043 Uiso calc 1 . .
    H H11B 0.5861 0.1381 0.0021 0.043 Uiso calc 1 . .
    C C12 0.77426(13) 0.17073(11) 0.04414(8) 0.0337(3) Uani d 1 . .
    C C13 0.75273(14) 0.15339(12) 0.11889(8) 0.0379(3) Uani d 1 . .
    C C14 0.86006(14) 0.09018(12) 0.02079(9) 0.0407(4) Uani d 1 . .
    H H14 0.8876 0.0415 0.0604 0.049 Uiso calc 1 . .
    C C15 0.79749(15) 0.03145(13) -0.04622(9) 0.0449(4) Uani d 1 . .
    C C16 0.72850(17) -0.05621(15) -0.04343(11) 0.0560(5) Uani d 1 . .
    C C17 0.6726(2) -0.1110(2) -0.10403(15) 0.0814(7) Uani d 1 . .
    H H17 0.6286 -0.1702 -0.0997 0.098 Uiso calc 1 . .
    C C18 0.6820(3) -0.0784(2) -0.17021(16) 0.0933(9) Uani d 1 . .
    H H18 0.6450 -0.1156 -0.2112 0.112 Uiso calc 1 . .
    C C19 0.7460(3) 0.0090(2) -0.17633(13) 0.0830(7) Uani d 1 . .
    H H19 0.7506 0.0325 -0.2216 0.100 Uiso calc 1 . .
    C C20 0.8039(2) 0.06261(16) -0.11492(11) 0.0613(5) Uani d 1 . .
    H H20 0.8485 0.1212 -0.1198 0.074 Uiso calc 1 . .
    C C21 0.97124(16) 0.15380(13) 0.01258(11) 0.0514(4) Uani d 1 . .
    H H21A 1.0350 0.1541 0.0572 0.062 Uiso calc 1 . .
    H H21B 1.0059 0.1266 -0.0256 0.062 Uiso calc 1 . .
    C C22 0.83991(13) 0.27695(12) 0.04290(8) 0.0368(3) Uani d 1 . .
    C C23 0.73303(14) 0.35448(12) 0.00747(8) 0.0356(3) Uani d 1 . .
    C C24 0.75807(15) 0.44880(12) 0.05354(9) 0.0401(3) Uani d 1 . .
    C C25 0.70176(18) 0.54227(13) 0.04710(10) 0.0505(4) Uani d 1 . .
    H H25 0.6400 0.5590 0.0066 0.061 Uiso calc 1 . .
    C C26 0.7405(2) 0.61256(15) 0.10406(12) 0.0630(5) Uani d 1 . .
    H H26 0.7027 0.6764 0.1005 0.076 Uiso calc 1 . .
    C C27 0.8304(2) 0.59131(16) 0.16375(13) 0.0667(6) Uani d 1 . .
    H H27 0.8525 0.6403 0.1998 0.080 Uiso calc 1 . .
    C C28 0.89118(18) 0.49524(15) 0.17184(11) 0.0558(5) Uani d 1 . .
    C C29 0.85176(15) 0.42601(13) 0.11493(9) 0.0431(4) Uani d 1 . .
    C C30 0.90043(15) 0.32693(13) 0.11448(9) 0.0447(4) Uani d 1 . .
    C C31 0.99033(18) 0.29500(17) 0.17236(11) 0.0635(5) Uani d 1 . .
    H H31 1.0238 0.2297 0.1735 0.076 Uiso calc 1 . .
    C C32 1.0311(2) 0.3634(2) 0.23032(13) 0.0821(7) Uani d 1 . .
    H H32 1.0919 0.3419 0.2699 0.098 Uiso calc 1 . .
    C C33 0.9850(2) 0.4597(2) 0.23037(13) 0.0767(7) Uani d 1 . .
    H H33 1.0154 0.5026 0.2694 0.092 Uiso calc 1 . .
    C C34 1.0217(2) 0.33226(17) -0.00314(15) 0.0733(6) Uani d 1 . .
    H H34A 0.9861 0.3991 -0.0134 0.110 Uiso calc 1 . .
    H H34B 1.0668 0.3148 -0.0386 0.110 Uiso calc 1 . .
    H H34C 1.0768 0.3321 0.0439 0.110 Uiso calc 1 . .
    N N1 0.51194(12) 0.35848(10) 0.10248(7) 0.0385(3) Uani d 1 . .
    N N2 0.92281(13) 0.25697(11) -0.00534(8) 0.0476(3) Uani d 1 . .
    O O1 0.80595(12) 0.08859(10) 0.16014(7) 0.0587(4) Uani d 1 . .
    O O2 0.72880(12) 0.37212(10) -0.06641(6) 0.0493(3) Uani d 1 . .
    H H2A 0.7820 0.3376 -0.0785 0.074 Uiso calc 1 . .
    Cl Cl1 0.71190(7) -0.10108(5) 0.03928(4) 0.0892(2) Uani d 1 . .
loop_
    _atom_site_aniso_label
    _atom_site_aniso_U_11
    _atom_site_aniso_U_22
    _atom_site_aniso_U_33
    _atom_site_aniso_U_12
    _atom_site_aniso_U_13
    _atom_site_aniso_U_23
    C1 0.0437(8) 0.0415(9) 0.0410(8) 0.0001(7) 0.0162(7) -0.0055(7)
    C2 0.0609(11) 0.0548(11) 0.0601(11) 0.0129(9) 0.0294(9) -0.0031(9)
    C3 0.0781(14) 0.0662(13) 0.0708(13) 0.0107(11) 0.0438(11) -0.0124(11)
    C4 0.0904(16) 0.0785(15) 0.0503(11) 0.0004(12) 0.0410(11) -0.0097(10)
    C5 0.0772(13) 0.0654(13) 0.0383(9) -0.0001(10) 0.0233(9) -0.0040(8)
    C6 0.0515(9) 0.0458(10) 0.0345(8) -0.0025(7) 0.0142(7) -0.0052(7)
    C7 0.0483(9) 0.0441(9) 0.0333(8) 0.0027(7) 0.0076(6) 0.0019(6)
    C8 0.0346(7) 0.0376(8) 0.0326(7) 0.0017(6) 0.0064(5) 0.0002(6)
    C9 0.0305(7) 0.0355(8) 0.0322(7) 0.0022(6) 0.0076(5) 0.0000(6)
    C10 0.0313(7) 0.0399(8) 0.0295(7) 0.0077(6) 0.0060(5) 0.0026(6)
    C11 0.0327(7) 0.0399(8) 0.0343(7) 0.0039(6) 0.0086(6) -0.0018(6)
    C12 0.0299(7) 0.0333(8) 0.0383(7) 0.0058(6) 0.0088(6) -0.0002(6)
    C13 0.0348(7) 0.0388(8) 0.0386(8) 0.0044(6) 0.0058(6) 0.0030(6)
    C14 0.0373(8) 0.0351(8) 0.0521(9) 0.0091(6) 0.0154(7) 0.0010(7)
    C15 0.0416(9) 0.0392(9) 0.0589(10) 0.0088(7) 0.0216(7) -0.0060(7)
    C16 0.0469(10) 0.0512(11) 0.0772(13) -0.0024(8) 0.0294(9) -0.0100(9)
    C17 0.0648(14) 0.0767(16) 0.109(2) -0.0227(12) 0.0341(13) -0.0380(14)
    C18 0.0830(18) 0.108(2) 0.0918(19) -0.0133(16) 0.0271(15) -0.0495(17)
    C19 0.0958(18) 0.098(2) 0.0607(13) 0.0095(16) 0.0300(12) -0.0200(13)
    C20 0.0762(13) 0.0543(12) 0.0616(12) 0.0054(10) 0.0324(10) -0.0078(9)
    C21 0.0378(9) 0.0442(10) 0.0767(12) 0.0065(7) 0.0228(8) -0.0055(9)
    C22 0.0321(7) 0.0342(8) 0.0452(8) 0.0039(6) 0.0116(6) 0.0004(6)
    C23 0.0398(8) 0.0360(8) 0.0332(7) 0.0057(6) 0.0130(6) 0.0030(6)
    C24 0.0458(9) 0.0339(8) 0.0448(8) 0.0008(6) 0.0194(7) 0.0023(6)
    C25 0.0630(11) 0.0374(9) 0.0572(10) 0.0063(8) 0.0265(9) 0.0053(8)
    C26 0.0865(15) 0.0347(10) 0.0769(14) 0.0018(9) 0.0372(12) -0.0027(9)
    C27 0.0848(15) 0.0466(12) 0.0748(14) -0.0192(11) 0.0313(12) -0.0211(10)
    C28 0.0586(11) 0.0490(11) 0.0603(11) -0.0160(9) 0.0153(9) -0.0131(9)
    C29 0.0433(9) 0.0381(9) 0.0494(9) -0.0067(7) 0.0139(7) -0.0034(7)
    C30 0.0347(8) 0.0431(9) 0.0536(10) -0.0012(7) 0.0049(7) -0.0025(7)
    C31 0.0455(10) 0.0602(12) 0.0728(13) 0.0014(9) -0.0101(9) -0.0048(10)
    C32 0.0606(13) 0.0888(18) 0.0769(15) -0.0046(12) -0.0230(11) -0.0104(13)
    C33 0.0682(14) 0.0793(17) 0.0717(14) -0.0223(12) -0.0053(11) -0.0249(12)
    C34 0.0599(13) 0.0560(12) 0.1193(19) -0.0101(10) 0.0518(13) -0.0053(12)
    N1 0.0384(7) 0.0403(7) 0.0391(7) 0.0067(5) 0.0138(5) 0.0005(5)
    N2 0.0405(7) 0.0404(8) 0.0696(9) 0.0018(6) 0.0285(7) -0.0013(7)
    O1 0.0630(8) 0.0633(8) 0.0494(7) 0.0281(7) 0.0123(6) 0.0195(6)
    O2 0.0607(8) 0.0549(8) 0.0384(6) 0.0110(6) 0.0235(5) 0.0085(5)
    Cl1 0.1012(5) 0.0769(4) 0.1044(5) -0.0282(3) 0.0540(4) 0.0057(3)
_geom_special_details
;
 All esds (except the esd in the dihedral angle between two l.s. planes)
 are estimated using the full covariance matrix.  The cell esds are taken
 into account individually in the estimation of esds in distances, angles
 and torsion angles; correlations between esds in cell parameters are only
 used when they are defined by crystal symmetry.  An approximate (isotropic)
 treatment of cell esds is used for estimating esds involving l.s. planes.
;
loop_
    _geom_bond_atom_site_label_1
    _geom_bond_atom_site_label_2
    _geom_bond_site_symmetry_2
    _geom_bond_distance
    _geom_bond_publ_flag
    C1 N1 . 1.3697(19) ?
    C1 C2 . 1.411(2) ?
    C1 C6 . 1.415(2) ?
    C2 C3 . 1.367(3) ?
    C2 H2 . 0.9300 ?
    C3 C4 . 1.397(3) ?
    C3 H3 . 0.9300 ?
    C4 C5 . 1.352(3) ?
    C4 H4 . 0.9300 ?
    C5 C6 . 1.418(2) ?
    C5 H5 . 0.9300 ?
    C6 C7 . 1.400(2) ?
    C7 C8 . 1.368(2) ?
    C7 H7 . 0.9300 ?
    C8 C9 . 1.426(2) ?
    C8 C13 . 1.490(2) ?
    C9 N1 . 1.3148(18) ?
    C9 C10 . 1.5071(19) ?
    C10 C11 . 1.524(2) ?
    C10 C23 . 1.551(2) ?
    C10 H10 . 0.9800 ?
    C11 C12 . 1.544(2) ?
    C11 H11A . 0.9700 ?
    C11 H11B . 0.9700 ?
    C12 C13 . 1.519(2) ?
    C12 C14 . 1.556(2) ?
    C12 C22 . 1.572(2) ?
    C13 O1 . 1.2113(19) ?
    C14 C15 . 1.512(2) ?
    C14 C21 . 1.530(2) ?
    C14 H14 . 0.9800 ?
    C15 C16 . 1.388(3) ?
    C15 C20 . 1.391(3) ?
    C16 C17 . 1.377(3) ?
    C16 Cl1 . 1.735(2) ?
    C17 C18 . 1.361(4) ?
    C17 H17 . 0.9300 ?
    C18 C19 . 1.366(4) ?
    C18 H18 . 0.9300 ?
    C19 C20 . 1.386(3) ?
    C19 H19 . 0.9300 ?
    C20 H20 . 0.9300 ?
    C21 N2 . 1.463(2) ?
    C21 H21A . 0.9700 ?
    C21 H21B . 0.9700 ?
    C22 N2 . 1.4736(19) ?
    C22 C30 . 1.520(2) ?
    C22 C23 . 1.587(2) ?
    C23 O2 . 1.4187(17) ?
    C23 C24 . 1.502(2) ?
    C24 C25 . 1.366(2) ?
    C24 C29 . 1.403(2) ?
    C25 C26 . 1.411(3) ?
    C25 H25 . 0.9300 ?
    C26 C27 . 1.355(3) ?
    C26 H26 . 0.9300 ?
    C27 C28 . 1.418(3) ?
    C27 H27 . 0.9300 ?
    C28 C29 . 1.402(2) ?
    C28 C33 . 1.414(3) ?
    C29 C30 . 1.405(2) ?
    C30 C31 . 1.368(2) ?
    C31 C32 . 1.411(3) ?
    C31 H31 . 0.9300 ?
    C32 C33 . 1.359(3) ?
    C32 H32 . 0.9300 ?
    C33 H33 . 0.9300 ?
    C34 N2 . 1.470(2) ?
    C34 H34A . 0.9600 ?
    C34 H34B . 0.9600 ?
    C34 H34C . 0.9600 ?
    O2 H2A . 0.8200 ?
loop_
    _geom_angle_atom_site_label_1
    _geom_angle_atom_site_label_2
    _geom_angle_atom_site_label_3
    _geom_angle_site_symmetry_1
    _geom_angle_site_symmetry_3
    _geom_angle
    _geom_angle_publ_flag
    N1 C1 C2 . . 118.26(15) ?
    N1 C1 C6 . . 122.61(14) ?
    C2 C1 C6 . . 119.12(15) ?
    C3 C2 C1 . . 119.67(19) ?
    C3 C2 H2 . . 120.2 ?
    C1 C2 H2 . . 120.2 ?
    C2 C3 C4 . . 120.98(18) ?
    C2 C3 H3 . . 119.5 ?
    C4 C3 H3 . . 119.5 ?
    C5 C4 C3 . . 121.00(17) ?
    C5 C4 H4 . . 119.5 ?
    C3 C4 H4 . . 119.5 ?
    C4 C5 C6 . . 119.86(19) ?
    C4 C5 H5 . . 120.1 ?
    C6 C5 H5 . . 120.1 ?
    C7 C6 C1 . . 117.54(14) ?
    C7 C6 C5 . . 123.10(16) ?
    C1 C6 C5 . . 119.36(16) ?
    C8 C7 C6 . . 119.86(15) ?
    C8 C7 H7 . . 120.1 ?
    C6 C7 H7 . . 120.1 ?
    C7 C8 C9 . . 118.84(14) ?
    C7 C8 C13 . . 120.81(14) ?
    C9 C8 C13 . . 120.35(13) ?
    N1 C9 C8 . . 122.93(13) ?
    N1 C9 C10 . . 118.10(12) ?
    C8 C9 C10 . . 118.93(12) ?
    C9 C10 C11 . . 108.73(12) ?
    C9 C10 C23 . . 112.88(12) ?
    C11 C10 C23 . . 101.55(11) ?
    C9 C10 H10 . . 111.1 ?
    C11 C10 H10 . . 111.1 ?
    C23 C10 H10 . . 111.1 ?
    C10 C11 C12 . . 101.87(11) ?
    C10 C11 H11A . . 111.4 ?
    C12 C11 H11A . . 111.4 ?
    C10 C11 H11B . . 111.4 ?
    C12 C11 H11B . . 111.4 ?
    H11A C11 H11B . . 109.3 ?
    C13 C12 C11 . . 106.63(11) ?
    C13 C12 C14 . . 114.36(12) ?
    C11 C12 C14 . . 116.91(12) ?
    C13 C12 C22 . . 108.88(12) ?
    C11 C12 C22 . . 103.37(11) ?
    C14 C12 C22 . . 105.93(11) ?
    O1 C13 C8 . . 121.52(14) ?
    O1 C13 C12 . . 123.58(14) ?
    C8 C13 C12 . . 114.89(12) ?
    C15 C14 C21 . . 114.25(14) ?
    C15 C14 C12 . . 113.27(13) ?
    C21 C14 C12 . . 103.17(12) ?
    C15 C14 H14 . . 108.6 ?
    C21 C14 H14 . . 108.6 ?
    C12 C14 H14 . . 108.6 ?
    C16 C15 C20 . . 115.53(17) ?
    C16 C15 C14 . . 122.33(16) ?
    C20 C15 C14 . . 122.14(17) ?
    C17 C16 C15 . . 122.8(2) ?
    C17 C16 Cl1 . . 117.64(17) ?
    C15 C16 Cl1 . . 119.60(15) ?
    C18 C17 C16 . . 119.9(2) ?
    C18 C17 H17 . . 120.1 ?
    C16 C17 H17 . . 120.1 ?
    C17 C18 C19 . . 119.9(2) ?
    C17 C18 H18 . . 120.1 ?
    C19 C18 H18 . . 120.1 ?
    C18 C19 C20 . . 119.9(2) ?
    C18 C19 H19 . . 120.1 ?
    C20 C19 H19 . . 120.1 ?
    C19 C20 C15 . . 122.1(2) ?
    C19 C20 H20 . . 119.0 ?
    C15 C20 H20 . . 119.0 ?
    N2 C21 C14 . . 105.25(13) ?
    N2 C21 H21A . . 110.7 ?
    C14 C21 H21A . . 110.7 ?
    N2 C21 H21B . . 110.7 ?
    C14 C21 H21B . . 110.7 ?
    H21A C21 H21B . . 108.8 ?
    N2 C22 C30 . . 115.35(13) ?
    N2 C22 C12 . . 102.42(12) ?
    C30 C22 C12 . . 118.34(13) ?
    N2 C22 C23 . . 111.38(12) ?
    C30 C22 C23 . . 103.64(12) ?
    C12 C22 C23 . . 105.46(11) ?
    O2 C23 C24 . . 113.97(13) ?
    O2 C23 C10 . . 108.31(12) ?
    C24 C23 C10 . . 114.53(12) ?
    O2 C23 C22 . . 111.83(12) ?
    C24 C23 C22 . . 105.01(12) ?
    C10 C23 C22 . . 102.61(11) ?
    C25 C24 C29 . . 119.96(16) ?
    C25 C24 C23 . . 131.66(16) ?
    C29 C24 C23 . . 108.20(13) ?
    C24 C25 C26 . . 117.63(18) ?
    C24 C25 H25 . . 121.2 ?
    C26 C25 H25 . . 121.2 ?
    C27 C26 C25 . . 122.97(19) ?
    C27 C26 H26 . . 118.5 ?
    C25 C26 H26 . . 118.5 ?
    C26 C27 C28 . . 120.76(18) ?
    C26 C27 H27 . . 119.6 ?
    C28 C27 H27 . . 119.6 ?
    C29 C28 C33 . . 115.85(19) ?
    C29 C28 C27 . . 115.74(18) ?
    C33 C28 C27 . . 128.39(19) ?
    C28 C29 C24 . . 122.93(16) ?
    C28 C29 C30 . . 123.36(17) ?
    C24 C29 C30 . . 113.70(15) ?
    C31 C30 C29 . . 119.05(17) ?
    C31 C30 C22 . . 132.67(17) ?
    C29 C30 C22 . . 108.22(14) ?
    C30 C31 C32 . . 118.5(2) ?
    C30 C31 H31 . . 120.8 ?
    C32 C31 H31 . . 120.8 ?
    C33 C32 C31 . . 122.4(2) ?
    C33 C32 H32 . . 118.8 ?
    C31 C32 H32 . . 118.8 ?
    C32 C33 C28 . . 120.81(19) ?
    C32 C33 H33 . . 119.6 ?
    C28 C33 H33 . . 119.6 ?
    N2 C34 H34A . . 109.5 ?
    N2 C34 H34B . . 109.5 ?
    H34A C34 H34B . . 109.5 ?
    N2 C34 H34C . . 109.5 ?
    H34A C34 H34C . . 109.5 ?
    H34B C34 H34C . . 109.5 ?
    C9 N1 C1 . . 118.18(13) ?
    C21 N2 C34 . . 112.26(14) ?
    C21 N2 C22 . . 105.56(13) ?
    C34 N2 C22 . . 116.07(14) ?
    C23 O2 H2A . . 109.5 ?
loop_
    _geom_torsion_atom_site_label_1
    _geom_torsion_atom_site_label_2
    _geom_torsion_atom_site_label_3
    _geom_torsion_atom_site_label_4
    _geom_torsion_site_symmetry_1
    _geom_torsion_site_symmetry_2
    _geom_torsion_site_symmetry_3
    _geom_torsion_site_symmetry_4
    _geom_torsion
    _geom_torsion_publ_flag
    N1 C1 C2 C3 . . . . 178.26(18) ?
    C6 C1 C2 C3 . . . . -0.5(3) ?
    C1 C2 C3 C4 . . . . -0.1(3) ?
    C2 C3 C4 C5 . . . . 0.4(4) ?
    C3 C4 C5 C6 . . . . 0.0(3) ?
    N1 C1 C6 C7 . . . . 1.8(2) ?
    C2 C1 C6 C7 . . . . -179.45(16) ?
    N1 C1 C6 C5 . . . . -177.84(16) ?
    C2 C1 C6 C5 . . . . 0.9(3) ?
    C4 C5 C6 C7 . . . . 179.71(19) ?
    C4 C5 C6 C1 . . . . -0.6(3) ?
    C1 C6 C7 C8 . . . . -1.6(2) ?
    C5 C6 C7 C8 . . . . 178.07(17) ?
    C6 C7 C8 C9 . . . . 0.4(2) ?
    C6 C7 C8 C13 . . . . -179.82(15) ?
    C7 C8 C9 N1 . . . . 0.7(2) ?
    C13 C8 C9 N1 . . . . -179.07(14) ?
    C7 C8 C9 C10 . . . . -177.45(14) ?
    C13 C8 C9 C10 . . . . 2.8(2) ?
    N1 C9 C10 C11 . . . . -147.13(13) ?
    C8 C9 C10 C11 . . . . 31.08(18) ?
    N1 C9 C10 C23 . . . . 101.00(15) ?
    C8 C9 C10 C23 . . . . -80.79(17) ?
    C9 C10 C11 C12 . . . . -68.47(14) ?
    C23 C10 C11 C12 . . . . 50.76(13) ?
    C10 C11 C12 C13 . . . . 74.78(14) ?
    C10 C11 C12 C14 . . . . -155.85(12) ?
    C10 C11 C12 C22 . . . . -39.94(13) ?
    C7 C8 C13 O1 . . . . 3.8(2) ?
    C9 C8 C13 O1 . . . . -176.44(15) ?
    C7 C8 C13 C12 . . . . -176.11(14) ?
    C9 C8 C13 C12 . . . . 3.6(2) ?
    C11 C12 C13 O1 . . . . 137.38(16) ?
    C14 C12 C13 O1 . . . . 6.6(2) ?
    C22 C12 C13 O1 . . . . -111.69(17) ?
    C11 C12 C13 C8 . . . . -42.68(17) ?
    C14 C12 C13 C8 . . . . -173.50(13) ?
    C22 C12 C13 C8 . . . . 68.25(15) ?
    C13 C12 C14 C15 . . . . 119.48(15) ?
    C11 C12 C14 C15 . . . . -6.12(19) ?
    C22 C12 C14 C15 . . . . -120.61(14) ?
    C13 C12 C14 C21 . . . . -116.48(15) ?
    C11 C12 C14 C21 . . . . 117.93(15) ?
    C22 C12 C14 C21 . . . . 3.44(16) ?
    C21 C14 C15 C16 . . . . 155.66(16) ?
    C12 C14 C15 C16 . . . . -86.58(19) ?
    C21 C14 C15 C20 . . . . -25.3(2) ?
    C12 C14 C15 C20 . . . . 92.51(19) ?
    C20 C15 C16 C17 . . . . 1.8(3) ?
    C14 C15 C16 C17 . . . . -179.07(18) ?
    C20 C15 C16 Cl1 . . . . -178.95(14) ?
    C14 C15 C16 Cl1 . . . . 0.2(2) ?
    C15 C16 C17 C18 . . . . -1.3(4) ?
    Cl1 C16 C17 C18 . . . . 179.4(2) ?
    C16 C17 C18 C19 . . . . -0.6(4) ?
    C17 C18 C19 C20 . . . . 1.8(4) ?
    C18 C19 C20 C15 . . . . -1.3(4) ?
    C16 C15 C20 C19 . . . . -0.5(3) ?
    C14 C15 C20 C19 . . . . -179.64(19) ?
    C15 C14 C21 N2 . . . . 96.03(16) ?
    C12 C14 C21 N2 . . . . -27.37(17) ?
    C13 C12 C22 N2 . . . . 144.56(12) ?
    C11 C12 C22 N2 . . . . -102.35(13) ?
    C14 C12 C22 N2 . . . . 21.13(15) ?
    C13 C12 C22 C30 . . . . 16.47(17) ?
    C11 C12 C22 C30 . . . . 129.56(13) ?
    C14 C12 C22 C30 . . . . -106.96(15) ?
    C13 C12 C22 C23 . . . . -98.81(13) ?
    C11 C12 C22 C23 . . . . 14.28(14) ?
    C14 C12 C22 C23 . . . . 137.76(12) ?
    C9 C10 C23 O2 . . . . -166.16(12) ?
    C11 C10 C23 O2 . . . . 77.62(13) ?
    C9 C10 C23 C24 . . . . -37.74(17) ?
    C11 C10 C23 C24 . . . . -153.97(12) ?
    C9 C10 C23 C22 . . . . 75.45(14) ?
    C11 C10 C23 C22 . . . . -40.78(13) ?
    N2 C22 C23 O2 . . . . 10.48(18) ?
    C30 C22 C23 O2 . . . . 135.09(13) ?
    C12 C22 C23 O2 . . . . -99.88(14) ?
    N2 C22 C23 C24 . . . . -113.61(13) ?
    C30 C22 C23 C24 . . . . 11.00(15) ?
    C12 C22 C23 C24 . . . . 136.03(12) ?
    N2 C22 C23 C10 . . . . 126.36(12) ?
    C30 C22 C23 C10 . . . . -109.03(13) ?
    C12 C22 C23 C10 . . . . 16.00(14) ?
    O2 C23 C24 C25 . . . . 53.0(2) ?
    C10 C23 C24 C25 . . . . -72.5(2) ?
    C22 C23 C24 C25 . . . . 175.69(16) ?
    O2 C23 C24 C29 . . . . -131.95(14) ?
    C10 C23 C24 C29 . . . . 102.54(15) ?
    C22 C23 C24 C29 . . . . -9.23(16) ?
    C29 C24 C25 C26 . . . . -0.6(2) ?
    C23 C24 C25 C26 . . . . 173.99(17) ?
    C24 C25 C26 C27 . . . . 0.3(3) ?
    C25 C26 C27 C28 . . . . 0.1(3) ?
    C26 C27 C28 C29 . . . . -0.2(3) ?
    C26 C27 C28 C33 . . . . -179.0(2) ?
    C33 C28 C29 C24 . . . . 178.85(18) ?
    C27 C28 C29 C24 . . . . -0.2(3) ?
    C33 C28 C29 C30 . . . . 0.1(3) ?
    C27 C28 C29 C30 . . . . -178.96(17) ?
    C25 C24 C29 C28 . . . . 0.6(3) ?
    C23 C24 C29 C28 . . . . -175.18(15) ?
    C25 C24 C29 C30 . . . . 179.47(15) ?
    C23 C24 C29 C30 . . . . 3.71(19) ?
    C28 C29 C30 C31 . . . . 0.5(3) ?
    C24 C29 C30 C31 . . . . -178.42(17) ?
    C28 C29 C30 C22 . . . . -177.26(16) ?
    C24 C29 C30 C22 . . . . 3.85(19) ?
    N2 C22 C30 C31 . . . . -64.5(3) ?
    C12 C22 C30 C31 . . . . 57.3(3) ?
    C23 C22 C30 C31 . . . . 173.5(2) ?
    N2 C22 C30 C29 . . . . 112.83(15) ?
    C12 C22 C30 C29 . . . . -125.44(14) ?
    C23 C22 C30 C29 . . . . -9.17(17) ?
    C29 C30 C31 C32 . . . . -0.3(3) ?
    C22 C30 C31 C32 . . . . 176.8(2) ?
    C30 C31 C32 C33 . . . . -0.4(4) ?
    C31 C32 C33 C28 . . . . 1.0(4) ?
    C29 C28 C33 C32 . . . . -0.8(3) ?
    C27 C28 C33 C32 . . . . 178.1(2) ?
    C8 C9 N1 C1 . . . . -0.5(2) ?
    C10 C9 N1 C1 . . . . 177.65(13) ?
    C2 C1 N1 C9 . . . . -179.52(16) ?
    C6 C1 N1 C9 . . . . -0.8(2) ?
    C14 C21 N2 C34 . . . . 170.33(16) ?
    C14 C21 N2 C22 . . . . 42.96(17) ?
    C30 C22 N2 C21 . . . . 90.75(16) ?
    C12 C22 N2 C21 . . . . -39.21(15) ?
    C23 C22 N2 C21 . . . . -151.50(14) ?
    C30 C22 N2 C34 . . . . -34.3(2) ?
    C12 C22 N2 C34 . . . . -164.24(16) ?
    C23 C22 N2 C34 . . . . 83.47(19) ?
loop_
    _geom_hbond_atom_site_label_D
    _geom_hbond_atom_site_label_H
    _geom_hbond_atom_site_label_A
    _geom_hbond_site_symmetry_A
    _geom_hbond_distance_DH
    _geom_hbond_distance_HA
    _geom_hbond_distance_DA
    _geom_hbond_angle_DHA
    O2 H2A N2 ----- 0.82 2.12 2.664(2) 124
    C25 H25 N1 3_665 0.93 2.59 3.503(2) 169
    C33 H33 O1 2_755 0.93 2.40 3.212(3) 146
    C17 H17 Cg1 3_655 0.93 2.73 3.553(3) 147
_shelx_hkl_file
;
  -1   0   0    4.68    0.12
  -1   0   0    5.51    0.11
  -2   0   0  241.86    4.94
  -3   0   0   95.95    1.78
  -3   0   0   96.15    1.97
  -4   0   0  122.48    2.26
  -4   0   0  121.10    2.49
  -5   0   0    0.09    0.04
  -6   0   0    5.13    0.20
  -7   0   0    5.07    0.21
  -8   0   0   23.97    0.59
  -9   0   0    4.26    0.22
 -10   0   0    0.49    0.11
 -11   0   0    0.50    0.12
 -12   0   0    0.90    0.15
 -13   0   0    0.08    0.12
 -14   0   0   -0.14    0.11
   0  -1   0    0.01    0.01
   0   1   0    0.03    0.01
   0   1   0    0.02    0.01
   0   1   0    0.02    0.00
  -1  -1   0  332.02    6.24
   1   1   0  316.28    7.85
  -1   1   0  331.69    6.93
  -1   1   0  350.68    7.13
  -1   1   0  350.54    6.02
  -1   1   0  356.24    6.33
  -2  -1   0   20.24    0.41
   2  -1   0   20.32    0.45
  -2   1   0   19.87    0.40
  -2   1   0   20.53    0.44
  -3  -1   0   45.75    0.88
  -3   1   0   46.04    0.88
  -3   1   0   45.70    0.97
  -4   1   0   50.18    1.07
  -4   1   0   50.09    0.98
  -5  -1   0    0.34    0.05
  -5   1   0    0.38    0.05
  -5   1   0    0.36    0.06
  -6  -1   0   10.88    0.31
  -6   1   0   11.38    0.33
  -6   1   0   11.06    0.31
  -7  -1   0    4.89    0.20
  -7   1   0    5.12    0.21
  -7   1   0    4.97    0.21
  -8  -1   0   11.49    0.35
  -8   1   0   11.17    0.35
  -9  -1   0    7.03    0.28
  -9   1   0    7.22    0.29
 -10  -1   0    0.82    0.12
 -10   1   0    0.92    0.13
 -11  -1   0    0.88    0.15
 -11   1   0    1.25    0.15
 -12  -1   0    0.10    0.11
 -12   1   0   -0.13    0.10
 -13  -1   0    0.39    0.13
 -13   1   0    0.29    0.13
 -14  -1   0   -0.13    0.11
 -14   1   0    0.03    0.13
   0  -2   0   14.25    0.32
   0  -2   0   14.68    0.28
   0  -2   0   14.14    0.36
   0   2   0   14.35    0.33
   0   2   0   14.72    0.32
   0   2   0   14.10    0.36
   0   2   0   14.55    0.28
   1  -2   0   75.90    1.59
   1  -2   0   76.32    1.75
   1  -2   0   76.86    1.34
  -1  -2   0   77.30    1.41
  -1  -2   0   75.64    1.76
  -1   2   0   75.56    1.59
  -1   2   0   76.73    1.35
  -1   2   0   76.54    1.41
  -1   2   0   77.78    1.57
   1   2   0   75.60    1.75
  -2  -2   0  483.29    9.02
  -2   2   0  494.35    9.99
   2   2   0  477.74   11.23
  -2   2   0  504.51    8.57
  -2   2   0  509.20    9.01
   3  -2   0   13.94    0.34
  -3  -2   0   13.79    0.31
  -3   2   0   13.86    0.34
  -3   2   0   13.42    0.30
   4  -2   0   19.38    0.47
  -4  -2   0   18.86    0.42
  -4   2   0   18.95    0.42
  -4   2   0   19.00    0.46
   5  -2   0    1.12    0.10
  -5  -2   0    1.09    0.09
  -5   2   0    0.94    0.08
  -5   2   0    0.76    0.07
  -6  -2   0    0.67    0.09
  -6   2   0    0.41    0.07
  -6   2   0    0.69    0.08
  -7  -2   0   13.34    0.38
  -7   2   0   13.45    0.40
  -7   2   0   13.94    0.38
  -8  -2   0    0.95    0.11
  -8   2   0    1.01    0.12
  -8   2   0    0.95    0.11
  -9  -2   0   -0.06    0.07
  -9   2   0   -0.04    0.07
  -9   2   0   -0.06    0.07
 -10  -2   0    1.46    0.15
 -10   2   0    1.40    0.15
 -11  -2   0    0.54    0.12
 -11   2   0    0.59    0.12
 -12  -2   0    1.79    0.19
 -12   2   0    2.02    0.20
 -13  -2   0    0.10    0.11
 -13   2   0    0.19    0.13
 -14  -2   0    0.00    0.12
 -14   2   0    0.13    0.14
   0  -3   0    0.02    0.02
   0  -3   0   -0.01    0.01
   0   3   0    0.03    0.02
   0   3   0    0.05    0.02
   0   3   0    0.03    0.01
   0   3   0    0.02    0.01
   1  -3   0  256.50    5.96
  -1  -3   0  258.51    5.91
   1  -3   0  261.45    5.47
   1  -3   0  266.67    4.62
  -1  -3   0  262.52    4.83
   1   3   0  262.56    5.33
  -1   3   0  268.45    4.80
   1   3   0  265.21    5.91
  -1   3   0  264.11    5.49
  -1   3   0  257.41    5.29
  -1   3   0  262.82    4.64
   1   3   0  267.89    4.82
  -2  -3   0  576.39   10.64
  -2  -3   0  572.83   13.26
   2  -3   0  595.40   11.92
  -2   3   0  560.62   11.80
  -2   3   0  596.43   10.07
   2   3   0  575.42   13.23
  -2   3   0  589.38   11.96
  -2   3   0  595.02   10.66
  -3  -3   0   96.61    1.78
   3  -3   0   97.34    1.97
  -3   3   0   94.99    1.97
   3   3   0   95.70    2.20
  -3   3   0   94.73    1.77
  -3   3   0   93.96    1.68
  -4  -3   0  120.93    2.29
   4  -3   0  128.68    2.55
  -4   3   0  124.32    2.54
  -4   3   0  122.43    2.28
   4   3   0  120.10    2.82
   5  -3   0    2.61    0.13
  -5   3   0    2.41    0.12
  -5   3   0    2.26    0.13
  -6  -3   0    4.83    0.19
  -6   3   0    4.56    0.18
  -6   3   0    4.54    0.19
  -7  -3   0    0.57    0.08
  -7   3   0    0.89    0.09
  -7   3   0    0.72    0.09
  -8  -3   0    0.86    0.11
  -8   3   0    0.86    0.11
  -8   3   0    0.84    0.10
  -9  -3   0    1.40    0.14
  -9   3   0    1.65    0.14
  -9   3   0    1.60    0.15
 -10  -3   0    3.10    0.21
 -10   3   0    2.64    0.20
 -10   3   0    3.12    0.22
 -11  -3   0    0.02    0.09
 -11   3   0   -0.03    0.09
 -12  -3   0    0.07    0.11
 -12   3   0   -0.04    0.11
 -13  -3   0    0.29    0.13
 -13   3   0    0.40    0.14
 -14  -3   0    0.11    0.13
 -14   3   0    0.47    0.15
   0  -4   0  266.33    5.52
   0  -4   0  262.99    6.00
   0   4   0  275.66    6.00
   0   4   0  261.10    4.91
   0   4   0  265.51    5.55
   0   4   0  267.69    5.37
   1  -4   0    6.97    0.23
   1  -4   0    6.90    0.17
  -1  -4   0    6.87    0.23
  -1   4   0    6.80    0.17
   1   4   0    7.07    0.20
  -1   4   0    7.23    0.23
   1   4   0    7.17    0.23
  -1   4   0    6.71    0.14
   1   4   0    6.87    0.15
   1   4   0    6.84    0.17
  -1   4   0    6.86    0.15
  -1   4   0    7.06    0.20
   2  -4   0   56.06    1.15
  -2  -4   0   54.36    1.32
  -2  -4   0   55.58    1.04
   2  -4   0   54.84    1.32
   2   4   0   55.58    1.03
  -2   4   0   55.41    1.16
  -2   4   0   55.43    1.04
  -2   4   0   55.02    0.98
  -2   4   0   55.82    1.18
   2   4   0   56.38    1.32
   2   4   0   54.98    1.17
   3  -4   0    0.44    0.05
  -3  -4   0    0.62    0.06
  -3   4   0    0.49    0.06
  -3   4   0    0.65    0.05
  -3   4   0    0.58    0.05
   3   4   0    0.88    0.09
   4  -4   0  113.95    2.30
  -4  -4   0  108.45    2.07
   4   4   0  111.44    2.57
  -4   4   0  111.00    2.30
  -4   4   0  109.69    2.06
  -5  -4   0   10.81    0.30
   5  -4   0   11.06    0.32
  -5   4   0   10.59    0.29
  -5   4   0   10.29    0.31
   5   4   0   11.17    0.35
  -6  -4   0    0.49    0.07
  -6   4   0    0.47    0.07
  -6   4   0    0.45    0.08
   6   4   0    0.58    0.08
  -7  -4   0   12.94    0.37
  -7   4   0   12.86    0.39
  -7   4   0   12.78    0.36
  -8  -4   0    2.88    0.17
  -8   4   0    3.46    0.19
  -8   4   0    3.13    0.19
  -9  -4   0    6.79    0.28
  -9   4   0    6.95    0.30
  -9   4   0    6.80    0.28
 -10  -4   0   -0.13    0.09
 -10   4   0    0.00    0.09
 -10   4   0   -0.04    0.09
 -11  -4   0    0.30    0.11
 -11   4   0    0.26    0.12
 -11   4   0    0.47    0.12
 -12  -4   0   -0.11    0.10
 -12   4   0   -0.04    0.10
 -13  -4   0    1.24    0.18
 -13   4   0    1.33    0.18
 -14  -4   0    0.12    0.13
 -14   4   0    0.10    0.12
   0  -5   0    0.01    0.02
   0  -5   0    0.04    0.04
   0   5   0    0.03    0.03
   0   5   0    0.05    0.03
   0   5   0    0.05    0.02
   0   5   0    0.04    0.02
   1  -5   0    0.13    0.02
   1  -5   0    0.09    0.04
  -1   5   0    0.14    0.05
  -1   5   0    0.17    0.04
  -1   5   0    0.15    0.02
   1   5   0    0.10    0.02
  -1   5   0    0.10    0.02
   1   5   0    0.15    0.03
   1   5   0    0.16    0.04
   1   5   0    0.12    0.04
  -1   5   0    0.18    0.02
   2  -5   0   66.51    1.57
   2  -5   0   66.62    1.36
  -2  -5   0   64.15    1.57
  -2  -5   0   65.55    1.23
  -2   5   0   65.15    1.22
   2   5   0   68.67    1.57
  -2   5   0   65.22    1.16
  -2   5   0   65.29    1.39
  -2   5   0   64.94    1.37
   2   5   0   65.86    1.39
   2   5   0   65.39    1.22
   3  -5   0   52.71    1.10
  -3  -5   0   51.35    1.00
   3  -5   0   50.69    1.26
  -3  -5   0   50.98    1.27
  -3   5   0   51.52    1.13
   3   5   0   53.24    1.27
  -3   5   0   51.68    0.94
  -3   5   0   51.79    0.99
   3   5   0   51.72    0.99
   3   5   0   53.52    1.13
  -4  -5   0   30.11    0.64
  -4   5   0   30.42    0.63
  -4   5   0   30.39    0.71
   4   5   0   31.21    0.80
  -5  -5   0    1.00    0.09
   5  -5   0    1.03    0.09
  -5   5   0    1.12    0.09
   5   5   0    1.17    0.12
  -5   5   0    1.13    0.10
  -6  -5   0   11.69    0.33
  -6   5   0   12.18    0.33
  -6   5   0   11.78    0.36
  -7  -5   0   11.13    0.34
  -7   5   0   12.20    0.35
  -7   5   0   11.78    0.37
  -8  -5   0    1.18    0.13
  -8   5   0    1.06    0.13
  -8   5   0    1.24    0.12
  -9  -5   0    0.09    0.09
  -9   5   0    0.13    0.09
  -9   5   0    0.13    0.09
 -10  -5   0    0.19    0.10
 -10   5   0    0.37    0.11
 -10   5   0    0.24    0.11
 -11  -5   0    0.52    0.12
 -11   5   0    0.23    0.12
 -11   5   0    0.37    0.12
 -12  -5   0    0.32    0.12
 -12   5   0    0.23    0.13
 -12   5   0    0.31    0.13
 -13  -5   0    0.13    0.13
 -13   5   0    0.11    0.12
   0  -6   0   12.63    0.41
   0   6   0   13.67    0.35
   0   6   0   13.41    0.30
   0   6   0   14.14    0.41
   0   6   0   13.52    0.28
  -1  -6   0    2.52    0.15
   1  -6   0    2.82    0.09
   1  -6   0    2.51    0.15
  -1   6   0    2.76    0.09
   1   6   0    2.83    0.09
  -1   6   0    2.80    0.15
  -1   6   0    2.82    0.14
   1   6   0    3.03    0.16
   1   6   0    2.77    0.09
  -1   6   0    2.84    0.09
  -1   6   0    2.81    0.07
   1   6   0    2.86    0.13
  -2  -6   0   81.15    1.48
  -2  -6   0   78.43    1.91
   2  -6   0   77.11    1.90
   2  -6   0   80.78    1.64
   2   6   0   80.24    1.69
  -2   6   0   79.32    1.65
   2   6   0   79.63    1.48
  -2   6   0   79.31    1.69
  -2   6   0   79.12    1.40
   2   6   0   79.63    1.65
   2   6   0   83.95    1.91
  -2   6   0   80.29    1.48
   3  -6   0    1.61    0.12
   3  -6   0    1.54    0.08
  -3  -6   0    1.49    0.09
  -3  -6   0    1.64    0.13
   3   6   0    1.81    0.12
   3   6   0    1.63    0.08
   3   6   0    1.50    0.13
  -3   6   0    1.56    0.07
  -3   6   0    1.42    0.08
  -3   6   0    1.55    0.13
   4  -6   0   51.18    1.07
   4  -6   0   48.02    1.23
  -4  -6   0   48.58    0.97
  -4   6   0   49.51    1.10
   4   6   0   48.59    0.95
  -4   6   0   48.71    0.96
   5  -6   0    0.01    0.03
  -5  -6   0   -0.01    0.05
   5  -6   0    0.22    0.08
  -5   6   0    0.00    0.05
  -5   6   0    0.11    0.07
  -6  -6   0    8.41    0.28
  -6   6   0    8.86    0.31
  -6   6   0    9.01    0.27
  -7  -6   0    4.23    0.20
  -7   6   0    3.91    0.21
  -7   6   0    3.94    0.19
  -8  -6   0   11.92    0.37
  -8   6   0   11.02    0.39
  -8   6   0   11.69    0.36
  -9  -6   0    4.48    0.24
  -9   6   0    4.84    0.25
  -9   6   0    4.30    0.22
 -10  -6   0    0.41    0.12
 -10   6   0    0.17    0.10
 -10   6   0    0.35    0.11
 -11  -6   0    0.08    0.10
 -11   6   0   -0.06    0.08
 -11   6   0    0.05    0.10
 -12  -6   0   -0.04    0.10
 -12   6   0   -0.02    0.10
 -12   6   0   -0.01    0.10
 -13  -6   0    1.18    0.18
 -13   6   0    1.50    0.19
   0  -7   0    0.00    0.05
   0   7   0    0.00    0.05
   0   7   0    0.04    0.03
   0   7   0    0.02    0.02
  -1  -7   0   57.54    1.43
   1  -7   0   59.90    1.19
   1  -7   0   54.00    1.42
  -1   7   0   58.48    1.08
   1   7   0   58.69    1.26
  -1   7   0   57.50    1.26
   1   7   0   57.26    1.20
  -1   7   0   57.28    1.02
  -1   7   0   57.91    1.20
   1   7   0   58.85    1.08
   2  -7   0    8.25    0.31
  -2  -7   0    8.07    0.31
   2  -7   0    8.23    0.21
   2   7   0    7.99    0.20
   2   7   0    8.08    0.22
  -2   7   0    8.19    0.18
  -2   7   0    8.30    0.27
  -2   7   0    8.27    0.20
  -2   7   0    8.25    0.21
   2   7   0    8.34    0.26
   3  -7   0   20.27    0.61
  -3  -7   0   21.14    0.45
  -3  -7   0   20.94    0.62
   3  -7   0   21.17    0.48
   3   7   0   20.95    0.53
  -3   7   0   20.83    0.44
  -3   7   0   20.75    0.41
  -3   7   0   21.19    0.54
   3   7   0   20.68    0.49
   3   7   0   20.59    0.44
  -4  -7   0    0.24    0.05
   4  -7   0    0.14    0.05
   4  -7   0    0.11    0.07
   4   7   0    0.27    0.07
  -4   7   0    0.29    0.08
   4   7   0    0.15    0.05
  -4   7   0    0.07    0.05
   5  -7   0    3.30    0.20
  -5  -7   0    2.97    0.15
   5  -7   0    2.81    0.16
  -5   7   0    3.20    0.18
   5   7   0    3.01    0.14
   5   7   0    3.59    0.18
  -5   7   0    2.66    0.15
  -6  -7   0    4.10    0.19
   6  -7   0    4.01    0.22
  -6   7   0    3.97    0.18
  -6   7   0    4.02    0.21
   6   7   0    3.97    0.17
   7  -7   0    2.46    0.20
  -7  -7   0    2.27    0.17
  -7   7   0    2.18    0.15
  -7   7   0    2.58    0.18
  -8  -7   0    1.03    0.13
  -8   7   0    0.87    0.12
  -8   7   0    0.79    0.12
  -9  -7   0    0.11    0.09
  -9   7   0    0.36    0.11
  -9   7   0    0.10    0.09
 -10  -7   0    0.76    0.13
 -10   7   0    0.76    0.13
 -10   7   0    0.71    0.13
 -11  -7   0    0.81    0.15
 -11   7   0    1.17    0.16
 -11   7   0    1.30    0.17
 -12  -7   0    0.22    0.13
 -12   7   0    0.38    0.14
 -12   7   0    0.21    0.12
 -13  -7   0    0.12    0.14
 -13   7   0    0.03    0.12
  13   7   0    0.45    0.13
 -13   7   0    0.37    0.14
   0  -8   0    4.33    0.22
   0   8   0    4.49    0.13
   0   8   0    4.41    0.12
   0   8   0    4.22    0.18
   1  -8   0    0.44    0.08
  -1  -8   0    0.49    0.09
   1  -8   0    0.56    0.05
  -1   8   0    0.35    0.08
   1   8   0    0.55    0.08
  -1   8   0    0.51    0.04
   1   8   0    0.48    0.05
  -1   8   0    0.53    0.04
   1   8   0    0.48    0.05
  -1   8   0    0.54    0.04
   2  -8   0    0.70    0.06
   2  -8   0    0.54    0.09
  -2  -8   0    0.62    0.10
   2   8   0    0.65    0.06
  -2   8   0    0.63    0.04
  -2   8   0    0.62    0.05
   2   8   0    0.61    0.08
   2   8   0    0.64    0.06
  -2   8   0    0.73    0.06
  -2   8   0    0.68    0.09
   3  -8   0    0.85    0.11
   3  -8   0    0.96    0.07
  -3  -8   0    1.11    0.12
  -3   8   0    0.89    0.11
  -3   8   0    0.84    0.07
   3   8   0    0.94    0.08
   3   8   0    0.89    0.09
  -3   8   0    0.91    0.06
   3   8   0    0.97    0.08
   4  -8   0   15.68    0.39
   4  -8   0   15.69    0.52
  -4  -8   0   16.34    0.53
  -4  -8   0   15.80    0.37
  -4   8   0   15.61    0.36
   4   8   0   15.63    0.40
   4   8   0   15.11    0.44
   4   8   0   15.37    0.36
  -4   8   0   15.52    0.45
  -5  -8   0   30.31    0.65
   5  -8   0   30.05    0.85
   5   8   0   29.74    0.63
  -5   8   0   28.99    0.74
   5   8   0   28.86    0.74
  -5   8   0   30.06    0.64
  -6  -8   0    1.92    0.14
   6  -8   0    1.97    0.18
  -6   8   0    1.96    0.14
  -6   8   0    2.02    0.18
   6   8   0    2.23    0.17
   6   8   0    1.92    0.13
  -7  -8   0    0.20    0.08
   7  -8   0    0.38    0.11
   7   8   0    0.30    0.08
  -7   8   0    0.16    0.08
  -7   8   0    0.32    0.10
   8  -8   0    0.07    0.10
  -8  -8   0    0.06    0.08
   8   8   0   -0.06    0.07
  -8   8   0    0.10    0.09
  -8   8   0    0.06    0.08
  -9  -8   0    2.30    0.18
   9  -8   0    2.19    0.21
   9   8   0    2.04    0.16
  -9   8   0    2.08    0.19
  -9   8   0    2.12    0.17
 -10  -8   0    0.15    0.10
 -10   8   0    0.30    0.11
  10   8   0    0.32    0.10
 -10   8   0    0.14    0.09
 -11  -8   0    0.29    0.12
 -11   8   0    0.21    0.11
 -11   8   0    0.22    0.11
  11   8   0    0.14    0.09
 -12  -8   0    0.45    0.14
  12   8   0    0.06    0.10
 -12   8   0    0.24    0.13
 -12   8   0    0.11    0.12
   0  -9   0   -0.07    0.05
   0   9   0    0.00    0.02
   0   9   0    0.04    0.06
   0   9   0    0.01    0.03
   0   9   0   -0.03    0.02
  -1  -9   0    4.33    0.24
   1  -9   0    4.79    0.13
   1  -9   0    4.43    0.24
   1   9   0    4.65    0.14
  -1   9   0    4.67    0.11
  -1   9   0    4.60    0.13
  -1   9   0    4.83    0.21
  -1   9   0    4.62    0.13
   1   9   0    4.67    0.14
   1   9   0    4.73    0.20
  -2  -9   0   -0.02    0.06
   2  -9   0    0.00    0.06
   2   9   0   -0.04    0.05
   2   9   0    0.03    0.04
  -2   9   0    0.02    0.02
  -2   9   0   -0.03    0.02
   2   9   0    0.03    0.04
  -2   9   0   -0.06    0.07
  -2   9   0    0.20    0.04
  -3  -9   0   10.24    0.41
   3  -9   0   10.83    0.41
  -3   9   0   10.85    0.26
   3   9   0   10.21    0.34
   3   9   0   10.56    0.29
  -3   9   0   10.95    0.36
   3   9   0   10.77    0.26
  -4  -9   0   12.09    0.45
   4  -9   0   11.34    0.43
  -4   9   0   11.28    0.29
  -4   9   0   11.71    0.38
   4   9   0   11.38    0.32
   4   9   0   11.42    0.29
   4   9   0   11.20    0.37
   5  -9   0    8.63    0.37
  -5  -9   0    8.93    0.27
   5   9   0    9.37    0.29
   5   9   0    9.71    0.34
  -5   9   0    8.73    0.26
  -5   9   0    8.37    0.32
   5   9   0    8.86    0.26
  -6  -9   0    0.23    0.08
   6  -9   0    0.24    0.10
   6   9   0    0.37    0.10
  -6   9   0    0.23    0.10
  -6   9   0    0.24    0.07
   6   9   0    0.23    0.08
   6   9   0    0.11    0.07
   7  -9   0    0.26    0.11
  -7  -9   0    0.32    0.08
   7   9   0    0.46    0.08
  -7   9   0    0.36    0.08
  -7   9   0    0.24    0.10
   7   9   0    0.34    0.10
   8  -9   0    0.03    0.09
  -8  -9   0   -0.07    0.07
  -8   9   0    0.00    0.08
   8   9   0   -0.03    0.09
   8   9   0   -0.02    0.07
  -8   9   0   -0.01    0.07
  -9  -9   0    0.23    0.10
  -9   9   0    0.09    0.08
  -9   9   0    0.31    0.11
   9   9   0    0.32    0.09
 -10  -9   0    0.88    0.14
  10   9   0    0.54    0.11
 -10   9   0    0.91    0.15
 -11  -9   0   -0.01    0.11
 -11   9   0    0.13    0.11
  11   9   0    0.09    0.10
 -12  -9   0    0.17    0.12
 -12   9   0    0.27    0.13
  12   9   0    0.10    0.11
   0 -10   0    0.02    0.07
   0  10   0   -0.01    0.07
  -1 -10   0    1.93    0.18
   1 -10   0    2.47    0.19
  -1  10   0    2.26    0.17
   1  10   0    2.21    0.15
   2 -10   0    2.62    0.20
  -2 -10   0    2.80    0.21
   2  10   0    2.87    0.12
   2  10   0    2.75    0.17
   2  10   0    3.04    0.12
  -2  10   0    2.88    0.18
  -3 -10   0    1.15    0.15
   3 -10   0    1.06    0.14
   3  10   0    0.90    0.08
  -3  10   0    1.10    0.13
   3  10   0    0.79    0.11
   3  10   0    1.08    0.09
  -4 -10   0   28.90    0.87
   4 -10   0   27.54    0.85
  -4  10   0   28.81    0.74
   4  10   0   28.46    0.60
   4  10   0   28.77    0.73
   4  10   0   28.29    0.67
   5 -10   0    0.39    0.12
   5  10   0    0.56    0.11
  -5  10   0    0.52    0.12
   5  10   0    0.47    0.08
   5  10   0    0.50    0.08
   6 -10   0    1.49    0.17
  -6 -10   0    1.70    0.13
   6  10   0    1.63    0.15
   6  10   0    1.50    0.13
   6  10   0    1.47    0.12
  -6  10   0    1.50    0.16
  -7 -10   0    1.45    0.13
   7 -10   0    1.52    0.18
   7  10   0    1.42    0.13
   7  10   0    1.67    0.13
   7  10   0    1.57    0.16
  -7  10   0    1.29    0.14
  -8 -10   0    0.02    0.08
   8  10   0    0.03    0.08
   8  10   0    0.05    0.08
   8  10   0    0.25    0.11
  -8  10   0    0.20    0.10
  -9 -10   0    0.14    0.10
   9  10   0    0.02    0.08
  -9  10   0   -0.03    0.09
   9  10   0    0.15    0.11
   9  10   0   -0.05    0.09
 -10 -10   0   -0.03    0.10
  10  10   0   -0.01    0.09
 -10  10   0    0.18    0.11
  10  10   0   -0.07    0.11
 -11 -10   0    0.17    0.11
  11  10   0    0.11    0.13
 -11  10   0    0.05    0.12
  11  10   0    0.19    0.10
   0 -11   0    0.04    0.08
   0  11   0    0.06    0.09
  -1 -11   0    2.06    0.20
   1 -11   0    1.58    0.18
  -1  11   0    1.80    0.16
   1  11   0    1.75    0.16
  -2 -11   0   12.67    0.50
   2 -11   0   11.85    0.48
   2  11   0   11.94    0.40
  -2  11   0   12.43    0.41
   3 -11   0   19.60    0.67
  -3 -11   0   19.62    0.67
  -3  11   0   19.48    0.57
   3  11   0   19.36    0.55
  -4 -11   0    2.53    0.23
   4 -11   0    2.72    0.23
   4  11   0    2.33    0.18
  -4  11   0    2.47    0.19
   5 -11   0    1.96    0.20
   5  11   0    1.99    0.17
  -5  11   0    2.04    0.19
  -6  11   0    1.31    0.15
   6  11   0    1.27    0.14
   7  11   0    0.01    0.09
  -7  11   0    0.24    0.11
  -8  11   0    0.37    0.11
   8  11   0    0.14    0.10
  -9  11   0    0.20    0.12
   9  11   0    0.05    0.11
 -10  11   0   -0.13    0.09
 -11  11   0    0.79    0.17
   0 -12   0    0.01    0.09
   0  12   0   -0.07    0.09
   1 -12   0   10.75    0.46
  -1 -12   0   10.52    0.46
   1  12   0   10.05    0.37
  -1  12   0   10.72    0.38
   2 -12   0    0.04    0.10
  -2 -12   0   -0.03    0.10
  -2  12   0    0.07    0.10
   2  12   0   -0.03    0.08
  -3 -12   0    2.58    0.24
   3  12   0    2.43    0.19
  -3  12   0    2.74    0.21
  -4 -12   0    4.31    0.30
  -4  12   0    4.44    0.25
   4  12   0    4.09    0.23
  -5  12   0    0.24    0.10
   5  12   0    0.21    0.09
   6  12   0    0.00    0.08
  -6  12   0   -0.03    0.09
   7  12   0    0.51    0.13
  -7  12   0    0.49    0.13
   8  12   0    0.28    0.11
  -8  12   0    0.10    0.10
  -9  12   0    0.84    0.15
 -10  12   0    0.17    0.12
   0  13   0   -0.03    0.10
  -1  13   0    2.77    0.22
   1  13   0    2.84    0.21
   2  13   0    7.36    0.32
  -2  13   0    7.54    0.34
  -3  13   0    0.16    0.11
   3  13   0    0.04    0.10
   4  13   0    0.23    0.10
  -4  13   0    0.18    0.10
  -5  13   0    0.01    0.10
   5  13   0    0.00    0.09
  -6  13   0    0.08    0.11
   6  13   0    0.08    0.10
  -7  13   0    0.43    0.12
  -8  13   0    2.03    0.20
  -9  13   0    0.63    0.15
   0  14   0    3.34    0.24
  -1  14   0    4.61    0.27
   1  14   0    4.11    0.26
  -2  14   0    4.29    0.27
   2  14   0    4.37    0.25
   3  14   0    1.17    0.15
  -3  14   0    0.99    0.16
   4  14   0    0.24    0.11
  -4  14   0    0.21    0.12
   5  14   0    0.29    0.12
  -5  14   0    0.31    0.13
  -6  14   0    0.74    0.15
  -7  14   0    0.40    0.14
  -8  14   0    1.58    0.20
   0  15   0   -0.04    0.12
  -1  15   0    3.45    0.26
   1  15   0    3.41    0.25
  -2  15   0   -0.23    0.10
   2  15   0   -0.01    0.11
  -3  15   0    0.63    0.15
   3  15   0    0.35    0.13
  -4  15   0   -0.13    0.11
  -5  15   0    0.22    0.13
  -6  15   0    0.66    0.15
  -7  15   0    0.03    0.12
   0  16   0    3.56    0.27
  -1  16   0    0.04    0.15
   1  16   0   -0.05    0.12
  -2  16   0   -0.01    0.13
  -3  16   0   -0.09    0.12
  -4  16   0   -0.03    0.12
  -5  16   0    0.20    0.14
  -1  17   0   -0.15    0.13
  -2  17   0   -0.11    0.13
  -3  17   0   -0.02    0.15
 -14   0   1   -0.04    0.12
 -13   0   1    0.00    0.10
 -12   0   1   -0.19    0.09
 -11   0   1   -0.08    0.08
 -10   0   1   -0.08    0.08
  -9   0   1   -0.10    0.06
  -8   0   1    0.03    0.07
  -7   0   1    0.01    0.05
  -6   0   1    0.00    0.04
  -5   0   1   -0.01    0.03
   5   0  -1   -0.04    0.03
   4   0  -1   -0.04    0.03
  -4   0   1   -0.01    0.03
  -3   0   1    0.01    0.02
  -3   0   1    0.00    0.02
   3   0  -1    0.00    0.02
  -2   0   1    0.22    0.02
  -1   0   1    0.64    0.03
  -1   0   1    0.53    0.03
  -1   0   1    0.65    0.03
  -1   0  -1    0.34    0.02
  -2   0  -1    0.01    0.02
  -2   0  -1    0.00    0.02
  -3   0  -1    0.02    0.02
  -3   0  -1    0.01    0.02
  -4   0  -1   -0.06    0.02
  -4   0  -1    0.01    0.03
  -5   0  -1    0.01    0.04
  -5   0  -1    0.06    0.04
  -6   0  -1   -0.01    0.05
  -6   0  -1   -0.04    0.04
  -7   0  -1    0.00    0.05
  -8   0  -1    0.04    0.06
  -9   0  -1    0.04    0.07
 -10   0  -1    0.06    0.08
 -11   0  -1   -0.08    0.08
 -12   0  -1    0.06    0.11
 -13   0  -1   -0.16    0.11
 -14   0  -1   -0.15    0.12
 -14  -1   1    0.35    0.14
 -14   1   1    0.58    0.16
 -13  -1   1   -0.06    0.10
 -13   1   1   -0.11    0.11
 -12  -1   1    1.01    0.15
 -12   1   1    1.09    0.16
 -11  -1   1    0.03    0.10
 -11   1   1    0.03    0.09
 -10  -1   1    0.26    0.10
 -10   1   1    0.19    0.09
  -9  -1   1    3.12    0.19
  -9   1   1    2.85    0.18
  -8  -1   1   13.70    0.40
  -8   1   1   15.04    0.42
  -7  -1   1   -0.08    0.05
  -7   1   1   -0.09    0.05
  -6  -1   1    2.16    0.13
  -6   1   1    1.83    0.12
  -6   1   1    1.90    0.12
  -5  -1   1    1.73    0.10
   5  -1  -1    1.55    0.11
  -5   1   1    1.37    0.09
  -5   1   1    1.43    0.09
   4  -1  -1    5.04    0.17
  -4  -1   1    4.69    0.15
  -4   1   1    5.02    0.16
  -4   1   1    4.74    0.15
  -3  -1   1    1.79    0.08
   3  -1  -1    1.98    0.09
  -3   1   1    1.76    0.08
  -3   1   1    1.94    0.08
  -3   1   1    1.84    0.08
   2  -1  -1    5.19    0.14
  -2  -1   1    5.23    0.13
  -2   1   1    5.31    0.13
  -2   1   1    5.17    0.14
  -2   1   1    5.12    0.12
  -2   1   1    5.01    0.14
  -1  -1   1   50.86    0.96
   1  -1  -1   50.27    0.90
   1  -1  -1   51.33    1.07
  -1  -1   1   50.99    0.91
  -1   1   1   51.59    0.95
  -1   1   1   51.87    1.06
   1   1  -1   51.75    0.91
  -1   1   1   51.94    0.91
   1   1  -1   50.51    1.07
  -1   1   1   51.59    1.07
   0  -1  -1   17.80    0.36
   0  -1   1   19.00    0.46
   0   1  -1   19.27    0.41
   0   1   1   19.20    0.41
   0   1   1   18.87    0.36
   0   1   1   19.61    0.44
   0   1  -1   18.45    0.46
   1  -1   1   33.83    0.80
  -1  -1  -1   33.87    0.64
  -1  -1  -1   33.55    0.81
  -1   1  -1   34.09    0.71
  -1   1  -1   34.40    0.64
   1   1   1   34.49    0.64
   1   1   1   33.64    0.81
  -2  -1  -1  372.86    6.63
  -2   1  -1  355.68    7.50
  -2   1  -1  376.03    6.72
  -3  -1  -1   29.60    0.60
  -3   1  -1   30.14    0.65
  -3   1  -1   30.09    0.60
  -4  -1  -1    2.18    0.11
  -4   1  -1    2.22    0.10
  -4   1  -1    2.16    0.10
  -5  -1  -1    7.96    0.24
  -5   1  -1    8.21    0.24
  -5   1  -1    8.36    0.25
  -6  -1  -1   27.43    0.61
  -6   1  -1   27.45    0.65
  -6   1  -1   26.74    0.61
  -7  -1  -1    2.34    0.15
  -7   1  -1    2.32    0.15
  -7   1  -1    2.56    0.15
  -8  -1  -1    5.64    0.23
  -8   1  -1    5.14    0.23
  -8   1  -1    5.48    0.24
  -9  -1  -1    1.06    0.12
  -9   1  -1    1.07    0.12
 -10  -1  -1    0.21    0.10
 -10   1  -1    0.27    0.09
 -11  -1  -1   -0.12    0.09
 -11   1  -1   -0.03    0.09
 -12  -1  -1    1.59    0.18
 -12   1  -1    1.30    0.17
 -13  -1  -1    0.63    0.15
 -13   1  -1    0.46    0.15
 -14  -1  -1   -0.08    0.12
 -14   1  -1    0.02    0.13
 -14  -2   1   -0.15    0.10
 -14   2   1   -0.28    0.11
 -13  -2   1    0.25    0.13
 -13   2   1    0.21    0.14
 -12  -2   1   -0.12    0.09
 -12   2   1    0.05    0.11
 -11  -2   1    0.21    0.11
 -11   2   1    0.37    0.11
 -10  -2   1    1.57    0.16
 -10   2   1    1.30    0.14
  -9  -2   1    4.59    0.22
  -9   2   1    5.14    0.23
  -8  -2   1   20.98    0.54
  -8   2   1   22.39    0.59
  -8   2   1   21.69    0.55
  -7  -2   1    5.56    0.21
  -7   2   1    5.19    0.21
  -7   2   1    5.69    0.23
  -6  -2   1   86.00    1.65
  -6   2   1   84.60    1.65
  -6   2   1   85.68    1.82
  -5  -2   1   18.74    0.44
   5  -2  -1   18.90    0.48
  -5   2   1   19.03    0.43
  -5   2   1   18.42    0.46
   4  -2  -1   68.35    1.42
  -4  -2   1   66.05    1.27
  -4   2   1   66.01    1.40
  -4   2   1   66.20    1.21
  -4   2   1   66.31    1.27
  -3  -2   1   52.35    1.01
   3  -2  -1   54.44    1.13
  -3   2   1   52.63    1.01
  -3   2   1   54.06    1.12
  -3   2   1   53.21    0.96
  -3   2   1   53.75    1.14
  -2  -2   1  110.93    2.03
   2  -2  -1  113.40    2.27
  -2   2   1  110.27    2.03
  -2   2   1  110.39    2.28
  -2   2   1  109.46    1.93
  -2   2   1  112.45    2.26
  -1  -2   1    1.52    0.05
  -1  -2   1    1.40    0.07
   1   2  -1    1.44    0.07
  -1   2   1    1.59    0.05
   1   2  -1    1.40    0.06
  -1   2   1    1.42    0.05
   1   2  -1    1.53    0.04
  -1   2   1    1.35    0.05
   0  -2   1   98.67    2.27
   0  -2  -1   97.36    2.27
   0   2   1  100.52    1.82
   0   2  -1   99.15    2.27
   0   2  -1  100.86    2.03
   0   2   1   97.16    2.26
   0   2   1   98.74    2.05
   0   2   1  102.53    2.04
  -1  -2  -1  113.91    2.07
   1  -2   1  116.80    1.99
   1  -2   1  110.89    2.58
  -1  -2  -1  113.54    2.59
   1   2   1  113.52    2.58
  -1   2  -1  114.07    2.09
   1   2   1  111.96    2.31
  -1   2  -1  111.94    2.57
  -1   2  -1  113.19    2.31
   1   2   1  114.00    2.06
  -2  -2  -1  773.60   14.17
   2   2   1  772.06   17.74
  -2   2  -1  768.51   15.87
  -2   2  -1  814.67   14.27
  -3  -2  -1    2.03    0.09
  -3   2  -1    1.92    0.09
  -3   2  -1    2.14    0.10
   3   2   1    2.22    0.10
  -4  -2  -1   31.30    0.64
  -4   2  -1   30.93    0.64
  -4   2  -1   30.97    0.70
  -5  -2  -1    5.77    0.20
  -5   2  -1    5.91    0.20
  -5   2  -1    5.80    0.19
  -6   2  -1   69.03    1.36
  -6   2  -1   69.17    1.49
  -7  -2  -1   10.89    0.33
  -7   2  -1   10.83    0.32
  -7   2  -1   10.47    0.33
  -8  -2  -1    0.12    0.07
  -8   2  -1    0.25    0.08
  -8   2  -1    0.33    0.08
  -9  -2  -1    0.44    0.09
  -9   2  -1    0.30    0.09
  -9   2  -1    0.28    0.09
 -10  -2  -1   14.68    0.46
 -10   2  -1   15.23    0.47
 -11  -2  -1    0.07    0.10
 -11   2  -1    0.21    0.10
 -12  -2  -1    0.05    0.10
 -12   2  -1   -0.06    0.09
 -13  -2  -1    0.17    0.12
 -13   2  -1    0.04    0.12
 -14  -2  -1    0.31    0.14
 -14   2  -1    0.17    0.14
 -14  -3   1    0.18    0.14
 -14   3   1   -0.02    0.12
 -13  -3   1    0.35    0.13
 -13   3   1    0.40    0.14
 -12  -3   1    0.60    0.13
 -12   3   1    1.10    0.16
 -11  -3   1    0.62    0.13
 -11   3   1    0.62    0.13
 -10  -3   1    8.65    0.33
 -10   3   1    8.52    0.33
 -10   3   1    8.92    0.35
  -9  -3   1    2.46    0.17
  -9   3   1    2.57    0.18
  -9   3   1    2.48    0.17
  -8  -3   1    1.62    0.13
  -8   3   1    1.75    0.14
  -8   3   1    1.35    0.13
  -7  -3   1    0.04    0.06
  -7   3   1    0.07    0.06
  -7   3   1    0.01    0.05
  -6  -3   1    0.09    0.05
  -6   3   1    0.05    0.05
  -6   3   1    0.11    0.05
   5  -3  -1    4.01    0.17
  -5  -3   1    4.13    0.16
  -5   3   1    4.23    0.16
  -5   3   1    4.08    0.17
   4  -3  -1   25.22    0.58
  -4  -3   1   24.06    0.52
  -4   3   1   25.26    0.58
  -4   3   1   24.05    0.49
  -4   3   1   24.02    0.52
  -3  -3   1  110.07    2.02
   3  -3  -1  112.06    2.26
  -3   3   1  108.50    2.02
  -3   3   1  109.97    1.92
  -3   3   1  110.03    2.26
   3   3  -1  106.90    2.52
  -3   3   1  110.54    2.25
  -2  -3   1   35.45    0.67
  -2   3   1   34.51    0.75
  -2   3   1   34.38    0.63
  -2   3   1   34.25    0.67
  -2   3   1   35.51    0.75
   2   3  -1   35.31    0.85
   1  -3  -1   98.73    2.00
  -1  -3   1  100.39    1.80
  -1  -3   1   97.58    2.24
   1  -3  -1   97.31    2.24
  -1   3   1   96.77    1.70
  -1   3   1   96.94    1.78
  -1   3   1   96.54    2.00
   1   3  -1   97.42    2.24
   1   3  -1   97.14    2.00
  -1   3   1   97.64    1.99
   0  -3  -1   27.78    0.59
   0  -3   1   28.04    0.57
   0  -3  -1   26.79    0.68
   0  -3   1   28.01    0.68
   0   3  -1   27.70    0.57
   0   3  -1   28.18    0.57
   0   3   1   27.62    0.53
   0   3   1   27.60    0.59
   0   3  -1   28.30    0.68
   0   3  -1   27.89    0.61
   0   3   1   28.21    0.60
   0   3   1   27.72    0.68
   1  -3   1   64.13    1.50
  -1  -3  -1   63.85    1.50
  -1  -3  -1   65.37    1.19
   1  -3   1   63.93    1.35
   1  -3   1   65.24    1.14
  -1   3  -1   64.64    1.20
   1   3   1   64.58    1.19
   1   3   1   65.80    1.50
  -1   3  -1   63.77    1.34
   1   3   1   64.64    1.33
   1   3   1   64.09    1.33
  -1   3  -1   63.95    1.49
  -2  -3  -1    9.13    0.28
   2  -3   1    9.59    0.24
   2  -3   1    9.90    0.28
  -2  -3  -1    9.80    0.23
   2   3   1   10.00    0.22
   2   3   1    9.62    0.28
  -2   3  -1    9.62    0.26
  -2   3  -1    9.25    0.21
  -3  -3  -1    3.20    0.12
   3   3   1    2.97    0.13
  -3   3  -1    2.91    0.11
  -3   3  -1    3.05    0.13
   4  -3   1    1.71    0.10
  -4  -3  -1    1.86    0.11
  -4   3  -1    1.88    0.12
  -4   3  -1    1.81    0.10
   4   3   1    1.75    0.11
  -5  -3  -1    8.54    0.26
   5   3   1    9.12    0.29
  -5   3  -1    8.65    0.27
  -5   3  -1    8.74    0.25
  -6  -3  -1    4.76    0.19
  -6   3  -1    4.82    0.19
  -6   3  -1    4.71    0.19
  -7  -3  -1    2.95    0.16
  -7   3  -1    2.85    0.16
  -7   3  -1    2.85    0.16
  -8  -3  -1    0.23    0.08
  -8   3  -1    0.23    0.08
  -8   3  -1    0.19    0.08
  -9  -3  -1   14.87    0.45
  -9   3  -1   15.39    0.48
  -9   3  -1   15.54    0.45
 -10  -3  -1    2.83    0.21
 -10   3  -1    2.88    0.20
 -10   3  -1    3.14    0.21
 -11  -3  -1    1.78    0.17
 -11   3  -1    1.63    0.18
 -12  -3  -1    0.05    0.10
 -12   3  -1    0.05    0.11
 -13  -3  -1    0.07    0.12
 -13   3  -1    0.24    0.12
 -14  -3  -1    0.11    0.13
 -14   3  -1   -0.09    0.12
 -14  -4   1    0.41    0.16
 -14   4   1    0.36    0.14
 -13  -4   1    0.09    0.11
 -13   4   1    0.01    0.12
 -12  -4   1    0.05    0.11
 -12   4   1    0.15    0.12
 -11  -4   1    2.49    0.21
 -11   4   1    2.73    0.21
 -11   4   1    2.63    0.21
 -10  -4   1    0.19    0.10
 -10   4   1    0.15    0.09
 -10   4   1    0.04    0.09
  -9  -4   1    9.15    0.33
  -9   4   1    9.64    0.33
  -9   4   1    9.36    0.35
  -8  -4   1    0.31    0.09
  -8   4   1    0.00    0.07
  -8   4   1    0.15    0.07
  -7  -4   1   -0.01    0.06
  -7   4   1    0.01    0.06
  -7   4   1    0.02    0.06
  -6  -4   1    1.89    0.12
  -6   4   1    1.66    0.12
   6   4  -1    1.92    0.14
  -6   4   1    1.66    0.12
   5  -4  -1   38.15    0.85
  -5  -4   1   36.28    0.76
   5   4  -1   37.14    0.94
  -5   4   1   36.12    0.72
  -5   4   1   36.77    0.84
  -5   4   1   36.21    0.76
   4  -4  -1   38.47    0.83
  -4  -4   1   36.26    0.75
  -4   4   1   36.33    0.70
   4   4  -1   36.92    0.93
  -4   4   1   37.29    0.75
  -4   4   1   36.92    0.83
  -3  -4   1    1.52    0.08
  -3   4   1    1.60    0.07
  -3   4   1    1.57    0.10
  -3   4   1    1.55    0.08
  -3   4   1    1.34    0.08
   3   4  -1    1.48    0.11
  -2  -4   1  130.39    2.36
  -2  -4   1  128.63    2.97
   2  -4  -1  132.00    2.63
  -2   4   1  129.29    2.36
  -2   4   1  126.33    2.24
  -2   4   1  126.84    2.64
   2   4  -1  130.27    2.96
   2   4  -1  130.16    2.65
  -2   4   1  129.01    2.64
  -1  -4   1    5.82    0.13
   1  -4  -1    5.82    0.20
   1  -4  -1    5.99    0.15
  -1  -4   1    5.54    0.20
  -1   4   1    5.85    0.15
   1   4  -1    5.82    0.20
   1   4  -1    6.08    0.18
  -1   4   1    5.68    0.14
  -1   4   1    5.54    0.13
  -1   4   1    5.81    0.17
   1   4  -1    5.67    0.13
   0  -4  -1    3.85    0.11
   0  -4   1    3.92    0.08
   0  -4   1    3.90    0.16
   0  -4  -1    3.69    0.15
   0   4  -1    3.91    0.09
   0   4   1    4.23    0.13
   0   4  -1    3.85    0.15
   0   4  -1    4.02    0.14
   0   4  -1    4.01    0.09
   0   4   1    3.85    0.15
   0   4   1    3.91    0.10
   0   4  -1    3.86    0.10
   0   4   1    3.97    0.11
   1  -4   1    0.55    0.03
   1  -4   1    0.39    0.05
  -1  -4  -1    0.51    0.06
   1  -4   1    0.53    0.02
  -1   4  -1    0.43    0.05
  -1   4  -1    0.53    0.03
   1   4   1    0.51    0.04
   1   4   1    0.52    0.04
   1   4   1    0.50    0.04
   1   4   1    0.43    0.05
  -1   4  -1    0.45    0.05
  -2  -4  -1    3.96    0.16
   2  -4   1    3.90    0.12
  -2  -4  -1    3.82    0.12
   2  -4   1    3.88    0.16
  -2   4  -1    3.81    0.11
  -2   4  -1    3.92    0.15
   2   4   1    3.85    0.11
   2   4   1    3.90    0.16
   2   4   1    3.69    0.13
   3  -4   1  147.04    3.38
  -3  -4  -1  146.24    2.72
   3  -4   1  151.93    3.03
   3   4   1  148.25    2.71
  -3   4  -1  146.30    3.04
   3   4   1  150.70    3.38
  -3   4  -1  147.69    2.71
  -4  -4  -1  113.98    2.12
   4  -4   1  113.98    2.36
  -4   4  -1  111.37    2.11
   4   4   1  116.21    2.63
  -4   4  -1  113.16    2.36
  -5  -4  -1    0.29    0.06
   5  -4   1    0.35    0.06
   5   4   1    0.30    0.06
  -5   4  -1    0.22    0.05
  -5   4  -1    0.12    0.06
  -6  -4  -1    1.37    0.12
   6   4   1    1.45    0.12
  -6   4  -1    1.32    0.11
  -6   4  -1    1.40    0.11
  -7  -4  -1    3.31    0.18
  -7   4  -1    3.49    0.19
   7   4   1    3.56    0.19
  -7   4  -1    3.52    0.18
  -8  -4  -1    6.89    0.27
  -8   4  -1    7.62    0.30
  -8   4  -1    7.33    0.27
  -9  -4  -1    9.69    0.35
  -9   4  -1    9.84    0.37
  -9   4  -1   10.64    0.35
 -10  -4  -1    6.75    0.30
 -10   4  -1    7.21    0.32
 -10   4  -1    7.28    0.31
 -11  -4  -1    0.88    0.14
 -11   4  -1    0.67    0.13
 -11   4  -1    0.93    0.15
 -12  -4  -1    0.51    0.13
 -12   4  -1    0.45    0.13
 -13  -4  -1    0.27    0.13
 -13   4  -1    0.13    0.12
 -13  -5   1    0.39    0.14
 -13   5   1    0.15    0.12
 -12  -5   1    0.59    0.14
 -12   5   1    0.62    0.14
 -11  -5   1    3.73    0.24
 -11   5   1    3.81    0.25
 -11   5   1    4.27    0.26
 -10  -5   1    5.98    0.27
 -10   5   1    5.47    0.28
 -10   5   1    5.96    0.27
  -9  -5   1    0.83    0.12
  -9   5   1    0.66    0.12
  -9   5   1    0.74    0.12
  -8  -5   1    6.67    0.26
  -8   5   1    6.43    0.25
  -8   5   1    6.59    0.28
  -7  -5   1   28.24    0.66
  -7   5   1   28.96    0.73
  -7   5   1   29.42    0.66
  -6  -5   1    0.50    0.08
  -6   5   1    0.08    0.06
  -6   5   1    0.05    0.05
  -5  -5   1   42.14    0.86
   5  -5  -1   43.61    0.96
   5   5  -1   42.59    1.08
  -5   5   1   41.70    0.96
  -5   5   1   41.23    0.81
  -5   5   1   42.85    0.86
  -4  -5   1    1.24    0.09
  -4   5   1    1.17    0.08
  -4   5   1    1.06    0.10
  -4   5   1    1.35    0.09
  -4   5   1    1.13    0.09
   4   5  -1    1.22    0.12
   3  -5  -1    2.44    0.11
  -3  -5   1    2.32    0.10
  -3   5   1    2.08    0.09
   3   5  -1    2.53    0.15
   3   5  -1    2.19    0.12
  -3   5   1    2.37    0.10
  -3   5   1    2.38    0.11
  -3   5   1    2.33    0.13
   2  -5  -1    0.10    0.03
   2  -5  -1    0.11    0.04
  -2  -5   1    0.04    0.04
  -2  -5   1    0.12    0.03
   2   5  -1    0.11    0.03
  -2   5   1    0.12    0.03
   2   5  -1    0.06    0.05
  -2   5   1    0.09    0.04
   2   5  -1    0.06    0.04
  -2   5   1    0.04    0.03
  -2   5   1    0.09    0.02
   1  -5  -1    0.02    0.03
   1  -5  -1   -0.02    0.02
   1   5  -1    0.00    0.02
  -1   5   1    0.02    0.02
  -1   5   1    0.01    0.03
   1   5  -1    0.01    0.03
   1   5  -1    0.03    0.02
   1   5  -1    0.03    0.03
  -1   5   1    0.05    0.02
  -1   5   1    0.00    0.02
   0  -5  -1   72.22    1.44
   0  -5  -1   69.15    1.66
   0  -5   1   65.69    1.65
   0   5  -1   70.85    1.30
   0   5   1   70.11    1.46
   0   5  -1   72.36    1.66
   0   5   1   69.68    1.29
   0   5   1   68.66    1.44
   0   5  -1   70.35    1.48
   0   5   1   72.30    1.65
   0   5  -1   69.20    1.51
  -1  -5  -1   30.08    0.78
   1  -5   1   29.49    0.77
   1  -5   1   30.11    0.64
   1   5   1   31.29    0.67
   1   5   1   29.98    0.65
  -1   5  -1   30.51    0.69
   1   5   1   29.98    0.58
   1   5   1   30.87    0.77
  -1   5  -1   30.23    0.57
  -1   5  -1   30.91    0.77
   2  -5   1    4.49    0.19
  -2  -5  -1    4.60    0.19
   2  -5   1    4.67    0.13
  -2  -5  -1    4.42    0.14
   2   5   1    4.75    0.15
   2   5   1    4.67    0.19
   2   5   1    4.60    0.16
  -2   5  -1    4.63    0.17
  -2   5  -1    4.92    0.13
   2   5   1    4.75    0.13
   3  -5   1   30.31    0.66
  -3  -5  -1   29.85    0.78
   3  -5   1   28.83    0.77
  -3  -5  -1   29.57    0.61
  -3   5  -1   29.46    0.69
   3   5   1   30.48    0.77
  -3   5  -1   29.91    0.59
   3   5   1   29.98    0.60
   4  -5   1   28.51    0.74
  -4  -5  -1   28.28    0.60
   4  -5   1   28.46    0.65
  -4   5  -1   27.63    0.67
  -4   5  -1   27.60    0.58
   4   5   1   27.69    0.58
   4   5   1   29.60    0.75
  -5  -5  -1    7.33    0.23
   5  -5   1    7.49    0.25
  -5   5  -1    7.40    0.26
   5   5   1    7.12    0.27
  -5   5  -1    7.25    0.22
  -6  -5  -1   -0.06    0.06
   6   5   1    0.16    0.07
  -6   5  -1    0.05    0.05
  -6   5  -1    0.02    0.06
  -7  -5  -1    7.55    0.28
  -7   5  -1    7.99    0.30
  -7   5  -1    7.98    0.27
  -8  -5  -1    0.02    0.08
  -8   5  -1    0.07    0.08
  -8   5  -1    0.00    0.08
  -9  -5  -1    2.63    0.19
  -9   5  -1    2.67    0.19
  -9   5  -1    2.27    0.19
 -10  -5  -1    3.87    0.23
 -10   5  -1    3.89    0.24
 -10   5  -1    4.01    0.24
 -11  -5  -1    1.51    0.17
 -11   5  -1    1.22    0.16
 -11   5  -1    1.26    0.16
 -12  -5  -1    0.04    0.11
 -12   5  -1    0.05    0.11
 -12   5  -1    0.17    0.11
 -13  -5  -1    1.93    0.21
 -13   5  -1    1.45    0.19
 -13  -6   1    3.37    0.26
 -13   6   1    3.33    0.27
 -12  -6   1    0.41    0.13
 -12   6   1    0.39    0.13
 -12   6   1    0.54    0.13
 -11  -6   1    0.17    0.10
 -11   6   1    0.06    0.10
 -11   6   1   -0.02    0.09
 -10  -6   1    0.38    0.11
 -10   6   1    0.57    0.12
 -10   6   1    0.70    0.13
  -9  -6   1    1.90    0.16
  -9   6   1    2.10    0.16
  -9   6   1    2.01    0.17
  -8  -6   1    2.70    0.17
  -8   6   1    2.95    0.17
  -8   6   1    2.74    0.18
  -7  -6   1   -0.05    0.06
  -7   6   1   -0.04    0.07
  -7   6   1   -0.11    0.06
  -6  -6   1    0.89    0.10
  -6   6   1    0.75    0.09
  -6   6   1    0.73    0.10
  -5  -6   1    8.72    0.26
  -5   6   1    9.17    0.29
  -5   6   1    8.50    0.25
  -5   6   1    8.64    0.23
   4  -6  -1    5.72    0.19
  -4  -6   1    5.43    0.18
   4  -6  -1    5.53    0.24
  -4   6   1    5.46    0.21
  -4   6   1    5.32    0.19
  -4   6   1    5.09    0.16
   4   6  -1    5.59    0.21
  -4   6   1    5.18    0.17
  -3  -6   1   16.49    0.50
   3  -6  -1   16.43    0.49
  -3  -6   1   15.97    0.36
   3  -6  -1   16.98    0.39
   3   6  -1   16.40    0.35
  -3   6   1   16.08    0.36
  -3   6   1   16.08    0.40
   3   6  -1   16.47    0.49
  -3   6   1   16.06    0.42
   3   6  -1   16.25    0.43
  -3   6   1   16.17    0.34
  -2  -6   1   12.92    0.28
  -2  -6   1   12.74    0.41
   2  -6  -1   13.11    0.31
   2  -6  -1   12.31    0.40
  -2   6   1   12.98    0.34
   2   6  -1   12.55    0.35
   2   6  -1   12.53    0.27
   2   6  -1   12.74    0.30
   2   6  -1   13.38    0.41
  -2   6   1   12.53    0.28
  -2   6   1   12.39    0.31
  -2   6   1   12.61    0.26
  -1  -6   1    1.70    0.12
   1  -6  -1    1.75    0.07
   1  -6  -1    1.53    0.11
  -1   6   1    1.49    0.07
   1   6  -1    1.69    0.06
  -1   6   1    1.57    0.07
   1   6  -1    1.52    0.06
   1   6  -1    1.56    0.10
   1   6  -1    1.62    0.12
  -1   6   1    1.58    0.10
  -1   6   1    1.49    0.06
   0  -6  -1   34.91    0.93
   0  -6   1   36.14    0.94
   0  -6  -1   37.75    0.78
   0   6  -1   36.68    0.69
   0   6   1   35.96    0.78
   0   6   1   37.90    0.93
   0   6  -1   35.87    0.82
   0   6  -1   36.39    0.78
   0   6   1   36.81    0.70
   0   6  -1   38.48    0.94
   0   6   1   37.15    0.81
   1  -6   1   45.58    1.18
   1  -6   1   48.81    1.00
  -1  -6  -1   45.91    1.18
   1   6   1   47.87    1.03
   1   6   1   50.23    1.18
   1   6   1   47.98    0.90
  -1   6  -1   49.30    1.18
  -1   6  -1   46.72    1.00
  -1   6  -1   46.56    1.05
   1   6   1   47.36    1.00
  -1   6  -1   47.57    0.89
   2  -6   1   32.85    0.69
   2  -6   1   31.84    0.84
  -2  -6  -1   31.35    0.84
  -2   6  -1   31.98    0.75
   2   6   1   34.07    0.85
  -2   6  -1   32.19    0.62
   2   6   1   32.44    0.64
   2   6   1   32.56    0.74
   2   6   1   32.77    0.71
  -3  -6  -1   60.86    1.18
   3  -6   1   63.11    1.30
   3  -6   1   62.26    1.51
  -3  -6  -1   63.48    1.52
   3   6   1   60.76    1.33
  -3   6  -1   60.78    1.34
   3   6   1   60.48    1.17
  -3   6  -1   61.43    1.17
   3   6   1   62.01    1.31
   3   6   1   64.36    1.51
   4  -6   1   38.05    0.98
   4  -6   1   38.39    0.84
  -4  -6  -1   37.33    0.77
  -4   6  -1   37.02    0.76
   4   6   1   39.23    0.98
   4   6   1   37.87    0.76
  -4   6  -1   37.04    0.87
  -5  -6  -1    7.35    0.24
   5  -6   1    6.86    0.24
   5  -6   1    7.59    0.30
  -5   6  -1    7.30    0.23
   5   6   1    7.26    0.22
  -5   6  -1    7.38    0.27
  -6  -6  -1    8.62    0.29
   6  -6   1    9.00    0.34
  -6   6  -1    9.18    0.32
  -6   6  -1    8.66    0.27
  -7  -6  -1   16.18    0.44
  -7   6  -1   16.20    0.43
  -7   6  -1   15.77    0.48
  -8  -6  -1    3.73    0.22
  -8   6  -1    3.96    0.22
  -8   6  -1    4.09    0.20
  -9  -6  -1    0.03    0.09
  -9   6  -1   -0.02    0.08
  -9   6  -1    0.02    0.08
 -10  -6  -1    0.00    0.09
 -10   6  -1    0.00    0.09
 -10   6  -1   -0.05    0.08
 -11  -6  -1    1.11    0.15
 -11   6  -1    1.05    0.16
 -11   6  -1    1.22    0.16
 -12  -6  -1    2.66    0.22
 -12   6  -1    2.85    0.24
 -12   6  -1    2.34    0.23
 -13  -6  -1    0.04    0.12
  13   6   1    0.26    0.12
 -13   6  -1    0.30    0.13
 -13   6  -1    0.23    0.12
 -13  -7   1    1.88    0.21
 -13   7   1    1.67    0.21
 -13   7   1    1.75    0.21
 -12  -7   1    0.50    0.14
 -12   7   1    0.71    0.16
 -12   7   1    0.57    0.13
 -11  -7   1    0.46    0.12
 -11   7   1    0.40    0.13
 -11   7   1    0.46    0.12
 -10  -7   1    0.61    0.12
 -10   7   1    0.75    0.12
 -10   7   1    0.73    0.13
  -9  -7   1    1.08    0.13
  -9   7   1    1.04    0.13
  -9   7   1    1.10    0.13
  -8  -7   1    2.84    0.18
  -8   7   1    3.02    0.19
  -8   7   1    2.92    0.18
  -7  -7   1    0.64    0.10
  -7   7   1    0.77    0.12
  -7   7   1    0.48    0.09
  -6  -7   1    0.22    0.07
  -6   7   1    0.25    0.08
  -6   7   1    0.23    0.07
   5  -7  -1    7.00    0.30
  -5  -7   1    6.56    0.22
  -5   7   1    6.55    0.19
  -5   7   1    6.65    0.22
   5   7  -1    6.06    0.25
  -5   7   1    6.57    0.25
   4  -7  -1    0.15    0.05
   4  -7  -1    0.29    0.08
  -4  -7   1    0.27    0.05
  -4   7   1    0.25    0.05
  -4   7   1    0.21    0.05
   4   7  -1    0.29    0.07
  -4   7   1    0.38    0.08
   4   7  -1    0.26    0.05
  -4   7   1    0.27    0.05
   3  -7  -1    0.05    0.06
  -3  -7   1   -0.01    0.05
  -3  -7   1   -0.05    0.03
   3  -7  -1   -0.03    0.03
  -3   7   1   -0.02    0.03
  -3   7   1    0.01    0.03
  -3   7   1    0.05    0.05
   3   7  -1    0.09    0.03
   3   7  -1    0.06    0.05
  -3   7   1   -0.02    0.03
  -2  -7   1    1.21    0.12
   2  -7  -1    1.07    0.11
   2  -7  -1    1.22    0.07
  -2   7   1    1.26    0.06
  -2   7   1    1.22    0.12
  -2   7   1    1.15    0.07
   2   7  -1    1.27    0.10
  -2   7   1    1.07    0.07
   2   7  -1    1.24    0.07
   2   7  -1    1.19    0.06
   1  -7  -1    6.05    0.16
   1  -7  -1    5.50    0.24
  -1  -7   1    5.59    0.25
  -1   7   1    5.69    0.16
   1   7  -1    5.78    0.14
  -1   7   1    5.64    0.15
  -1   7   1    5.74    0.20
  -1   7   1    5.65    0.13
   1   7  -1    5.71    0.21
   1   7  -1    5.70    0.15
   0  -7  -1    1.20    0.11
   0  -7   1    1.18    0.11
   0  -7  -1    1.33    0.07
   0   7   1    1.20    0.10
   0   7   1    1.23    0.07
   0   7  -1    1.28    0.05
   0   7   1    1.22    0.07
   0   7  -1    1.25    0.05
   0   7  -1    1.36    0.10
   1  -7   1    8.94    0.20
   1  -7   1    8.27    0.32
  -1  -7  -1    8.76    0.32
  -1   7  -1    8.62    0.19
  -1   7  -1    9.23    0.28
   1   7   1    8.77    0.23
   1   7   1    8.46    0.21
   1   7   1    8.71    0.26
   2  -7   1   16.77    0.52
  -2  -7  -1   17.30    0.53
   2  -7   1   17.39    0.38
  -2   7  -1   17.44    0.46
  -2   7  -1   17.17    0.35
   2   7   1   17.35    0.41
   2   7   1   17.31    0.37
   2   7   1   17.95    0.45
  -3  -7  -1    0.23    0.05
   3  -7   1    0.29    0.04
  -3  -7  -1    0.25    0.07
   3  -7   1    0.14    0.06
   3   7   1    0.28    0.05
  -3   7  -1    0.28    0.07
   3   7   1    0.22    0.05
   3   7   1    0.23    0.06
  -3   7  -1    0.15    0.04
   4  -7   1   23.48    0.55
  -4  -7  -1   22.98    0.51
  -4  -7  -1   24.15    0.68
   4  -7   1   23.60    0.67
   4   7   1   22.75    0.50
  -4   7  -1   22.95    0.50
   4   7   1   23.65    0.56
  -4   7  -1   23.02    0.60
   4   7   1   23.01    0.59
   5  -7   1   84.06    1.71
  -5  -7  -1   77.62    1.55
   5  -7   1   80.68    1.95
   5   7   1   79.88    1.54
  -5   7  -1   80.10    1.54
  -5   7  -1   80.27    1.75
  -6  -7  -1   16.84    0.43
   6  -7   1   16.73    0.53
   6   7   1   15.90    0.40
  -6   7  -1   15.79    0.41
  -6   7  -1   16.25    0.48
   7  -7   1    9.54    0.38
  -7  -7  -1    9.40    0.32
  -7   7  -1    9.07    0.34
  -7   7  -1    9.34    0.30
   7   7   1    8.89    0.29
   8  -7   1    2.91    0.21
  -8  -7  -1    2.25    0.18
  -8   7  -1    2.69    0.18
   8   7   1    2.30    0.16
  -8   7  -1    2.57    0.20
  -9  -7  -1    0.28    0.10
   9  -7   1    0.30    0.11
   9   7   1    0.27    0.08
  -9   7  -1    0.11    0.08
  -9   7  -1    0.29    0.10
 -10  -7  -1    0.03    0.08
  10   7   1    0.14    0.08
 -10   7  -1    0.14    0.09
 -10   7  -1    0.10    0.10
 -11  -7  -1    2.94    0.23
 -11   7  -1    2.64    0.22
 -11   7  -1    2.81    0.23
  11   7   1    2.72    0.20
 -12  -7  -1   -0.10    0.10
 -12   7  -1   -0.04    0.11
  12   7   1    0.02    0.09
 -12   7  -1    0.06    0.12
 -13  -7  -1    4.03    0.29
 -13   7  -1    4.44    0.31
  13   7   1    3.60    0.24
 -13   7  -1    4.58    0.30
 -12  -8   1    1.53    0.19
  12   8  -1    1.38    0.16
 -12   8   1    1.76    0.19
 -12   8   1    1.67    0.20
 -11  -8   1    0.79    0.14
 -11   8   1    0.36    0.12
 -11   8   1    0.53    0.13
 -10  -8   1    0.34    0.11
 -10   8   1    0.24    0.10
 -10   8   1    0.27    0.10
  -9  -8   1    1.15    0.13
   9  -8  -1    1.21    0.16
  -9   8   1    1.27    0.13
  -9   8   1    1.14    0.14
  -8  -8   1    5.32    0.24
   8  -8  -1    5.17    0.28
  -8   8   1    5.27    0.24
  -8   8   1    5.06    0.25
  -7  -8   1   12.61    0.36
   7  -8  -1   12.15    0.46
  -7   8   1   11.67    0.35
   7   8  -1   12.20    0.33
  -7   8   1   12.24    0.41
   6  -8  -1    0.74    0.12
  -6  -8   1    0.66    0.09
   6   8  -1    0.76    0.11
  -6   8   1    0.77    0.11
  -6   8   1    0.71    0.09
   6   8  -1    0.75    0.08
  -5  -8   1    2.44    0.14
   5  -8  -1    2.42    0.18
  -5   8   1    2.45    0.16
  -5   8   1    2.36    0.13
   5   8  -1    2.57    0.17
   5   8  -1    2.40    0.12
   4  -8  -1    4.42    0.24
   4  -8  -1    4.60    0.17
  -4  -8   1    4.65    0.16
  -4   8   1    4.43    0.20
   4   8  -1    4.30    0.15
  -4   8   1    4.41    0.16
  -4   8   1    4.55    0.14
   4   8  -1    4.20    0.20
   3  -8  -1    0.06    0.06
  -3  -8   1    0.06    0.04
  -3  -8   1   -0.02    0.06
   3  -8  -1    0.00    0.03
  -3   8   1    0.09    0.07
  -3   8   1    0.02    0.03
   3   8  -1    0.03    0.03
   3   8  -1    0.18    0.06
  -3   8   1    0.03    0.03
   3   8  -1    0.05    0.04
  -3   8   1    0.04    0.04
   2  -8  -1    0.72    0.06
  -2  -8   1    0.61    0.10
   2  -8  -1    0.73    0.10
   2   8  -1    0.73    0.09
   2   8  -1    0.69    0.05
  -2   8   1    0.82    0.06
  -2   8   1    0.78    0.06
  -2   8   1    0.75    0.09
   2   8  -1    0.66    0.06
  -2   8   1    0.71    0.05
   1  -8  -1    5.09    0.24
   1  -8  -1    5.66    0.16
  -1  -8   1    5.30    0.25
  -1   8   1    5.26    0.13
   1   8  -1    5.60    0.14
  -1   8   1    5.25    0.21
   1   8  -1    5.24    0.21
  -1   8   1    5.28    0.16
   1   8  -1    5.51    0.15
  -1   8   1    5.50    0.15
   0  -8   1    8.13    0.33
   0  -8  -1    8.44    0.34
   0   8  -1    9.07    0.29
   0   8  -1    8.90    0.21
   0   8  -1    9.03    0.19
   0   8   1    9.19    0.23
   0   8   1    9.24    0.28
   0   8   1    9.05    0.21
   1  -8   1   24.72    0.73
  -1  -8  -1   25.05    0.73
  -1   8  -1   25.46    0.49
   1   8   1   25.84    0.57
  -1   8  -1   25.53    0.64
   1   8   1   25.93    0.62
   1   8   1   26.04    0.52
   2  -8   1    3.17    0.19
   2  -8   1    3.75    0.11
  -2  -8  -1    3.71    0.21
   2   8   1    3.86    0.13
  -2   8  -1    3.79    0.11
   2   8   1    3.81    0.14
   2   8   1    3.72    0.17
  -2   8  -1    3.96    0.19
   3  -8   1    0.85    0.11
   3  -8   1    1.16    0.07
  -3  -8  -1    1.08    0.12
   3   8   1    1.05    0.08
  -3   8  -1    1.08    0.11
  -3   8  -1    1.13    0.07
   3   8   1    1.19    0.09
   3   8   1    1.12    0.10
   4  -8   1    0.95    0.12
   4  -8   1    1.15    0.08
  -4  -8  -1    1.34    0.14
  -4  -8  -1    1.39    0.11
   4   8   1    1.13    0.10
  -4   8  -1    1.22    0.09
   4   8   1    1.30    0.10
   4   8   1    0.88    0.10
  -4   8  -1    1.26    0.12
   5  -8   1    1.89    0.16
  -5  -8  -1    1.48    0.12
   5   8   1    1.81    0.12
   5   8   1    1.45    0.12
  -5   8  -1    1.58    0.14
   5   8   1    1.53    0.14
  -5   8  -1    1.48    0.11
  -6  -8  -1    9.41    0.30
   6  -8   1    9.47    0.38
   6   8   1    9.77    0.35
   6   8   1    9.36    0.28
  -6   8  -1    9.27    0.28
  -6   8  -1    9.60    0.35
   7  -8   1    1.54    0.17
  -7  -8  -1    1.80    0.15
  -7   8  -1    1.63    0.16
  -7   8  -1    1.57    0.13
   7   8   1    1.46    0.12
   8  -8   1    1.56    0.17
  -8  -8  -1    1.36    0.13
   8   8   1    1.23    0.12
  -8   8  -1    1.30    0.14
  -8   8  -1    1.77    0.15
   9  -8   1    0.08    0.09
  -9  -8  -1    0.14    0.09
   9   8   1   -0.13    0.07
  -9   8  -1    0.10    0.08
  -9   8  -1    0.03    0.09
 -10  -8  -1    1.31    0.15
  10   8   1    1.23    0.13
 -10   8  -1    1.07    0.14
 -10   8  -1    1.17    0.16
 -11  -8  -1    1.62    0.18
  11   8   1    1.41    0.16
 -11   8  -1    1.33    0.16
 -11   8  -1    1.65    0.18
 -12  -8  -1    0.24    0.14
 -12   8  -1    0.33    0.13
  12   8   1    0.21    0.12
 -12  -9   1    0.47    0.15
  12   9  -1    0.74    0.14
 -12   9   1    0.62    0.15
 -11  -9   1    0.07    0.11
  11   9  -1    0.12    0.10
 -11   9   1    0.02    0.10
 -10  -9   1    0.73    0.13
  10   9  -1    0.80    0.12
 -10   9   1    0.78    0.14
 -10   9   1    1.05    0.14
  -9  -9   1    0.31    0.10
  -9   9   1    0.15    0.09
  -9   9   1    0.16    0.09
   9   9  -1    0.13    0.08
   8  -9  -1    0.00    0.09
  -8  -9   1   -0.05    0.07
  -8   9   1   -0.09    0.07
   8   9  -1    0.00    0.09
  -8   9   1    0.01    0.08
   8   9  -1   -0.06    0.06
  -7  -9   1    0.35    0.09
   7  -9  -1    0.32    0.11
  -7   9   1    0.26    0.08
   7   9  -1    0.30    0.10
  -7   9   1    0.33    0.10
   7   9  -1    0.27    0.07
  -6  -9   1    0.16    0.07
   6  -9  -1    0.14    0.09
   6   9  -1    0.13    0.08
   6   9  -1    0.02    0.06
  -6   9   1    0.18    0.07
  -6   9   1    0.11    0.08
  -5  -9   1    1.41    0.11
   5  -9  -1    1.19    0.15
  -5   9   1    1.13    0.10
  -5   9   1    1.22    0.14
   5   9  -1    1.56    0.15
   5   9  -1    1.25    0.10
   5   9  -1    1.38    0.12
  -4  -9   1    3.01    0.13
   4  -9  -1    2.79    0.21
   4   9  -1    3.17    0.18
   4   9  -1    2.74    0.13
  -4   9   1    3.01    0.14
   4   9  -1    2.83    0.14
  -4   9   1    2.75    0.11
  -4   9   1    3.05    0.18
   3  -9  -1   10.41    0.41
  -3  -9   1   11.93    0.44
  -3   9   1   11.22    0.28
   3   9  -1   11.15    0.29
   3   9  -1   10.98    0.26
  -3   9   1   11.01    0.30
   3   9  -1   11.50    0.36
  -3   9   1   10.91    0.25
  -3   9   1   11.12    0.36
  -2  -9   1    0.15    0.08
   2  -9  -1    0.14    0.04
   2  -9  -1    0.07    0.07
  -2   9   1    0.12    0.03
   2   9  -1    0.12    0.04
  -2   9   1    0.12    0.04
   2   9  -1    0.14    0.04
   2   9  -1    0.07    0.07
  -2   9   1    0.20    0.08
  -2   9   1    0.11    0.04
   1  -9  -1    1.48    0.15
  -1  -9   1    1.67    0.15
   1  -9  -1    1.69    0.08
  -1   9   1    1.70    0.08
  -1   9   1    1.58    0.07
  -1   9   1    1.69    0.08
   1   9  -1    1.57    0.13
  -1   9   1    1.68    0.14
   1   9  -1    1.66    0.07
   1   9  -1    1.61    0.07
   0  -9   1   -0.02    0.05
   0  -9  -1    0.08    0.07
   0   9   1    0.01    0.06
   0   9  -1    0.04    0.02
   0   9  -1   -0.02    0.06
   0   9   1    0.00    0.03
   0   9   1    0.03    0.03
   1  -9   1    0.63    0.10
  -1  -9  -1    0.51    0.10
  -1   9  -1    0.90    0.11
  -1   9  -1    0.72    0.05
   1   9   1    0.57    0.06
   1   9   1    0.58    0.06
   1   9   1    0.70    0.09
  -2  -9  -1    0.00    0.06
   2  -9   1   -0.04    0.06
  -2   9  -1    0.03    0.03
   2   9   1    0.03    0.04
   2   9   1   -0.02    0.05
   2   9   1   -0.02    0.04
  -2   9  -1   -0.09    0.07
  -3  -9  -1    0.60    0.11
   3  -9   1    0.79    0.12
  -3   9  -1    0.91    0.07
  -3   9  -1    0.74    0.12
   3   9   1    0.85    0.10
   3   9   1    0.94    0.09
   3   9   1    0.91    0.08
   4  -9   1    4.28    0.24
  -4  -9  -1    4.59    0.26
  -4   9  -1    4.05    0.23
   4   9   1    4.16    0.20
   4   9   1    4.26    0.16
   4   9   1    4.31    0.18
  -4   9  -1    4.25    0.15
   5  -9   1   31.49    0.90
  -5  -9  -1   30.99    0.68
   5   9   1   31.03    0.66
  -5   9  -1   31.13    0.66
   5   9   1   31.05    0.74
   5   9   1   30.88    0.78
  -5   9  -1   29.53    0.78
   6  -9   1    5.00    0.28
  -6  -9  -1    4.87    0.21
   6   9   1    4.80    0.22
  -6   9  -1    4.65    0.24
   6   9   1    4.23    0.19
  -6   9  -1    4.62    0.19
   6   9   1    5.15    0.24
  -7  -9  -1    1.08    0.12
   7  -9   1    0.90    0.14
   7   9   1    0.98    0.13
  -7   9  -1    0.89    0.13
   7   9   1    0.77    0.10
  -7   9  -1    0.94    0.11
   7   9   1    0.81    0.11
  -8  -9  -1    0.06    0.08
   8  -9   1   -0.02    0.09
   8   9   1    0.07    0.08
   8   9   1    0.18    0.08
   8   9   1    0.02    0.09
  -8   9  -1    0.16    0.09
   9  -9   1   -0.02    0.10
  -9  -9  -1   -0.06    0.09
   9   9   1    0.09    0.09
  -9   9  -1    0.17    0.10
 -10  -9  -1   -0.06    0.10
  10   9   1   -0.06    0.09
 -10   9  -1    0.04    0.10
 -11  -9  -1    0.03    0.11
 -11   9  -1    0.04    0.10
  11   9   1    0.01    0.10
 -12  -9  -1    0.15    0.12
  12   9   1    0.29    0.12
 -12   9  -1    0.22    0.13
 -11 -10   1    0.24    0.12
 -11  10   1    0.13    0.12
  11  10  -1   -0.05    0.12
  11  10  -1    0.09    0.10
 -10 -10   1    0.06    0.10
 -10  10   1    0.04    0.11
  10  10  -1   -0.06    0.11
  10  10  -1    0.01    0.09
  -9 -10   1    1.28    0.14
  -9  10   1    1.29    0.16
   9  10  -1    1.55    0.14
   9  10  -1    1.48    0.18
  -8 -10   1    0.62    0.11
   8  10  -1    0.66    0.10
  -8  10   1    0.53    0.12
   8  10  -1    0.63    0.13
   7 -10  -1   -0.01    0.09
  -7 -10   1    0.05    0.07
   7  10  -1   -0.02    0.08
   7  10  -1    0.04    0.07
   7  10  -1   -0.04    0.06
  -7  10   1    0.08    0.08
   6 -10  -1    1.34    0.17
  -6 -10   1    1.70    0.13
   6  10  -1    1.68    0.12
   6  10  -1    1.81    0.13
   6  10  -1    1.79    0.17
  -6  10   1    1.47    0.15
  -5 -10   1    2.28    0.13
   5 -10  -1    2.04    0.19
  -5  10   1    2.10    0.18
   5  10  -1    2.38    0.18
   5  10  -1    2.03    0.13
   5  10  -1    2.08    0.13
   4 -10  -1    4.84    0.28
  -4 -10   1    5.35    0.30
  -4  10   1    5.35    0.25
   4  10  -1    4.59    0.18
   4  10  -1    4.70    0.23
   4  10  -1    4.81    0.17
  -3 -10   1    5.28    0.29
   3 -10  -1    5.23    0.29
   3  10  -1    5.32    0.24
  -3  10   1    5.86    0.26
   2 -10  -1    4.45    0.26
  -2 -10   1    4.50    0.27
  -2  10   1    4.91    0.23
   2  10  -1    4.72    0.22
  -1 -10   1    5.75    0.30
   1 -10  -1    6.20    0.30
  -1  10   1    6.12    0.17
   1  10  -1    6.26    0.26
  -1  10   1    6.26    0.26
   0 -10  -1    0.04    0.07
   0 -10   1    0.05    0.08
   0  10  -1   -0.07    0.08
   0  10   1   -0.04    0.07
   0  10   1    0.05    0.04
   0  10   1    0.05    0.04
   1 -10   1    1.90    0.17
  -1 -10  -1    2.05    0.18
   1  10   1    1.97    0.10
  -1  10  -1    2.14    0.17
   1  10   1    2.13    0.10
   1  10   1    1.93    0.15
  -2 -10  -1    1.03    0.14
   2 -10   1    0.97    0.13
   2  10   1    0.88    0.10
   2  10   1    0.86    0.08
   2  10   1    1.05    0.08
  -2  10  -1    1.11    0.14
   3 -10   1    4.87    0.27
  -3 -10  -1    4.79    0.28
   3  10   1    4.49    0.17
  -3  10  -1    4.59    0.24
   3  10   1    4.85    0.18
   3  10   1    4.87    0.22
   4 -10   1   15.19    0.56
  -4 -10  -1   17.72    0.59
   4  10   1   15.61    0.47
  -4  10  -1   16.01    0.50
   4  10   1   16.16    0.43
   4  10   1   16.09    0.39
   5 -10   1    0.76    0.14
   5  10   1    0.73    0.09
   5  10   1    0.57    0.09
  -5  10  -1    0.71    0.13
   5  10   1    0.60    0.11
   6 -10   1    0.22    0.11
  -6 -10  -1    0.23    0.08
   6  10   1    0.27    0.08
  -6  10  -1    0.18    0.10
   6  10   1    0.25    0.10
   6  10   1    0.17    0.08
   7 -10   1    0.14    0.11
  -7 -10  -1    0.10    0.08
   7  10   1    0.04    0.08
   7  10   1    0.07    0.09
   7  10   1    0.16    0.08
  -7  10  -1    0.14    0.10
  -8 -10  -1    2.05    0.17
   8  10   1    2.37    0.16
   8  10   1    2.37    0.18
  -8  10  -1    2.18    0.20
   8  10   1    2.35    0.20
  -9 -10  -1    0.45    0.11
   9  10   1    0.45    0.13
   9  10   1    0.42    0.11
  -9  10  -1    0.25    0.11
   9  10   1    0.48    0.12
 -10 -10  -1    0.26    0.12
  10  10   1    0.20    0.13
  10  10   1    0.28    0.10
 -10  10  -1    0.22    0.11
 -11 -10  -1    0.11    0.11
 -11  10  -1    0.14    0.12
  11  10   1    0.08    0.10
  11  11  -1    0.80    0.18
 -11  11   1    0.94    0.17
 -10  11   1   -0.03    0.10
  10  11  -1    0.00    0.12
  -9  11   1    0.09    0.11
   9  11  -1    0.39    0.13
  -8  11   1   -0.07    0.08
   8  11  -1    0.00    0.10
  -7  11   1    0.08    0.09
   7  11  -1    0.00    0.09
   6  11  -1    0.02    0.08
  -6  11   1   -0.11    0.07
   5 -11  -1    7.54    0.37
  -5  11   1    7.51    0.31
   5  11  -1    7.33    0.31
   4 -11  -1   10.23    0.44
  -4 -11   1   10.28    0.45
   4  11  -1    9.65    0.36
  -4  11   1    9.72    0.36
  -3 -11   1    0.90    0.15
   3 -11  -1    0.91    0.15
   3  11  -1    0.66    0.12
  -3  11   1    0.89    0.14
  -2 -11   1    6.26    0.33
   2 -11  -1    6.32    0.33
  -2  11   1    6.08    0.28
   2  11  -1    6.06    0.27
  -1 -11   1    1.41    0.17
   1 -11  -1    1.83    0.18
   1  11  -1    1.67    0.16
  -1  11   1    1.96    0.17
   0 -11  -1   16.04    0.57
   0 -11   1   15.37    0.57
   0  11  -1   15.65    0.48
   0  11   1   15.51    0.47
  -1 -11  -1    3.44    0.25
   1 -11   1    3.49    0.24
   1  11   1    3.16    0.20
  -1  11  -1    3.33    0.22
   2 -11   1    8.84    0.40
  -2 -11  -1    9.70    0.42
  -2  11  -1    8.82    0.34
   2  11   1    9.07    0.33
  -3 -11  -1    1.22    0.17
   3 -11   1    0.93    0.15
   3  11   1    1.10    0.13
  -3  11  -1    0.94    0.14
   4 -11   1   -0.06    0.09
  -4 -11  -1    0.08    0.10
  -4  11  -1    0.06    0.10
   4  11   1   -0.07    0.07
   5 -11   1    0.27    0.12
   5  11   1    0.59    0.11
  -5  11  -1    0.42    0.11
   6  11   1    0.57    0.11
  -6  11  -1    0.43    0.11
   7  11   1    1.15    0.15
  -7  11  -1    1.29    0.15
   8  11   1    0.58    0.10
  -8  11  -1    0.60    0.13
   8  11   1    0.39    0.12
  -9  11  -1    1.88    0.19
 -10  11  -1    0.35    0.13
 -11  11  -1    0.07    0.12
 -10  12   1    0.03    0.10
  -9  12   1    0.08    0.11
   9  12  -1    0.08    0.11
  -8  12   1    0.21    0.10
   8  12  -1    0.04    0.10
  -7  12   1   -0.03    0.08
   7  12  -1    0.00    0.09
   6  12  -1    0.87    0.13
  -6  12   1    0.95    0.14
  -5  12   1    0.18    0.10
   5  12  -1    0.03    0.09
   4  12  -1    0.35    0.11
  -4  12   1    0.38    0.11
  -3 -12   1    9.13    0.43
  -3  12   1    8.93    0.35
   3  12  -1    8.91    0.34
   2 -12  -1    8.54    0.41
  -2 -12   1    8.10    0.40
  -2  12   1    8.20    0.33
   2  12  -1    7.60    0.32
   1 -12  -1    0.08    0.10
  -1 -12   1    0.14    0.11
   1  12  -1   -0.04    0.09
  -1  12   1    0.20    0.11
   0 -12  -1    1.24    0.17
   0 -12   1    1.51    0.18
   0  12  -1    1.63    0.16
   0  12   1    1.54    0.15
   1 -12   1    4.07    0.28
  -1 -12  -1    4.36    0.29
   1  12   1    4.30    0.23
  -1  12  -1    4.78    0.25
   2 -12   1    0.01    0.10
  -2 -12  -1   -0.02    0.11
  -2  12  -1    0.23    0.10
   2  12   1    0.05    0.09
  -3 -12  -1    3.73    0.29
   3 -12   1    3.71    0.27
  -3  12  -1    3.50    0.23
   3  12   1    3.82    0.22
  -4 -12  -1    4.03    0.30
  -4  12  -1    4.30    0.26
   4  12   1    3.83    0.22
   5  12   1    0.55    0.11
  -5  12  -1    0.50    0.13
   6  12   1    1.40    0.15
  -6  12  -1    1.52    0.17
  -7  12  -1    0.11    0.11
  -8  12  -1    0.19    0.11
  -9  12  -1    1.50    0.18
 -10  12  -1    0.84    0.17
  -9  13   1    0.59    0.15
   8  13  -1    0.35    0.13
  -8  13   1    0.41    0.13
   7  13  -1   -0.05    0.10
  -7  13   1    0.11    0.11
  -6  13   1    4.60    0.26
   6  13  -1    4.29    0.26
  -5  13   1   -0.11    0.09
   5  13  -1    0.17    0.10
  -4  13   1    0.24    0.11
   4  13  -1    0.52    0.12
  -3  13   1    2.08    0.19
   3  13  -1    2.08    0.19
   2  13  -1    1.47    0.16
  -2  13   1    1.53    0.17
  -1  13   1    2.38    0.20
   1  13  -1    2.42    0.20
   0  13   1   -0.05    0.10
   0  13  -1   -0.02    0.10
   1  13   1    0.89    0.15
  -1  13  -1    0.62    0.14
   2  13   1    5.31    0.26
  -2  13  -1    5.00    0.28
   3  13   1    1.34    0.15
  -3  13  -1    1.71    0.18
  -4  13  -1    1.17    0.16
   4  13   1    1.21    0.15
  -5  13  -1    1.95    0.19
   5  13   1    2.07    0.18
  -6  13  -1    0.24    0.12
  -7  13  -1    0.16    0.11
  -8  13  -1    0.04    0.11
  -9  13  -1    0.48    0.15
  -8  14   1    0.39    0.14
  -7  14   1    1.24    0.17
   6  14  -1    1.90    0.19
  -6  14   1    2.35    0.22
  -5  14   1    4.69    0.28
   5  14  -1    4.44    0.27
   4  14  -1    0.49    0.13
  -4  14   1    0.87    0.15
  -3  14   1    0.62    0.14
   3  14  -1    0.80    0.14
   2  14  -1    0.06    0.11
  -2  14   1    0.14    0.12
  -1  14   1    2.48    0.21
   1  14  -1    2.55    0.22
   0  14  -1    0.52    0.14
   0  14   1    0.30    0.13
   1  14   1    0.76    0.15
  -1  14  -1    0.72    0.15
   2  14   1    0.02    0.10
  -2  14  -1   -0.14    0.11
  -3  14  -1    0.29    0.13
   3  14   1    0.02    0.10
  -4  14  -1    0.99    0.16
  -5  14  -1    0.01    0.10
  -6  14  -1    0.07    0.12
  -7  14  -1    0.22    0.12
  -8  14  -1    0.10    0.12
  -7  15   1    0.22    0.12
  -6  15   1    0.01    0.11
   5  15  -1    0.20    0.12
  -5  15   1    0.31    0.13
  -4  15   1    0.26    0.13
   4  15  -1    0.10    0.12
  -3  15   1   -0.15    0.11
   3  15  -1    0.11    0.11
   2  15  -1    0.62    0.15
  -2  15   1    0.54    0.15
   1  15  -1    1.93    0.20
  -1  15   1    2.11    0.21
   0  15   1    3.18    0.25
   0  15  -1    3.68    0.26
   1  15   1    0.25    0.14
  -1  15  -1    0.09    0.13
  -2  15  -1    0.59    0.16
  -3  15  -1   -0.05    0.12
  -4  15  -1    0.09    0.13
  -5  15  -1    0.10    0.11
  -6  15  -1    0.28    0.14
  -7  15  -1    0.11    0.13
  -5  16   1    0.03    0.12
  -4  16   1   -0.02    0.12
   3  16  -1   -0.08    0.11
  -3  16   1   -0.01    0.12
  -2  16   1   -0.03    0.13
   2  16  -1   -0.08    0.13
  -1  16   1   -0.13    0.13
   1  16  -1    0.13    0.14
   0  16  -1    1.68    0.21
  -1  16  -1    1.57    0.20
  -2  16  -1    1.89    0.22
  -3  16  -1    0.05    0.12
  -4  16  -1   -0.11    0.12
  -5  16  -1   -0.02    0.13
  -3  17   1    0.09    0.14
   1  17  -1    0.75    0.18
   0  17  -1   -0.15    0.13
  -1  17  -1    3.56    0.29
  -2  17  -1   -0.05    0.14
  -3  17  -1    0.14    0.15
 -14   0   2   -0.09    0.10
 -13   0   2    0.43    0.13
 -12   0   2   -0.05    0.09
 -11   0   2    0.25    0.10
 -10   0   2    1.15    0.13
  -9   0   2   24.45    0.62
  -8   0   2   -0.03    0.06
  -7   0   2   23.43    0.56
  -6   0   2    9.82    0.28
   5   0  -2   27.17    0.64
  -5   0   2   26.59    0.55
  -5   0   2   26.08    0.57
  -4   0   2   99.51    1.77
  -4   0   2   98.14    1.85
   4   0  -2  100.70    2.07
   3   0  -2    2.73    0.11
  -3   0   2    2.98    0.10
  -3   0   2    3.02    0.11
  -2   0   2  983.12   17.98
  -2   0   2  994.32   17.15
  -2   0   2  991.05   20.17
   2   0  -2 1000.00   20.13
  -1   0   2   44.71    0.83
  -1   0   2   44.18    0.79
  -1   0   2   44.12    0.93
   1   0  -2   44.40    0.93
   1   0  -2   44.51    0.78
   0   0   2  367.03    6.72
   0   0  -2  363.69    7.53
   0   0  -2  352.62    7.67
   0   0   2  368.62    7.58
  -1   0  -2  582.01   10.68
   1   0   2  574.01   11.94
   1   0   2  594.29   10.64
  -2   0  -2  230.57    4.11
  -2   0  -2  223.59    4.58
  -3   0  -2   76.09    1.43
  -3   0  -2   76.67    1.58
  -4   0  -2    0.85    0.07
  -4   0  -2    1.08    0.08
  -5   0  -2   32.86    0.74
  -5   0  -2   32.21    0.69
  -6   0  -2   40.28    0.91
  -7   0  -2    0.00    0.05
  -8   0  -2    0.91    0.10
  -9   0  -2    2.62    0.18
 -10   0  -2    0.10    0.08
 -11   0  -2    0.66    0.12
 -12   0  -2    0.18    0.12
 -13   0  -2    1.99    0.21
 -14   0  -2    1.17    0.20
 -14  -1   2   -0.04    0.12
 -14   1   2    0.04    0.13
 -13  -1   2    0.55    0.14
 -13   1   2    0.45    0.15
 -12  -1   2    0.36    0.12
 -12   1   2    0.26    0.12
 -11  -1   2    5.35    0.28
 -11   1   2    5.07    0.26
 -10  -1   2    0.02    0.08
 -10   1   2    0.02    0.08
  -9  -1   2    3.83    0.20
  -9   1   2    4.08    0.21
  -8  -1   2   11.01    0.35
  -8   1   2   11.48    0.35
  -7  -1   2   39.07    0.84
  -7   1   2   39.13    0.84
  -6  -1   2   65.38    1.31
  -6   1   2   68.05    1.32
  -5  -1   2    0.54    0.06
   5  -1  -2    0.47    0.07
  -5   1   2    0.50    0.06
  -5   1   2    0.45    0.06
  -5   1   2    0.42    0.06
   4  -1  -2   32.32    0.71
  -4  -1   2   30.64    0.60
  -4  -1   2   31.21    0.63
  -4   1   2   29.92    0.68
  -4   1   2   30.23    0.71
  -4   1   2   30.89    0.63
   4   1  -2   31.76    0.71
  -4   1   2   30.47    0.60
  -3  -1   2   69.24    1.27
   3  -1  -2   72.52    1.49
  -3  -1   2   69.93    1.33
  -3   1   2   70.98    1.33
  -3   1   2   71.00    1.48
  -3   1   2   72.71    1.50
   3   1  -2   72.79    1.49
  -3   1   2   71.30    1.27
  -2  -1   2  113.04    2.32
  -2  -1   2  112.66    1.97
  -2  -1   2  114.11    2.07
  -2   1   2  111.24    2.30
  -2   1   2  114.03    2.07
  -2   1   2  113.10    1.97
  -2   1   2  114.33    2.32
   2   1  -2  114.63    2.32
  -1  -1   2  107.56    1.97
  -1  -1   2  107.00    1.87
   1  -1  -2  108.98    2.20
   1  -1  -2  108.65    1.86
  -1  -1   2  105.80    2.21
  -1   1   2  105.49    2.19
  -1   1   2  107.91    2.20
  -1   1   2  106.69    1.87
  -1   1   2  108.09    1.96
   1   1  -2  106.72    2.21
   1   1  -2  108.88    1.87
   0  -1  -2  327.49    6.88
   0  -1   2  334.31    6.27
   0  -1   2  334.79    7.07
   0   1  -2  337.34    6.22
   0   1   2  327.26    6.13
   0   1   2  330.39    6.90
   0   1  -2  332.23    7.04
   0   1  -2  342.87    6.85
   1  -1   2  147.02    3.50
  -1  -1  -2  148.43    3.55
  -1  -1  -2  148.94    2.69
  -1   1  -2  149.17    2.70
   1   1   2  149.75    3.01
  -1   1  -2  148.88    3.00
   1   1   2  149.56    2.69
  -1   1  -2  146.49    3.47
   1   1   2  144.42    3.51
  -2   1  -2    2.56    0.10
   2   1   2    2.60    0.08
  -2   1  -2    2.69    0.09
  -3   1  -2   26.36    0.59
  -4  -1  -2    0.37    0.05
  -4   1  -2    0.25    0.05
  -4   1  -2    0.23    0.05
  -5  -1  -2    4.60    0.17
  -5   1  -2    4.51    0.17
  -5   1  -2    4.41    0.17
  -6  -1  -2    0.93    0.09
  -6   1  -2    0.87    0.09
  -6   1  -2    1.10    0.10
  -7  -1  -2    0.28    0.07
  -7   1  -2    0.19    0.06
  -7   1  -2    0.14    0.06
  -8  -1  -2    1.44    0.12
  -8   1  -2    1.40    0.12
  -8   1  -2    1.25    0.12
  -9  -1  -2    0.12    0.08
  -9   1  -2    0.14    0.08
 -10  -1  -2    0.65    0.12
 -10   1  -2    0.58    0.12
 -11  -1  -2    0.15    0.10
 -11   1  -2    0.29    0.11
 -12  -1  -2    5.64    0.30
 -12   1  -2    6.17    0.31
 -13  -1  -2    0.10    0.13
 -13   1  -2   -0.05    0.11
 -14  -1  -2   -0.06    0.12
 -14   1  -2    0.04    0.14
 -14  -2   2    0.00    0.12
 -14   2   2    0.06    0.13
 -13  -2   2    0.07    0.11
 -13   2   2   -0.04    0.11
 -12  -2   2    0.17    0.11
 -12   2   2    0.31    0.12
 -11  -2   2    0.25    0.11
 -11   2   2    0.00    0.08
 -10  -2   2   -0.03    0.08
 -10   2   2   -0.04    0.08
  -9  -2   2    0.78    0.11
  -9   2   2    0.62    0.11
  -8  -2   2    2.89    0.17
  -8   2   2    2.63    0.16
  -7  -2   2    1.88    0.13
  -7   2   2    1.77    0.13
  -7   2   2    1.89    0.13
  -6  -2   2   29.68    0.65
  -6   2   2   29.45    0.70
  -6   2   2   28.90    0.65
  -6   2   2   29.52    0.61
   5  -2  -2   16.90    0.44
  -5  -2   2   16.62    0.40
  -5   2   2   16.90    0.43
  -5   2   2   16.60    0.38
  -5   2   2   16.67    0.40
  -4  -2   2   28.55    0.60
   4  -2  -2   30.25    0.67
  -4   2   2   28.95    0.60
  -4   2   2   29.27    0.68
   4   2  -2   30.47    0.68
  -4   2   2   28.26    0.57
  -4   2   2   29.06    0.66
  -3  -2   2   15.96    0.35
   3  -2  -2   16.41    0.39
  -3  -2   2   15.80    0.33
  -3   2   2   16.10    0.38
   3   2  -2   16.45    0.39
  -3   2   2   15.80    0.33
  -3   2   2   15.64    0.35
  -3   2   2   16.22    0.39
   2  -2  -2  172.71    3.41
  -2  -2   2  167.28    2.90
  -2  -2   2  167.79    3.05
  -2   2   2  167.24    3.42
  -2   2   2  167.51    3.39
  -2   2   2  165.44    2.90
   2   2  -2  166.50    3.41
  -2   2   2  169.90    3.05
  -1  -2   2    5.38    0.12
   1  -2  -2    5.44    0.14
  -1  -2   2    5.48    0.11
  -1  -2   2    5.39    0.13
   1   2  -2    5.28    0.13
  -1   2   2    5.58    0.14
  -1   2   2    5.47    0.12
   1   2  -2    5.49    0.11
  -1   2   2    5.37    0.14
  -1   2   2    5.48    0.13
   1   2  -2    5.28    0.15
   1   2  -2    5.26    0.17
   0  -2   2   32.94    0.67
   0  -2   2   32.72    0.79
   0  -2  -2   32.91    0.70
   0  -2   2   33.37    0.68
   0  -2   2   33.22    0.74
   0  -2  -2   32.33    0.78
   0   2   2   33.10    0.62
   0   2  -2   33.44    0.70
   0   2   2   33.18    0.70
   0   2  -2   32.85    0.78
   0   2  -2   32.61    0.74
   0   2  -2   33.61    0.67
   0   2   2   33.15    0.70
  -1  -2  -2  265.05    5.18
  -1  -2  -2  260.39    4.66
  -1  -2  -2  261.01    5.91
   1  -2   2  256.78    5.84
  -1   2  -2  255.29    5.12
   1   2   2  249.64    5.16
  -1   2  -2  268.85    4.74
   1   2   2  256.35    5.77
  -1   2  -2  217.31    5.79
   1   2   2  253.82    4.67
  -2  -2  -2   17.47    0.43
  -2  -2  -2   17.42    0.37
   2  -2   2   17.43    0.43
   2   2   2   17.39    0.43
  -2   2  -2   17.67    0.36
  -2   2  -2   16.92    0.40
   2   2   2   17.05    0.36
  -3  -2  -2   21.62    0.46
  -3   2  -2   22.15    0.50
   3   2   2   21.71    0.54
  -3   2  -2   21.60    0.45
  -4  -2  -2   43.71    0.87
  -4   2  -2   44.31    0.95
  -4   2  -2   43.50    0.86
   4   2   2   43.05    1.03
  -5   2  -2   14.30    0.36
  -5   2  -2   14.73    0.39
  -6  -2  -2    2.05    0.13
  -6   2  -2    1.93    0.12
  -6   2  -2    1.85    0.12
  -7  -2  -2    3.77    0.18
  -7   2  -2    3.91    0.18
  -7   2  -2    3.50    0.18
  -8  -2  -2    0.25    0.08
  -8   2  -2    0.11    0.07
  -8   2  -2    0.31    0.08
  -9  -2  -2    1.51    0.15
  -9   2  -2    1.57    0.14
  -9   2  -2    1.50    0.14
 -10  -2  -2    0.48    0.12
 -10   2  -2    0.53    0.12
 -10   2  -2    0.90    0.14
 -11  -2  -2    0.47    0.12
 -11   2  -2    0.35    0.12
 -12  -2  -2    1.30    0.18
 -12   2  -2    1.28    0.17
 -13  -2  -2    1.31    0.18
 -13   2  -2    0.86    0.16
 -14  -2  -2    0.11    0.14
 -14   2  -2   -0.17    0.12
 -14  -3   2    0.30    0.14
 -14   3   2    0.12    0.13
 -13  -3   2   -0.14    0.10
 -13   3   2   -0.09    0.12
 -12  -3   2    0.16    0.11
 -12   3   2   -0.03    0.10
 -11  -3   2    1.96    0.18
 -11   3   2    2.40    0.20
 -10  -3   2    1.49    0.15
 -10   3   2    1.76    0.16
  -9  -3   2   13.92    0.42
  -9   3   2   14.52    0.42
  -9   3   2   13.80    0.45
  -8  -3   2    0.33    0.08
  -8   3   2    0.40    0.08
  -8   3   2    0.15    0.07
  -7  -3   2    3.41    0.17
  -7   3   2    3.49    0.17
  -7   3   2    3.64    0.18
  -6  -3   2    9.66    0.28
  -6   3   2    9.80    0.27
  -6   3   2    9.64    0.30
  -6   3   2    9.79    0.28
  -5  -3   2    6.84    0.22
  -5   3   2    7.34    0.22
  -5   3   2    6.63    0.20
  -5   3   2    6.89    0.23
   4  -3  -2   70.48    1.46
  -4  -3   2   68.31    1.30
  -4   3   2   68.45    1.24
  -4   3   2   67.99    1.31
  -4   3   2   67.13    1.46
  -4   3   2   67.85    1.44
   4   3  -2   69.20    1.46
   3  -3  -2    1.23    0.08
  -3  -3   2    1.10    0.07
  -3   3   2    1.15    0.06
  -3   3   2    1.25    0.08
  -3   3   2    1.17    0.08
  -3   3   2    1.17    0.07
   3   3  -2    1.13    0.07
  -2  -3   2   14.91    0.31
   2  -3  -2   15.05    0.35
   2   3  -2   14.69    0.41
  -2   3   2   15.12    0.35
  -2   3   2   14.83    0.30
  -2   3   2   14.82    0.35
   2   3  -2   14.82    0.34
  -2   3   2   14.98    0.32
  -1  -3   2    8.95    0.17
  -1  -3   2    8.80    0.18
   1   3  -2    8.70    0.17
   1   3  -2    8.71    0.23
  -1   3   2    8.51    0.19
  -1   3   2    8.93    0.22
  -1   3   2    8.70    0.18
   1   3  -2    8.78    0.26
  -1   3   2    8.73    0.21
   1   3  -2    8.67    0.20
   0  -3   2    9.35    0.28
   0  -3  -2    9.58    0.27
   0   3  -2    9.55    0.25
   0   3   2   10.09    0.21
   0   3  -2    9.75    0.28
   0   3   2    9.99    0.24
   0   3   2    9.87    0.23
   1  -3   2    0.18    0.03
  -1  -3  -2    0.23    0.03
  -1  -3  -2    0.21    0.04
  -1   3  -2    0.20    0.04
   1   3   2    0.26    0.03
   1   3   2    0.21    0.04
   1   3   2    0.16    0.03
  -1   3  -2    0.23    0.04
  -1   3  -2    0.24    0.02
   1   3   2    0.22    0.03
   2  -3   2   43.53    1.05
  -2  -3  -2   43.49    0.85
  -2  -3  -2   44.95    1.05
  -2   3  -2   44.25    0.83
  -2   3  -2   43.59    0.95
   2   3   2   44.79    1.04
   2   3   2   44.30    0.84
   2   3   2   44.17    0.94
   3  -3   2   88.89    2.03
  -3  -3  -2   88.21    1.65
  -3   3  -2   87.10    1.63
   3   3   2   90.64    2.03
  -3   3  -2   85.73    1.83
   3   3   2   87.24    1.63
  -4  -3  -2   32.70    0.67
  -4   3  -2   32.06    0.74
  -4   3  -2   31.07    0.66
   4   3   2   33.01    0.80
  -5  -3  -2    1.34    0.11
  -5   3  -2    1.42    0.09
  -5   3  -2    1.25    0.11
   5   3   2    1.27    0.09
  -6  -3  -2    0.03    0.05
  -6   3  -2   -0.04    0.04
  -6   3  -2    0.09    0.05
   6   3   2    0.01    0.04
  -7  -3  -2    3.91    0.19
   7   3   2    4.16    0.19
  -7   3  -2    3.86    0.19
  -7   3  -2    3.66    0.18
  -8  -3  -2    3.64    0.19
  -8   3  -2    3.27    0.19
  -8   3  -2    3.09    0.18
  -9  -3  -2    7.68    0.31
  -9   3  -2    8.47    0.32
  -9   3  -2    8.22    0.33
 -10  -3  -2    2.58    0.21
 -10   3  -2    2.18    0.20
 -10   3  -2    2.56    0.19
 -11  -3  -2    1.13    0.16
 -11   3  -2    1.35    0.16
 -11   3  -2    1.54    0.16
 -12  -3  -2    0.00    0.10
 -12   3  -2    0.12    0.11
 -13  -3  -2    0.03    0.12
 -13   3  -2    0.09    0.12
 -14  -4   2   -0.08    0.11
 -14   4   2    0.01    0.13
 -13  -4   2    0.50    0.14
 -13   4   2    0.47    0.14
 -12  -4   2    0.68    0.14
 -12   4   2    0.53    0.14
 -11  -4   2    0.21    0.10
 -11   4   2    0.29    0.12
 -10  -4   2    0.02    0.09
 -10   4   2    0.08    0.09
 -10   4   2    0.03    0.08
  -9  -4   2   -0.12    0.07
  -9   4   2    0.05    0.09
  -9   4   2    0.03    0.08
  -8  -4   2    8.26    0.29
  -8   4   2    8.76    0.31
  -8   4   2    8.26    0.29
  -7  -4   2   25.98    0.61
  -7   4   2   27.08    0.67
  -7   4   2   26.66    0.62
  -6  -4   2   -0.05    0.04
  -6   4   2   -0.02    0.04
  -6   4   2    0.02    0.05
  -6   4   2    0.02    0.05
  -5  -4   2   78.62    1.52
  -5   4   2   78.24    1.52
  -5   4   2   76.93    1.70
  -5   4   2   78.83    1.68
   5   4  -2   82.79    1.89
  -5   4   2   79.33    1.44
  -4  -4   2  204.44    3.78
   4  -4  -2  216.98    4.23
  -4   4   2  211.16    4.22
  -4   4   2  203.18    3.79
  -4   4   2  205.64    4.24
  -4   4   2  206.58    3.60
   4   4  -2  206.06    4.72
  -3  -4   2  147.80    2.68
   3  -4  -2  147.88    3.00
   3   4  -2  144.93    3.36
  -3   4   2  145.53    2.69
  -3   4   2  145.77    2.55
  -3   4   2  150.08    3.00
  -3   4   2  145.68    3.00
  -2  -4   2   83.68    1.53
  -2  -4   2   79.56    1.94
  -2   4   2   82.04    1.45
  -2   4   2   84.05    1.53
   2   4  -2   83.15    1.71
  -2   4   2   84.24    1.71
  -2   4   2   83.87    1.72
   2   4  -2   81.58    1.93
   2   4  -2   83.19    1.73
  -1  -4   2   14.72    0.42
   1  -4  -2   15.05    0.34
   1  -4  -2   14.62    0.41
  -1  -4   2   15.36    0.29
  -1   4   2   15.02    0.34
  -1   4   2   15.10    0.35
   1   4  -2   14.58    0.37
   1   4  -2   15.00    0.42
   1   4  -2   14.98    0.28
   1   4  -2   14.50    0.33
  -1   4   2   14.95    0.31
   0  -4  -2   82.37    1.95
   0  -4   2   83.15    1.96
   0   4   2   84.04    1.73
   0   4  -2   86.15    1.95
   0   4  -2   83.48    1.75
   0   4   2   83.80    1.55
   0   4   2   85.07    1.73
   0   4   2   85.04    1.95
  -1  -4  -2    5.29    0.19
   1  -4   2    5.16    0.19
   1  -4   2    5.33    0.13
   1  -4   2    5.37    0.11
  -1  -4  -2    4.65    0.15
   1   4   2    5.23    0.14
  -1   4  -2    5.52    0.12
   1   4   2    5.39    0.15
   1   4   2    5.61    0.19
  -1   4  -2    5.12    0.17
  -1   4  -2    5.50    0.19
   1   4   2    5.40    0.15
  -2  -4  -2    2.30    0.12
   2  -4   2    2.16    0.11
  -2  -4  -2    2.42    0.10
   2  -4   2    2.37    0.08
  -2   4  -2    2.10    0.11
  -2   4  -2    2.18    0.08
   2   4   2    2.44    0.09
   2   4   2    2.34    0.12
   2   4   2    2.23    0.10
  -3  -4  -2    0.10    0.04
   3  -4   2   -0.04    0.03
  -3  -4  -2    0.08    0.04
   3  -4   2    0.03    0.04
   3   4   2    0.03    0.03
   3   4   2    0.02    0.04
  -3   4  -2    0.07    0.03
  -3   4  -2    0.16    0.05
  -4  -4  -2    9.46    0.26
   4  -4   2    7.77    0.26
   4  -4   2    9.92    0.30
   4   4   2    9.70    0.30
   4   4   2    9.65    0.25
  -4   4  -2    9.05    0.24
  -4   4  -2    9.32    0.28
  -5  -4  -2    0.05    0.05
  -5   4  -2    0.02    0.05
   5   4   2    0.06    0.05
  -5   4  -2    0.05    0.04
  -6  -4  -2    0.30    0.07
  -6   4  -2    0.27    0.06
  -6   4  -2    0.22    0.07
   6   4   2    0.25    0.06
  -7  -4  -2    6.68    0.25
  -7   4  -2    7.03    0.27
  -7   4  -2    7.08    0.25
   7   4   2    7.19    0.27
  -8  -4  -2    7.59    0.29
  -8   4  -2    7.33    0.27
  -8   4  -2    6.90    0.29
  -9  -4  -2    0.51    0.11
  -9   4  -2    0.72    0.11
  -9   4  -2    0.61    0.12
 -10  -4  -2    3.02    0.21
 -10   4  -2    3.07    0.22
 -10   4  -2    3.10    0.22
 -11  -4  -2    0.57    0.13
 -11   4  -2    0.54    0.13
 -11   4  -2    0.59    0.13
 -12  -4  -2    0.37    0.13
 -12   4  -2    0.40    0.13
 -12   4  -2    0.68    0.14
 -13  -4  -2    0.75    0.16
 -13   4  -2    0.71    0.15
 -14  -5   2    0.49    0.16
 -14   5   2    0.46    0.15
 -13  -5   2   -0.11    0.11
 -13   5   2   -0.02    0.11
 -12  -5   2    1.65    0.17
 -12   5   2    1.81    0.19
 -11  -5   2   -0.03    0.09
 -11   5   2    0.06    0.09
 -11   5   2    0.05    0.11
 -10  -5   2    4.72    0.24
 -10   5   2    4.95    0.26
 -10   5   2    5.44    0.26
  -9  -5   2    3.54    0.20
  -9   5   2    3.88    0.23
  -9   5   2    4.15    0.21
  -8  -5   2    0.66    0.11
  -8   5   2    0.62    0.10
  -8   5   2    0.50    0.10
  -7  -5   2    5.64    0.22
  -7   5   2    6.21    0.25
  -7   5   2    6.00    0.23
  -6  -5   2    0.64    0.08
  -6   5   2    0.72    0.08
  -6   5   2    0.55    0.07
  -6   5   2    0.77    0.09
  -5  -5   2    3.55    0.15
  -5   5   2    3.42    0.16
  -5   5   2    3.57    0.16
  -5   5   2    3.70    0.15
  -5   5   2    3.48    0.14
   4  -5  -2   45.41    0.97
  -4  -5   2   43.33    0.86
  -4   5   2   43.35    0.87
  -4   5   2   44.07    0.97
  -4   5   2   42.07    0.97
   4   5  -2   44.84    1.11
  -4   5   2   43.68    0.82
  -3  -5   2   66.25    1.24
   3   5  -2   65.61    1.42
  -3   5   2   64.84    1.18
  -3   5   2   66.33    1.39
  -3   5   2   65.65    1.39
   3   5  -2   65.64    1.58
  -3   5   2   65.07    1.24
  -2  -5   2    6.69    0.16
   2  -5  -2    6.49    0.24
  -2  -5   2    6.44    0.24
   2  -5  -2    6.32    0.18
   2   5  -2    6.46    0.24
  -2   5   2    6.27    0.18
   2   5  -2    6.26    0.21
  -2   5   2    6.50    0.17
  -2   5   2    6.21    0.15
  -2   5   2    6.63    0.20
  -1  -5   2    9.07    0.30
   1  -5  -2    8.84    0.29
   1  -5  -2    9.24    0.23
   1   5  -2    9.25    0.18
   1   5  -2    8.75    0.26
  -1   5   2    8.97    0.21
   1   5  -2    8.97    0.18
   1   5  -2    9.29    0.30
  -1   5   2    8.63    0.19
   1   5  -2    8.74    0.21
  -1   5   2    8.97    0.23
  -1   5   2    9.14    0.24
   0  -5  -2    0.20    0.03
   0  -5  -2    0.12    0.04
   0  -5   2    0.19    0.05
   0   5   2    0.16    0.03
   0   5   2    0.19    0.05
   0   5   2    0.26    0.04
   0   5  -2    0.20    0.05
   0   5   2    0.21    0.04
   1  -5   2   14.34    0.28
   1  -5   2   14.17    0.32
   1  -5   2   13.52    0.41
  -1  -5  -2   13.52    0.41
  -1   5  -2   15.00    0.42
   1   5   2   14.21    0.34
   1   5   2   14.90    0.41
   1   5   2   14.31    0.31
  -1   5  -2   14.44    0.28
  -1   5  -2   14.17    0.37
   1   5   2   14.91    0.35
  -2  -5  -2   81.90    1.91
   2  -5   2   76.93    1.90
   2  -5   2   81.97    1.67
   2   5   2   81.78    1.69
   2   5   2   79.46    1.68
  -2   5  -2   81.49    1.49
  -2   5  -2   80.61    1.71
   2   5   2   85.42    1.91
   2   5   2   80.74    1.51
   3  -5   2    4.53    0.19
   3  -5   2    4.88    0.15
  -3  -5  -2    4.84    0.16
  -3  -5  -2    4.82    0.20
  -3   5  -2    4.52    0.14
   3   5   2    4.65    0.17
  -3   5  -2    4.65    0.19
   3   5   2    4.64    0.15
   3   5   2    5.10    0.20
  -4  -5  -2    4.64    0.17
   4  -5   2    3.98    0.16
   4  -5   2    4.25    0.19
   4   5   2    4.25    0.15
  -4   5  -2    4.10    0.18
  -4   5  -2    4.02    0.15
   4   5   2    4.47    0.19
   5  -5   2   39.10    0.95
  -5  -5  -2   43.54    0.88
   5  -5   2   42.95    1.07
  -5   5  -2   42.42    0.86
   5   5   2   44.84    1.07
   5   5   2   42.63    0.86
  -5   5  -2   41.66    0.97
  -6  -5  -2    5.98    0.23
   6  -5   2    5.98    0.25
  -6   5  -2    5.55    0.24
   6   5   2    6.58    0.26
  -6   5  -2    6.28    0.22
  -7  -5  -2   16.58    0.45
  -7   5  -2   16.29    0.48
  -7   5  -2   16.21    0.43
  -8  -5  -2   -0.06    0.08
  -8   5  -2   -0.01    0.08
  -8   5  -2   -0.04    0.08
  -9  -5  -2    3.09    0.21
  -9   5  -2    3.59    0.22
  -9   5  -2    3.65    0.22
 -10  -5  -2    1.31    0.15
 -10   5  -2    1.71    0.16
 -10   5  -2    1.43    0.16
 -11  -5  -2    2.52    0.21
 -11   5  -2    2.49    0.21
 -11   5  -2    2.84    0.22
 -12  -5  -2    1.78    0.19
 -12   5  -2    1.59    0.18
 -12   5  -2    1.42    0.18
 -13  -5  -2    0.16    0.12
  13   5   2    0.00    0.10
 -13   5  -2   -0.09    0.11
 -13  -6   2    2.21    0.22
 -13   6   2    2.42    0.23
 -12  -6   2    0.87    0.15
 -12   6   2    1.01    0.15
 -12   6   2    0.95    0.16
 -11  -6   2    0.11    0.10
 -11   6   2    0.19    0.11
 -11   6   2    0.07    0.10
 -10  -6   2    1.03    0.14
 -10   6   2    0.85    0.13
 -10   6   2    0.97    0.14
  -9  -6   2    2.18    0.17
  -9   6   2    2.60    0.18
  -9   6   2    2.06    0.16
  -8  -6   2    9.41    0.32
  -8   6   2    9.57    0.32
  -8   6   2    9.02    0.34
  -7  -6   2    0.06    0.07
  -7   6   2    0.06    0.07
  -7   6   2   -0.01    0.06
  -6  -6   2    2.47    0.14
  -6   6   2    2.67    0.14
  -6   6   2    2.47    0.13
  -6   6   2    2.58    0.16
  -5  -6   2   16.57    0.39
  -5   6   2   16.50    0.40
  -5   6   2   16.65    0.44
  -5   6   2   16.11    0.44
  -5   6   2   16.33    0.37
  -4  -6   2    1.23    0.09
  -4   6   2    1.12    0.09
  -4   6   2    1.26    0.09
  -4   6   2    1.16    0.08
   4   6  -2    1.20    0.11
  -4   6   2    1.25    0.10
  -3  -6   2    1.97    0.09
   3  -6  -2    1.94    0.10
   3  -6  -2    1.97    0.13
  -3   6   2    1.71    0.12
  -3   6   2    1.59    0.09
   3   6  -2    1.66    0.11
  -3   6   2    1.81    0.10
  -3   6   2    1.81    0.08
   2  -6  -2   10.64    0.35
  -2  -6   2   10.77    0.23
   2  -6  -2   10.67    0.27
  -2  -6   2   10.58    0.36
   2   6  -2   10.66    0.22
  -2   6   2   10.36    0.23
  -2   6   2   10.47    0.29
  -2   6   2   10.34    0.27
   2   6  -2   11.00    0.36
  -2   6   2   10.17    0.25
   2   6  -2    9.94    0.30
   1  -6  -2    0.73    0.06
   1  -6  -2    0.47    0.07
  -1  -6   2    0.66    0.08
  -1   6   2    0.80    0.07
   1   6  -2    0.63    0.07
   1   6  -2    0.67    0.04
  -1   6   2    0.66    0.05
  -1   6   2    0.71    0.05
   1   6  -2    0.65    0.04
  -1   6   2    0.69    0.05
   1   6  -2    0.70    0.04
   1   6  -2    0.71    0.08
   1   6  -2    0.72    0.03
   0  -6  -2    2.12    0.09
   0  -6   2    1.89    0.13
   0  -6  -2    1.85    0.12
   0   6   2    1.95    0.08
   0   6   2    2.05    0.10
   0   6   2    1.88    0.13
   0   6  -2    2.05    0.12
   0   6  -2    2.18    0.13
   0   6   2    1.91    0.09
   1  -6   2   26.41    0.73
  -1  -6  -2   26.82    0.73
  -1   6  -2   28.58    0.73
   1   6   2   27.07    0.55
   1   6   2   27.54    0.62
  -1   6  -2   27.11    0.52
   1   6   2   28.79    0.73
   1   6   2   27.37    0.61
  -1   6  -2   27.09    0.65
   2  -6   2    0.15    0.05
   2  -6   2    0.04    0.02
   2  -6   2    0.05    0.02
  -2  -6  -2   -0.02    0.04
   2   6   2    0.31    0.07
   2   6   2    0.02    0.03
  -2   6  -2    0.01    0.02
  -2   6  -2    0.00    0.05
   2   6   2    0.02    0.04
   2   6   2    0.02    0.03
  -3  -6  -2   36.63    0.73
   3  -6   2   34.40    0.92
   3  -6   2   37.43    0.78
  -3  -6  -2   35.06    0.93
  -3   6  -2   35.59    0.70
   3   6   2   35.70    0.72
  -3   6  -2   34.96    0.83
   3   6   2   36.22    0.80
   3   6   2   38.20    0.93
   3   6   2   36.05    0.81
   4  -6   2    5.38    0.23
   4  -6   2    5.57    0.18
  -4  -6  -2    4.93    0.18
  -4   6  -2    5.10    0.21
  -4   6  -2    4.96    0.17
   4   6   2    4.98    0.19
   4   6   2    5.08    0.17
   4   6   2    5.55    0.23
   5  -6   2   69.36    1.64
  -5  -6  -2   65.64    1.32
   5  -6   2   69.29    1.45
  -5   6  -2   66.28    1.30
  -5   6  -2   66.30    1.48
   5   6   2   65.65    1.30
   6  -6   2    2.08    0.15
  -6  -6  -2    1.58    0.13
  -6   6  -2    1.77    0.13
   6   6   2    2.11    0.14
  -6   6  -2    1.77    0.16
   7  -6   2   23.10    0.66
  -7  -6  -2   22.16    0.56
   7   6   2   22.88    0.54
  -7   6  -2   21.88    0.61
  -7   6  -2   22.60    0.55
  -8  -6  -2    0.47    0.12
   8  -6   2    0.36    0.11
  -8   6  -2    0.57    0.10
   8   6   2    0.51    0.10
  -8   6  -2    0.32    0.12
  -9  -6  -2    0.35    0.10
   9   6   2    0.30    0.09
  -9   6  -2    0.34    0.10
  -9   6  -2    0.42    0.11
 -10  -6  -2    0.97    0.14
 -10   6  -2    1.09    0.14
  10   6   2    0.87    0.12
 -10   6  -2    1.13    0.14
 -11  -6  -2    0.82    0.14
  11   6   2    0.85    0.12
 -11   6  -2    0.62    0.14
 -11   6  -2    0.96    0.15
 -12  -6  -2    0.33    0.14
  12   6   2    0.33    0.12
 -12   6  -2    0.21    0.13
 -12   6  -2    0.24    0.12
 -13  -6  -2    0.20    0.14
 -13   6  -2    0.16    0.13
  13   6   2    0.16    0.12
 -13   6  -2    0.12    0.12
 -13  -7   2    0.16    0.13
 -13   7   2    0.00    0.13
 -12  -7   2    0.38    0.13
 -12   7   2    0.54    0.14
 -12   7   2    0.55    0.14
 -11  -7   2    0.85    0.14
 -11   7   2    0.79    0.14
 -11   7   2    1.07    0.15
 -10  -7   2    0.25    0.10
 -10   7   2    0.09    0.09
 -10   7   2    0.07    0.09
  -9  -7   2    0.43    0.10
  -9   7   2    0.67    0.12
  -9   7   2    0.58    0.11
  -8  -7   2    0.67    0.11
  -8   7   2    0.60    0.10
  -8   7   2    0.62    0.11
  -7  -7   2    0.43    0.08
  -7   7   2    0.62    0.09
  -7   7   2    0.52    0.10
  -6  -7   2   10.43    0.31
  -6   7   2   10.72    0.31
  -6   7   2   10.98    0.35
  -6   7   2   11.34    0.29
  -5  -7   2    2.61    0.13
   5   7  -2    2.63    0.17
  -5   7   2    2.34    0.11
  -5   7   2    2.38    0.16
  -5   7   2    2.50    0.13
  -5   7   2    2.63    0.14
   4  -7  -2    1.52    0.10
   4  -7  -2    1.76    0.14
  -4  -7   2    1.50    0.09
  -4   7   2    1.50    0.10
  -4   7   2    1.65    0.13
  -4   7   2    1.39    0.08
  -4   7   2    1.43    0.10
   4   7  -2    1.64    0.13
   3  -7  -2   16.13    0.39
   3  -7  -2   15.63    0.50
  -3  -7   2   16.17    0.35
  -3  -7   2   15.48    0.51
   3   7  -2   15.92    0.44
  -3   7   2   15.85    0.40
  -3   7   2   15.99    0.36
  -3   7   2   16.79    0.43
   3   7  -2   16.30    0.34
  -3   7   2   15.95    0.34
   2  -7  -2   28.45    0.77
  -2  -7   2   26.82    0.77
   2  -7  -2   28.64    0.62
  -2   7   2   27.93    0.57
  -2   7   2   28.47    0.66
   2   7  -2   27.71    0.60
   2   7  -2   27.64    0.54
   2   7  -2   27.88    0.67
  -2   7   2   27.14    0.62
  -2   7   2   27.63    0.53
   1  -7  -2   27.90    0.60
  -1  -7   2   27.32    0.76
   1  -7  -2   25.82    0.74
   1   7  -2   27.20    0.66
  -1   7   2   27.90    0.64
  -1   7   2   27.09    0.55
   1   7  -2   27.29    0.58
  -1   7   2   27.11    0.51
   1   7  -2   28.00    0.52
  -1   7   2   26.77    0.60
   1   7  -2   26.61    0.58
   1   7  -2   27.88    0.49
   0  -7   2   11.70    0.40
   0  -7  -2   11.30    0.39
   0  -7  -2   12.59    0.30
   0   7   2   12.08    0.27
   0   7   2   12.18    0.33
   0   7  -2   12.14    0.35
   0   7   2   11.73    0.30
  -1  -7  -2    2.50    0.16
   1  -7   2    2.36    0.15
   1   7   2    2.56    0.11
   1   7   2    2.57    0.12
  -1   7  -2    2.18    0.14
   1   7   2    2.75    0.11
   2  -7   2    8.46    0.20
   2  -7   2    8.14    0.31
  -2  -7  -2    8.47    0.32
   2   7   2    8.26    0.24
  -2   7  -2    8.42    0.28
  -2   7  -2    8.76    0.19
   2   7   2    8.92    0.26
   2   7   2    8.47    0.22
   3  -7   2   20.15    0.45
   3  -7   2   18.98    0.57
  -3  -7  -2   19.23    0.58
  -3   7  -2   19.46    0.41
  -3   7  -2   19.20    0.52
   3   7   2   19.15    0.47
   3   7   2   20.06    0.43
   3   7   2   19.76    0.49
   4  -7   2   22.04    0.65
  -4  -7  -2   22.62    0.66
  -4  -7  -2   22.64    0.51
   4  -7   2   23.19    0.53
   4   7   2   22.01    0.49
   4   7   2   22.37    0.55
  -4   7  -2   22.43    0.48
  -4   7  -2   22.25    0.59
   4   7   2   22.94    0.57
  -5  -7  -2    1.37    0.12
   5  -7   2    1.78    0.16
   5  -7   2    1.57    0.12
  -5   7  -2    1.50    0.14
   5   7   2    1.27    0.10
   5   7   2    1.85    0.13
  -5   7  -2    1.43    0.12
   6  -7   2   20.31    0.62
  -6  -7  -2   20.94    0.51
   6   7   2   20.20    0.49
  -6   7  -2   20.63    0.57
  -6   7  -2   20.45    0.49
  -7  -7  -2    2.06    0.16
   7  -7   2    1.84    0.19
  -7   7  -2    1.67    0.14
   7   7   2    1.87    0.16
  -7   7  -2    2.00    0.19
  -8  -7  -2   12.91    0.40
   8  -7   2   13.36    0.47
   8   7   2   12.93    0.38
  -8   7  -2   12.81    0.39
  -8   7  -2   11.50    0.42
  -9  -7  -2   -0.07    0.07
   9   7   2   -0.05    0.07
  -9   7  -2    0.15    0.09
  -9   7  -2    0.06    0.08
 -10  -7  -2   -0.02    0.09
 -10   7  -2    0.25    0.10
 -10   7  -2   -0.03    0.08
  10   7   2    0.04    0.09
 -11  -7  -2    0.00    0.10
 -11   7  -2    0.08    0.10
  11   7   2    0.01    0.10
 -11   7  -2    0.11    0.11
 -12  -7  -2   -0.08    0.11
 -12   7  -2    0.13    0.11
  12   7   2    0.06    0.11
 -12   7  -2    0.08    0.11
 -13  -8   2    0.21    0.14
 -13   8   2   -0.11    0.11
 -13   8   2   -0.06    0.13
 -12  -8   2    0.09    0.11
 -12   8   2    0.06    0.11
 -12   8   2   -0.05    0.11
 -11  -8   2    0.48    0.13
 -11   8   2    0.59    0.13
 -11   8   2    0.72    0.15
 -10  -8   2    1.47    0.16
 -10   8   2    1.57    0.16
 -10   8   2    1.57    0.17
  -9  -8   2    0.85    0.13
  -9   8   2    1.01    0.12
  -9   8   2    1.16    0.14
  -8  -8   2    0.15    0.08
  -8   8   2    0.31    0.10
  -8   8   2    0.33    0.09
  -7  -8   2    0.32    0.09
  -7   8   2    0.51    0.10
  -7   8   2    0.50    0.09
   6  -8  -2    1.48    0.16
  -6  -8   2    1.35    0.11
  -6   8   2    1.49    0.11
  -6   8   2    1.32    0.11
   6   8  -2    1.52    0.15
  -6   8   2    1.43    0.13
  -5  -8   2    1.45    0.11
   5  -8  -2    1.49    0.15
   5   8  -2    1.52    0.10
   5   8  -2    1.49    0.13
  -5   8   2    1.83    0.10
  -5   8   2    1.56    0.13
  -5   8   2    1.63    0.12
  -5   8   2    1.54    0.11
   4  -8  -2    3.38    0.15
  -4  -8   2    3.66    0.14
   4  -8  -2    3.20    0.20
  -4   8   2    3.47    0.15
  -4   8   2    3.64    0.13
   4   8  -2    3.79    0.19
  -4   8   2    3.77    0.19
  -4   8   2    3.48    0.15
   4   8  -2    3.61    0.13
   3  -8  -2    0.03    0.06
  -3  -8   2   -0.02    0.03
  -3  -8   2    0.03    0.06
   3  -8  -2   -0.03    0.04
  -3   8   2    0.01    0.03
   3   8  -2    0.02    0.03
   3   8  -2    0.02    0.03
  -3   8   2    0.13    0.07
  -3   8   2    0.02    0.04
  -3   8   2    0.06    0.04
   3   8  -2    0.07    0.06
   2  -8  -2    1.35    0.09
  -2  -8   2    1.27    0.13
   2  -8  -2    1.28    0.13
   2   8  -2    1.36    0.07
   2   8  -2    1.49    0.12
   2   8  -2    1.52    0.07
  -2   8   2    1.40    0.12
  -2   8   2    1.34    0.08
  -2   8   2    1.59    0.08
  -2   8   2    1.44    0.07
   1  -8  -2    3.46    0.12
   1  -8  -2    3.33    0.19
  -1  -8   2    2.86    0.19
   1   8  -2    3.22    0.07
  -1   8   2    3.29    0.11
  -1   8   2    2.99    0.16
   1   8  -2    3.14    0.09
  -1   8   2    3.10    0.10
   1   8  -2    3.14    0.16
  -1   8   2    3.09    0.12
   1   8  -2    3.18    0.09
   1   8  -2    3.10    0.09
   0  -8   2    0.63    0.10
   0  -8  -2    0.73    0.07
   0  -8  -2    0.75    0.10
   0   8   2    0.66    0.06
   0   8   2    0.66    0.06
   0   8   2    0.96    0.09
   0   8  -2    0.64    0.09
  -1  -8  -2    0.33    0.08
   1  -8   2    0.27    0.08
   1   8   2    0.35    0.05
   1   8   2    0.36    0.06
   1   8   2    0.45    0.07
  -1   8  -2    0.42    0.09
  -2  -8  -2    0.04    0.06
   2  -8   2    0.10    0.06
   2  -8   2    0.02    0.02
   2   8   2    0.07    0.04
   2   8   2    0.03    0.05
  -2   8  -2   -0.02    0.07
  -2   8  -2    0.05    0.02
   2   8   2    0.00    0.04
   3  -8   2    0.01    0.03
  -3  -8  -2   -0.04    0.05
   3  -8   2    0.03    0.06
  -3   8  -2    0.05    0.08
  -3   8  -2    0.02    0.03
   3   8   2    0.04    0.04
   3   8   2    0.11    0.05
   3   8   2   -0.05    0.04
  -4  -8  -2    0.97    0.12
   4  -8   2    0.79    0.11
  -4   8  -2    0.90    0.11
   4   8   2    0.87    0.09
  -4   8  -2    0.97    0.08
   4   8   2    0.97    0.08
   4   8   2    0.75    0.09
   5  -8   2    2.15    0.18
  -5  -8  -2    2.46    0.15
   5   8   2    2.42    0.14
   5   8   2    2.40    0.16
   5   8   2    2.59    0.15
  -5   8  -2    2.39    0.18
  -5   8  -2    2.45    0.13
  -6  -8  -2    0.89    0.11
   6  -8   2    1.22    0.15
  -6   8  -2    0.76    0.10
  -6   8  -2    0.89    0.13
   6   8   2    0.87    0.11
   6   8   2    0.69    0.13
   6   8   2    0.87    0.10
  -7  -8  -2    1.88    0.16
   7  -8   2    1.96    0.18
   7   8   2    1.57    0.15
  -7   8  -2    1.88    0.17
  -7   8  -2    1.75    0.15
   7   8   2    1.99    0.15
   8  -8   2    1.12    0.15
  -8  -8  -2    1.08    0.13
  -8   8  -2    1.00    0.14
  -8   8  -2    0.90    0.12
   8   8   2    0.90    0.12
  -9  -8  -2    0.44    0.11
  -9   8  -2    0.49    0.10
  -9   8  -2    0.47    0.11
   9   8   2    0.43    0.10
 -10  -8  -2   -0.06    0.09
 -10   8  -2    0.01    0.10
 -10   8  -2   -0.06    0.08
  10   8   2    0.00    0.08
 -11  -8  -2    0.31    0.12
 -11   8  -2    0.41    0.13
  11   8   2    0.41    0.11
 -12  -8  -2    0.91    0.17
 -12   8  -2    1.03    0.18
  12   8   2    0.74    0.14
 -12  -9   2    1.59    0.19
 -12   9   2    1.90    0.21
  12   9  -2    1.95    0.18
 -11  -9   2   -0.08    0.10
  11   9  -2    0.04    0.09
 -11   9   2    0.20    0.12
 -11   9   2    0.02    0.10
 -10  -9   2    0.75    0.13
  10   9  -2    0.50    0.11
 -10   9   2    0.52    0.13
 -10   9   2    0.53    0.12
  -9  -9   2    2.05    0.17
   9   9  -2    1.99    0.15
  -9   9   2    1.94    0.16
  -9   9   2    1.87    0.17
  -8  -9   2    0.23    0.09
   8  -9  -2    0.03    0.10
  -8   9   2    0.17    0.09
   8   9  -2    0.21    0.11
  -8   9   2    0.16    0.08
   8   9  -2    0.13    0.07
  -7  -9   2   -0.01    0.07
   7  -9  -2    0.05    0.09
  -7   9   2    0.05    0.07
   7   9  -2    0.08    0.09
   7   9  -2    0.06    0.06
  -7   9   2   -0.02    0.08
  -6  -9   2    0.07    0.06
   6  -9  -2    0.05    0.09
   6   9  -2    0.09    0.08
  -6   9   2    0.04    0.06
  -6   9   2   -0.08    0.08
   6   9  -2    0.00    0.05
   5  -9  -2    2.71    0.20
  -5  -9   2    3.03    0.14
  -5   9   2    3.04    0.15
   5   9  -2    2.70    0.18
  -5   9   2    2.88    0.19
  -5   9   2    3.21    0.13
   5   9  -2    2.56    0.13
   4  -9  -2   13.69    0.49
  -4  -9   2   13.68    0.33
   4   9  -2   13.72    0.35
  -4   9   2   13.72    0.34
  -4   9   2   13.35    0.31
   4   9  -2   13.57    0.31
  -4   9   2   13.18    0.40
  -4   9   2   13.70    0.37
   4   9  -2   13.31    0.42
   3  -9  -2    9.79    0.38
  -3  -9   2    9.43    0.39
  -3   9   2    9.22    0.27
   3   9  -2    9.13    0.22
   3   9  -2    9.24    0.25
  -3   9   2    9.30    0.22
   3   9  -2    9.51    0.27
   3   9  -2    9.36    0.32
  -3   9   2    9.13    0.25
  -3   9   2    9.42    0.32
   2  -9  -2   14.77    0.50
   2  -9  -2   15.28    0.36
  -2  -9   2   14.16    0.51
  -2   9   2   14.34    0.42
  -2   9   2   14.48    0.31
  -2   9   2   14.36    0.33
   2   9  -2   14.49    0.30
   2   9  -2   14.29    0.43
   2   9  -2   14.65    0.34
  -2   9   2   14.74    0.37
   2   9  -2   14.64    0.35
   1  -9  -2    0.05    0.06
  -1  -9   2    0.03    0.07
   1  -9  -2    0.06    0.04
  -1   9   2    0.01    0.03
  -1   9   2   -0.01    0.03
  -1   9   2   -0.04    0.06
   1   9  -2    0.12    0.07
  -1   9   2    0.01    0.03
   0  -9   2    3.49    0.21
   0  -9  -2    3.26    0.20
   0   9  -2    3.44    0.18
   0   9   2    3.48    0.13
   0   9   2    3.54    0.13
   0   9   2    3.74    0.18
  -1  -9  -2    3.27    0.21
   1  -9   2    3.38    0.21
   1   9   2    3.44    0.13
   1   9   2    3.78    0.15
   1   9   2    3.44    0.17
  -1   9  -2    3.38    0.19
   2  -9   2   -0.04    0.06
  -2  -9  -2    0.03    0.07
   2   9   2    0.00    0.05
   2   9   2   -0.03    0.05
   2   9   2    0.34    0.07
  -2   9  -2    0.01    0.07
   3  -9   2    1.22    0.13
  -3  -9  -2    1.22    0.14
   3   9   2    1.31    0.10
   3   9   2    1.35    0.10
   3   9   2    1.15    0.11
  -3   9  -2    1.39    0.13
   4  -9   2    1.28    0.14
  -4  -9  -2    1.44    0.16
   4   9   2    1.52    0.13
   4   9   2    1.17    0.09
  -4   9  -2    1.21    0.13
   4   9   2    1.29    0.11
   5  -9   2   42.71    1.16
   5   9   2   43.61    0.88
  -5   9  -2   42.26    1.03
   5   9   2   43.26    1.01
   5   9   2   42.29    0.98
   6  -9   2    3.92    0.25
  -6  -9  -2    4.05    0.20
   6   9   2    4.22    0.19
  -6   9  -2    3.59    0.23
   6   9   2    4.14    0.22
   6   9   2    4.05    0.21
   7  -9   2    6.54    0.33
  -7  -9  -2    6.76    0.26
  -7   9  -2    6.67    0.30
   7   9   2    6.87    0.30
   7   9   2    6.83    0.25
   7   9   2    7.10    0.28
  -8  -9  -2    0.57    0.11
   8  -9   2    0.60    0.13
  -8   9  -2    0.39    0.11
   8   9   2    0.54    0.12
   8   9   2    0.49    0.11
   8   9   2    0.59    0.10
  -9  -9  -2   -0.01    0.09
   9   9   2    0.02    0.09
  -9   9  -2   -0.08    0.09
   9   9   2   -0.08    0.08
 -10  -9  -2    0.01    0.10
 -10   9  -2    0.00    0.10
  10   9   2    0.00    0.09
 -11  -9  -2    0.23    0.12
  11   9   2    0.16    0.10
 -11   9  -2    0.08    0.11
 -12  -9  -2   -0.11    0.12
  12   9   2    0.23    0.12
 -12   9  -2    0.06    0.12
  12  10  -2    0.98    0.20
 -12  10   2    1.09    0.18
 -11 -10   2    3.09    0.24
 -11  10   2    3.15    0.25
  11  10  -2    3.23    0.27
  11  10  -2    3.49    0.22
 -10 -10   2    0.88    0.14
  10  10  -2    0.89    0.16
 -10  10   2    0.88    0.14
  10  10  -2    0.83    0.12
  -9 -10   2    0.48    0.11
  -9  10   2    0.53    0.12
   9  10  -2    0.69    0.11
   9  10  -2    0.60    0.14
  -8 -10   2    1.12    0.12
   8  10  -2    1.14    0.16
  -8  10   2    0.99    0.14
   8  10  -2    0.90    0.11
   7 -10  -2    0.24    0.12
  -7 -10   2    0.24    0.08
   7  10  -2    0.27    0.10
  -7  10   2    0.24    0.09
   7  10  -2    0.07    0.07
   6 -10  -2    0.78    0.15
  -6  10   2    0.88    0.10
   6  10  -2    0.70    0.08
   6  10  -2    0.79    0.13
  -6  10   2    0.70    0.11
   5 -10  -2    0.65    0.14
  -5  10   2    0.62    0.08
   5  10  -2    0.75    0.12
  -5  10   2    0.54    0.11
   4 -10  -2    2.45    0.20
  -4  10   2    2.39    0.18
   4  10  -2    2.62    0.17
  -4  10   2    2.53    0.13
   3 -10  -2   -0.05    0.06
  -3 -10   2   -0.01    0.07
  -3  10   2    0.10    0.09
  -3  10   2   -0.02    0.05
   3  10  -2    0.09    0.08
  -2 -10   2    0.43    0.11
   2 -10  -2    0.42    0.10
  -2  10   2    0.47    0.06
  -2  10   2    0.44    0.10
  -2  10   2    0.38    0.06
   2  10  -2    0.56    0.10
  -1 -10   2   16.54    0.58
   1 -10  -2   15.91    0.56
  -1  10   2   17.57    0.38
  -1  10   2   17.51    0.48
  -1  10   2   17.03    0.41
   1  10  -2   16.37    0.49
   0 -10  -2    3.36    0.22
   0 -10   2    3.13    0.22
   0  10   2    3.34    0.13
   0  10   2    3.22    0.13
   0  10  -2    3.14    0.19
   0  10   2    3.22    0.18
   1 -10   2    0.11    0.08
  -1 -10  -2    0.02    0.07
   1  10   2    0.07    0.07
  -1  10  -2    0.14    0.08
   1  10   2    0.01    0.05
   1  10   2   -0.02    0.05
   2 -10   2    2.27    0.19
  -2 -10  -2    2.01    0.18
  -2  10  -2    1.72    0.16
   2  10   2    1.92    0.14
   2  10   2    1.85    0.12
   2  10   2    1.93    0.12
   3 -10   2    2.68    0.21
  -3 -10  -2    2.22    0.21
   3  10   2    2.43    0.13
   3  10   2    2.61    0.16
  -3  10  -2    2.36    0.19
   3  10   2    2.73    0.15
  -4 -10  -2   10.10    0.42
   4 -10   2   10.25    0.42
   4  10   2    9.69    0.33
  -4  10  -2    9.72    0.36
   4  10   2    9.03    0.27
   4  10   2    9.08    0.30
   5 -10   2    0.44    0.13
  -5  10  -2    0.48    0.11
   5  10   2    0.58    0.09
   5  10   2    0.50    0.09
   5  10   2    0.32    0.10
   6 -10   2    0.82    0.14
   6  10   2    0.73    0.10
   6  10   2    0.71    0.12
  -6  10  -2    0.73    0.13
   6  10   2    0.83    0.10
   7 -10   2    1.14    0.16
  -7 -10  -2    1.19    0.13
  -7  10  -2    1.19    0.15
   7  10   2    1.21    0.12
   7  10   2    0.94    0.13
   7  10   2    1.06    0.12
   8 -10   2    1.34    0.17
  -8 -10  -2    1.44    0.14
   8  10   2    1.53    0.17
   8  10   2    1.51    0.15
  -8  10  -2    1.70    0.18
   8  10   2    1.19    0.13
  -9 -10  -2    1.50    0.16
   9  10   2    1.57    0.15
  -9  10  -2    1.53    0.17
 -10 -10  -2    0.16    0.11
  10  10   2    0.21    0.10
 -10  10  -2    0.29    0.12
 -11 -10  -2   -0.09    0.11
  11  10   2   -0.07    0.09
 -11  10  -2    0.02    0.11
  11  11  -2    0.50    0.16
 -11  11   2    0.15    0.12
 -10  11   2    0.49    0.13
  10  11  -2    0.42    0.15
  -9  11   2    0.08    0.10
   9  11  -2    0.09    0.11
   8  11  -2    1.79    0.19
  -8  11   2    1.70    0.17
   7  11  -2   -0.10    0.09
  -7  11   2    0.01    0.09
  -6  11   2    4.50    0.25
   6  11  -2    4.75    0.25
   5 -11  -2    0.35    0.13
  -5  11   2    0.65    0.12
   5  11  -2    0.64    0.12
   4 -11  -2   15.82    0.58
  -4  11   2   15.29    0.47
   4  11  -2   14.96    0.48
  -3 -11   2    1.87    0.19
   3 -11  -2    1.68    0.18
   3  11  -2    1.62    0.15
  -3  11   2    1.42    0.15
  -2 -11   2    6.55    0.34
   2 -11  -2    6.44    0.33
   2  11  -2    6.62    0.28
  -2  11   2    6.41    0.28
  -1 -11   2    4.90    0.29
   1 -11  -2    4.83    0.28
  -1  11   2    4.85    0.24
   1  11  -2    4.57    0.24
   0 -11   2    5.47    0.31
   0 -11  -2    5.86    0.31
   0  11   2    5.63    0.25
   0  11  -2    5.37    0.26
   1 -11   2    4.08    0.27
  -1 -11  -2    3.44    0.25
   1  11   2    3.78    0.20
  -1  11  -2    3.50    0.23
  -2 -11  -2    8.23    0.39
   2 -11   2    7.74    0.37
  -2  11  -2    7.76    0.32
   2  11   2    8.06    0.29
  -3 -11  -2    2.17    0.22
   3 -11   2    2.04    0.20
   3  11   2    2.54    0.18
  -3  11  -2    2.36    0.20
   4 -11   2    2.33    0.22
  -4 -11  -2    2.03    0.21
   4  11   2    2.05    0.16
  -4  11  -2    2.31    0.19
   4  11   2    2.20    0.14
   5 -11   2   10.56    0.45
   5  11   2   11.02    0.37
  -5  11  -2   10.55    0.40
   5  11   2   10.18    0.30
   6 -11   2    0.10    0.10
  -6  11  -2   -0.02    0.09
   6  11   2    0.00    0.07
   6  11   2    0.16    0.09
   7  11   2    0.35    0.09
  -7  11  -2    0.32    0.11
  -8 -11  -2    1.40    0.14
  -8  11  -2    1.41    0.16
   8  11   2    1.49    0.14
  -9 -11  -2    1.00    0.14
   9  11   2    1.11    0.13
  -9  11  -2    0.91    0.16
 -10 -11  -2   -0.09    0.11
 -10  11  -2    0.15    0.13
  10  11   2    0.17    0.10
 -10  12   2    1.00    0.16
  10  12  -2    0.66    0.17
   9  12  -2    2.81    0.24
  -9  12   2    2.28    0.21
   8  12  -2    0.05    0.11
  -8  12   2    0.27    0.11
   7  12  -2   -0.01    0.10
  -7  12   2    0.03    0.09
  -6  12   2    3.55    0.23
   6  12  -2    3.09    0.22
   5  12  -2   -0.05    0.08
  -5  12   2    0.00    0.09
   4  12  -2    1.09    0.14
  -4  12   2    1.39    0.15
  -3 -12   2    1.18    0.18
   3  12  -2    1.08    0.14
  -3  12   2    1.61    0.16
  -2 -12   2    0.05    0.10
   2 -12  -2    0.11    0.10
   2  12  -2    0.05    0.08
  -2  12   2   -0.05    0.09
  -1 -12   2    0.49    0.13
   1 -12  -2    0.76    0.15
  -1  12   2    0.57    0.12
   1  12  -2    0.51    0.12
   0 -12  -2   -0.01    0.10
   0 -12   2    0.05    0.10
   0  12   2   -0.14    0.08
   0  12  -2    0.12    0.09
   1 -12   2    8.02    0.39
  -1 -12  -2    7.76    0.39
  -1  12  -2    7.44    0.33
   1  12   2    7.50    0.30
  -2 -12  -2   30.75    0.94
   2 -12   2   29.58    0.93
  -2  12  -2   30.11    0.80
   2  12   2   30.26    0.77
  -3 -12  -2    0.16    0.12
   3 -12   2    0.29    0.12
   3  12   2    0.10    0.10
  -3  12  -2    0.19    0.11
  -4 -12  -2    0.37    0.14
  -4  12  -2    0.37    0.13
   4  12   2    0.34    0.10
   5  12   2    0.52    0.11
  -5  12  -2    0.37    0.12
  -6  12  -2    0.31    0.11
  -7  12  -2    0.04    0.11
  -8  12  -2    0.41    0.12
  -9  12  -2    0.80    0.15
 -10  12  -2    0.39    0.13
  -9  13   2    1.06    0.16
   9  13  -2    1.04    0.18
   8  13  -2    4.62    0.30
  -8  13   2    5.23    0.30
  -7  13   2    0.03    0.10
   7  13  -2    0.08    0.11
   6  13  -2    0.47    0.13
  -6  13   2    0.07    0.10
   5  13  -2    0.58    0.13
  -5  13   2    0.78    0.13
  -4  13   2    1.15    0.15
   4  13  -2    1.35    0.16
   3  13  -2    0.02    0.10
  -3  13   2    0.16    0.11
   2  13  -2    0.08    0.10
  -2  13   2   -0.05    0.10
  -1  13   2    1.11    0.15
   1  13  -2    1.05    0.15
   0  13   2    2.91    0.21
   0  13  -2    2.75    0.21
  -1  13  -2    3.00    0.23
   1  13   2    3.16    0.22
   2  13   2    1.11    0.14
  -2  13  -2    0.95    0.15
   3  13   2    1.29    0.14
  -3  13  -2    1.56    0.18
  -4  13  -2    0.00    0.11
  -5  13  -2    0.29    0.12
  -6  13  -2    0.55    0.14
  -7  13  -2    0.31    0.13
  -8  13  -2    1.37    0.19
  -9  13  -2    0.35    0.15
  -8  14   2    0.08    0.12
   8  14  -2    0.07    0.13
   7  14  -2    0.27    0.14
  -7  14   2    0.54    0.14
   6  14  -2    0.00    0.10
  -6  14   2    0.16    0.12
   5  14  -2    2.32    0.22
  -5  14   2    2.94    0.22
  -4  14   2   -0.02    0.10
   4  14  -2   -0.04    0.10
   3  14  -2    2.24    0.20
  -3  14   2    2.74    0.22
  -2  14   2   -0.04    0.10
   2  14  -2    0.21    0.12
  -1  14   2    0.19    0.12
   1  14  -2    0.41    0.13
   0  14   2    7.06    0.32
   0  14  -2    6.53    0.32
   1  14   2    0.40    0.13
  -1  14  -2    0.44    0.13
  -2  14  -2   -0.10    0.11
  -3  14  -2    0.56    0.15
  -4  14  -2    0.46    0.14
  -5  14  -2    0.30    0.12
  -6  14  -2   -0.06    0.12
  -7  14  -2    1.78    0.21
  -8  14  -2    0.13    0.13
  -7  15   2    0.12    0.12
  -6  15   2    0.20    0.12
   6  15  -2    0.09    0.12
   5  15  -2   -0.29    0.09
  -5  15   2   -0.02    0.10
   4  15  -2   -0.17    0.10
  -4  15   2    0.20    0.12
  -3  15   2    0.04    0.11
   3  15  -2    0.12    0.12
  -2  15   2   -0.22    0.10
   2  15  -2   -0.13    0.11
   1  15  -2    0.05    0.12
  -1  15   2   -0.16    0.11
   0  15  -2    5.29    0.31
  -1  15  -2    1.35    0.19
  -2  15  -2    0.27    0.14
  -3  15  -2   -0.05    0.12
  -4  15  -2    0.23    0.14
  -5  15  -2    0.05    0.12
  -6  15  -2    0.82    0.17
  -7  15  -2   -0.10    0.12
  -5  16   2    0.17    0.12
   4  16  -2   -0.02    0.12
  -4  16   2    0.06    0.12
  -3  16   2   -0.14    0.11
   3  16  -2   -0.22    0.11
   2  16  -2    0.01    0.13
   1  16  -2    0.28    0.15
   0  16  -2   -0.11    0.13
  -1  16  -2    4.46    0.29
  -2  16  -2    0.43    0.16
  -3  16  -2    0.46    0.16
  -4  16  -2   -0.02    0.13
  -5  16  -2   -0.14    0.12
   2  17  -2    0.55    0.17
   1  17  -2    0.24    0.16
   0  17  -2   -0.28    0.13
  -1  17  -2    0.22    0.16
  -2  17  -2    2.39    0.25
 -14   0   3   -0.04    0.11
 -13   0   3    0.07    0.11
 -12   0   3   -0.05    0.09
 -11   0   3    0.09    0.09
 -10   0   3   -0.03    0.08
  -9   0   3    0.03    0.08
  -8   0   3    0.02    0.06
  -7   0   3   -0.04    0.05
  -6   0   3    0.05    0.04
  -6   0   3    0.01    0.05
  -5   0   3   -0.03    0.03
  -5   0   3    0.00    0.03
   4   0  -3   -0.02    0.03
  -4   0   3    0.01    0.03
  -4   0   3   -0.03    0.02
  -4   0   3    0.00    0.03
  -3   0   3    0.02    0.02
  -3   0   3    0.03    0.03
   3   0  -3    0.02    0.03
  -3   0   3    0.04    0.03
  -2   0   3    0.02    0.02
  -2   0   3    0.07    0.02
  -2   0   3    0.02    0.02
   2   0  -3    0.05    0.02
  -1   0   3    0.00    0.01
   1   0  -3    0.01    0.01
  -1   0   3    0.02    0.01
  -1   0   3    0.04    0.02
   0   0   3    0.04    0.02
   0   0  -3    0.11    0.02
   0   0  -3    0.10    0.01
   0   0   3    0.07    0.01
  -1   0  -3    0.01    0.02
  -1   0  -3    0.00    0.01
  -1   0  -3   -0.01    0.01
   1   0   3    0.00    0.02
   1   0   3    0.01    0.02
   2   0   3    0.01    0.02
  -2   0  -3   -0.02    0.02
  -2   0  -3    0.01    0.02
  -3   0  -3   -0.06    0.02
  -3   0  -3    0.01    0.03
  -4   0  -3   -0.03    0.03
  -4   0  -3    0.11    0.04
  -5   0  -3   -0.02    0.04
  -5   0  -3   -0.05    0.04
  -6   0  -3    0.00    0.05
  -6   0  -3    0.15    0.06
  -7   0  -3    0.06    0.06
  -7   0  -3    0.02    0.05
  -8   0  -3   -0.06    0.05
  -9   0  -3   -0.08    0.06
 -10   0  -3    0.00    0.08
 -11   0  -3    0.11    0.10
 -12   0  -3    0.19    0.13
 -13   0  -3   -0.07    0.11
 -14  -1   3    0.18    0.13
 -14   1   3    0.07    0.13
 -13  -1   3   -0.02    0.10
 -13   1   3   -0.01    0.10
 -12  -1   3    0.89    0.15
 -12   1   3    0.93    0.15
 -11  -1   3   -0.04    0.09
 -11   1   3    0.18    0.10
 -10  -1   3    0.47    0.11
 -10   1   3    0.64    0.11
  -9  -1   3    1.84    0.15
  -9   1   3    1.89    0.15
  -8  -1   3    1.08    0.11
  -8   1   3    1.10    0.12
  -7  -1   3    8.56    0.27
  -7   1   3    8.18    0.27
  -6  -1   3   21.97    0.51
  -6   1   3   21.61    0.48
  -6   1   3   21.25    0.50
  -5  -1   3   34.12    0.66
  -5  -1   3   33.13    0.69
  -5   1   3   32.36    0.77
  -5   1   3   32.80    0.69
  -5   1   3   33.06    0.66
  -4  -1   3   56.11    1.04
  -4  -1   3   55.39    1.09
   4  -1  -3   58.75    1.23
   4   1  -3   57.84    1.23
  -4   1   3   56.90    1.23
  -4   1   3   56.57    1.04
  -4   1   3   56.16    1.10
   3  -1  -3    0.23    0.04
  -3  -1   3    0.16    0.03
  -3  -1   3    0.17    0.03
  -3  -1   3    0.10    0.03
  -3   1   3    0.19    0.04
  -3   1   3    0.40    0.04
   3   1  -3    0.19    0.04
  -3   1   3    0.20    0.03
  -2  -1   3   42.80    0.76
  -2  -1   3   42.27    0.80
  -2  -1   3   42.08    0.90
   2  -1  -3   42.29    0.90
  -2   1   3   42.86    0.81
  -2   1   3   41.50    0.76
  -2   1   3   42.32    0.90
   2   1  -3   42.88    0.90
   1  -1  -3  215.78    4.31
  -1  -1   3  212.58    4.34
  -1  -1   3  212.34    3.67
  -1  -1   3  211.93    3.92
  -1   1   3  207.81    4.35
   1   1  -3  211.83    4.37
   1   1  -3  215.24    4.31
  -1   1   3  214.12    3.85
   1   1  -3  217.41    3.66
   0  -1   3   40.61    0.75
   0  -1  -3   40.69    0.85
   0  -1   3   39.84    0.84
   0   1  -3   41.49    0.85
   0   1   3   39.41    0.76
   0   1   3   39.94    0.85
   0   1  -3   40.44    0.84
   1  -1   3   11.04    0.22
  -1  -1  -3   10.74    0.23
  -1  -1  -3   10.83    0.26
  -1  -1  -3   10.61    0.27
   1  -1   3   10.84    0.27
  -1  -1  -3   10.67    0.24
   1  -1   3   10.80    0.25
   1   1   3   10.79    0.23
   1   1   3   10.52    0.26
  -1   1  -3   10.62    0.23
  -1   1  -3   11.06    0.26
  -1   1  -3   10.76    0.27
   2  -1   3   79.04    1.85
  -2  -1  -3   78.67    1.63
   2   1   3   81.21    1.48
  -2   1  -3   80.34    1.64
   2   1   3   80.38    1.90
  -2   1  -3   79.89    1.48
  -3  -1  -3   39.44    0.87
   3   1   3   40.02    0.96
  -3   1  -3   42.08    0.88
  -3   1  -3   42.21    0.80
  -4  -1  -3    0.78    0.07
  -4  -1  -3    1.01    0.07
  -4   1  -3    0.97    0.08
  -4   1  -3    0.94    0.07
  -5  -1  -3    0.13    0.05
  -5   1  -3   -0.01    0.04
  -5   1  -3    0.02    0.04
  -6  -1  -3    0.19    0.06
  -6   1  -3    0.14    0.06
  -6   1  -3    0.21    0.06
  -7  -1  -3    2.17    0.15
  -7   1  -3    2.17    0.15
  -7   1  -3    2.09    0.14
  -8  -1  -3    3.85    0.20
  -8   1  -3    3.91    0.20
  -8   1  -3    3.69    0.19
  -9  -1  -3    0.01    0.07
  -9   1  -3    0.02    0.08
  -9   1  -3    0.06    0.07
 -10  -1  -3    1.04    0.14
 -10   1  -3    1.11    0.14
 -11  -1  -3    0.34    0.12
 -11   1  -3    0.41    0.12
 -12  -1  -3    0.05    0.11
 -12   1  -3    0.08    0.12
 -13  -1  -3    0.40    0.15
 -13   1  -3    0.20    0.13
 -14  -2   3    0.54    0.15
 -14   2   3    0.74    0.17
 -13  -2   3    0.14    0.11
 -13   2   3    0.23    0.12
 -12  -2   3   -0.03    0.10
 -12   2   3    0.12    0.10
 -11  -2   3    0.20    0.10
 -11   2   3    0.32    0.11
 -10  -2   3    4.64    0.24
 -10   2   3    4.89    0.24
  -9  -2   3    4.73    0.23
  -9   2   3    5.40    0.24
  -8  -2   3    1.78    0.14
  -8   2   3    1.72    0.14
  -7  -2   3   14.92    0.40
  -7   2   3   15.41    0.41
  -7   2   3   15.50    0.39
  -6  -2   3    1.71    0.11
  -6   2   3    1.56    0.10
  -6   2   3    1.66    0.11
  -6   2   3    1.47    0.12
  -5  -2   3    0.54    0.07
  -5   2   3    0.62    0.07
  -5   2   3    0.55    0.07
  -5   2   3    0.62    0.06
  -5   2   3    0.56    0.07
   4  -2  -3   69.21    1.42
  -4  -2   3   65.37    1.21
  -4  -2   3   65.74    1.27
  -4   2   3   67.54    1.21
  -4   2   3   66.65    1.42
  -4   2   3   64.96    1.27
  -4   2   3   65.79    1.40
   4   2  -3   66.24    1.42
  -3  -2   3  482.23    8.23
  -3  -2   3  472.79    9.84
  -3  -2   3  478.85    8.78
   3  -2  -3  495.83    9.75
  -3   2   3  458.12    9.74
  -3   2   3  484.30    8.22
   3   2  -3  491.44    9.77
  -3   2   3  487.09    8.69
  -3   2   3  476.14    9.69
  -2  -2   3    0.04    0.02
  -2  -2   3    0.07    0.02
  -2  -2   3    0.12    0.02
   2  -2  -3    0.02    0.02
   2   2  -3    0.09    0.02
  -2   2   3   -0.02    0.02
  -2   2   3    0.05    0.02
  -2   2   3    0.00    0.02
  -2   2   3    0.02    0.02
   1  -2  -3  122.46    2.44
  -1  -2   3  119.67    2.19
  -1  -2   3  118.60    2.45
  -1  -2   3  119.51    2.07
   1   2  -3  118.91    2.44
  -1   2   3  120.04    2.43
  -1   2   3  119.99    2.18
   1   2  -3  122.47    2.07
   1   2  -3  114.01    2.71
   1   2  -3  117.86    2.43
  -1   2   3  119.74    2.44
   0  -2  -3   69.67    1.42
   0  -2   3   69.77    1.44
   0  -2   3   69.28    1.28
   0  -2   3   67.79    1.59
   0   2  -3   67.83    1.59
   0   2   3   70.10    1.54
   0   2  -3   68.22    1.43
   0   2   3   68.58    1.43
   0   2  -3   70.43    1.43
   0   2   3   68.84    1.27
  -1  -2  -3  134.11    3.08
   1  -2   3  138.19    2.46
   1  -2   3  136.48    2.76
   1  -2   3  134.85    3.08
  -1  -2  -3  136.16    2.75
   1   2   3  134.93    2.76
  -1   2  -3  135.51    2.46
  -1   2  -3  133.10    2.75
  -2  -2  -3   10.43    0.27
  -2  -2  -3   10.23    0.24
   2  -2   3   10.07    0.27
   2   2   3   10.07    0.26
  -2   2  -3   10.21    0.27
   2   2   3   10.21    0.27
  -2   2  -3   10.85    0.23
  -3  -2  -3   13.76    0.32
   3  -2   3   13.18    0.35
   3   2   3   13.40    0.30
  -3   2  -3   12.89    0.30
  -3   2  -3   13.10    0.34
   3   2   3   13.49    0.34
   4   2   3    8.25    0.24
  -4   2  -3    7.97    0.24
  -4   2  -3    8.28    0.23
  -5  -2  -3   22.87    0.52
   5   2   3   22.84    0.57
  -5   2  -3   22.52    0.51
  -5   2  -3   22.59    0.55
  -6  -2  -3    5.75    0.21
  -6   2  -3    5.79    0.21
  -6   2  -3    5.68    0.22
  -7  -2  -3    0.54    0.09
  -7   2  -3    0.54    0.08
  -7   2  -3    0.55    0.09
  -8  -2  -3    4.30    0.21
  -8   2  -3    4.50    0.21
  -8   2  -3    4.66    0.22
  -9  -2  -3   -0.08    0.08
  -9   2  -3   -0.06    0.07
  -9   2  -3    0.05    0.07
 -10  -2  -3   21.37    0.60
 -10   2  -3   21.76    0.63
 -10   2  -3   21.42    0.59
 -11  -2  -3    0.14    0.11
 -11   2  -3    0.17    0.10
 -12  -2  -3    0.22    0.12
 -12   2  -3   -0.04    0.10
 -13  -2  -3    0.17    0.13
 -13   2  -3    0.22    0.14
 -14  -3   3    0.11    0.13
 -14   3   3    0.15    0.13
 -13  -3   3    0.96    0.16
 -13   3   3    0.79    0.16
 -12  -3   3   -0.10    0.09
 -12   3   3    0.07    0.10
 -11  -3   3    0.07    0.10
 -11   3   3    0.14    0.10
 -10  -3   3    0.25    0.10
 -10   3   3    0.33    0.10
  -9  -3   3   -0.04    0.08
  -9   3   3   -0.03    0.07
  -8  -3   3    0.87    0.10
  -8   3   3    0.76    0.10
  -8   3   3    0.83    0.11
  -7  -3   3    0.82    0.09
  -7   3   3    0.72    0.09
  -7   3   3    0.80    0.10
  -7   3   3    0.83    0.09
  -6  -3   3    9.80    0.28
  -6   3   3    9.51    0.27
  -6   3   3    9.63    0.30
  -6   3   3    8.92    0.28
  -5  -3   3   33.10    0.69
  -5   3   3   33.98    0.66
  -5   3   3   31.40    0.77
  -5   3   3   33.50    0.75
  -5   3   3   32.58    0.69
   4  -3  -3   70.05    1.45
  -4  -3   3   66.33    1.29
   4   3  -3   70.57    1.45
  -4   3   3   67.26    1.43
  -4   3   3   66.74    1.24
  -4   3   3   66.57    1.45
  -4   3   3   68.98    1.30
  -3  -3   3  168.69    3.11
   3  -3  -3  173.64    3.48
  -3  -3   3  169.13    2.96
  -3   3   3  171.10    3.49
  -3   3   3  170.01    2.97
  -3   3   3  172.80    3.47
   3   3  -3  171.73    3.48
  -3   3   3  171.91    3.12
   2  -3  -3    0.03    0.02
  -2  -3   3    0.02    0.02
  -2  -3   3    0.01    0.02
   2   3  -3    0.05    0.03
  -2   3   3    0.00    0.02
  -2   3   3    0.00    0.02
  -2   3   3    0.08    0.03
   2   3  -3    0.08    0.02
  -2   3   3   -0.03    0.02
   2   3  -3    0.01    0.03
  -1  -3   3   24.04    0.46
  -1  -3   3   24.10    0.44
   1  -3  -3   25.26    0.54
  -1  -3   3   23.64    0.61
  -1  -3   3   24.09    0.52
  -1   3   3   24.38    0.52
  -1   3   3   24.41    0.48
   1   3  -3   24.14    0.55
   1   3  -3   23.89    0.61
   1   3  -3   23.79    0.52
   1   3  -3   24.75    0.44
  -1   3   3   23.89    0.53
   0  -3  -3    0.00    0.02
   0  -3   3    0.01    0.02
   0  -3   3    0.01    0.01
   0  -3   3    0.04    0.01
   0  -3  -3    0.02    0.02
   0  -3   3    0.03    0.01
   0   3   3    0.03    0.03
   0   3   3    0.04    0.02
   0   3  -3    0.03    0.02
   0   3  -3   -0.01    0.01
   0   3   3    0.10    0.02
   0   3  -3    0.02    0.02
   0   3  -3    0.00    0.01
   1  -3   3   26.60    0.56
  -1  -3  -3   25.91    0.65
   1  -3   3   25.69    0.65
   1  -3   3   27.12    0.50
  -1  -3  -3   27.40    0.58
  -1   3  -3   26.83    0.50
   1   3   3   25.82    0.52
   1   3   3   26.87    0.56
  -1   3  -3   26.96    0.65
  -1   3  -3   26.05    0.60
   1   3   3   26.36    0.58
   1   3   3   26.07    0.64
   2  -3   3    2.97    0.12
  -2  -3  -3    2.83    0.12
  -2  -3  -3    2.86    0.11
  -2   3  -3    2.97    0.09
   2   3   3    2.88    0.11
  -2   3  -3    2.99    0.13
   2   3   3    2.94    0.11
   2   3   3    2.67    0.10
   3  -3   3  110.66    2.54
  -3  -3  -3  110.83    2.06
   3   3   3  114.32    2.53
   3   3   3  109.82    2.05
  -3   3  -3  110.39    2.29
  -3   3  -3  109.66    2.05
   4  -3   3    9.84    0.29
  -4  -3  -3    9.13    0.26
  -4   3  -3    9.75    0.25
   4   3   3    9.49    0.25
  -4   3  -3    9.29    0.28
   4   3   3    9.89    0.28
  -5  -3  -3    5.71    0.20
  -5   3  -3    4.99    0.18
   5   3   3    5.29    0.19
  -5   3  -3    5.22    0.20
  -6  -3  -3    1.00    0.09
   6   3   3    1.05    0.09
  -6   3  -3    0.96    0.09
  -6   3  -3    1.05    0.10
  -7  -3  -3    3.20    0.18
  -7   3  -3    3.19    0.18
   7   3   3    3.34    0.16
  -7   3  -3    2.98    0.17
  -8  -3  -3    0.10    0.08
  -8   3  -3    0.04    0.08
  -8   3  -3    0.01    0.07
  -9  -3  -3    0.62    0.12
  -9   3  -3    0.89    0.12
  -9   3  -3    0.87    0.13
 -10  -3  -3    0.31    0.12
 -10   3  -3    0.23    0.10
 -10   3  -3    0.21    0.12
 -11  -3  -3    1.61    0.17
 -11   3  -3    1.57    0.17
 -11   3  -3    1.57    0.18
 -12  -3  -3    0.11    0.10
 -12   3  -3    0.06    0.11
 -13  -3  -3    0.81    0.17
 -13   3  -3    0.71    0.16
 -14  -4   3   -0.02    0.12
 -14   4   3   -0.01    0.13
 -13  -4   3    0.69    0.15
 -13   4   3    0.91    0.17
 -12  -4   3    1.61    0.17
 -12   4   3    1.52    0.18
 -11  -4   3    0.14    0.11
 -11   4   3    0.12    0.10
 -10  -4   3    0.03    0.09
 -10   4   3   -0.22    0.06
 -10   4   3   -0.07    0.09
  -9  -4   3    1.27    0.13
  -9   4   3    1.23    0.13
  -9   4   3    1.27    0.14
  -8  -4   3    2.20    0.15
  -8   4   3    2.00    0.15
  -8   4   3    1.91    0.16
  -7  -4   3    0.03    0.06
  -7   4   3    0.02    0.06
  -7   4   3    0.14    0.06
  -7   4   3    0.13    0.06
  -6  -4   3   10.25    0.29
  -6   4   3   10.70    0.30
  -6   4   3   10.06    0.28
  -6   4   3    9.80    0.33
  -6   4   3   10.20    0.31
  -5  -4   3   41.04    0.83
  -5   4   3   40.64    0.79
  -5   4   3   40.16    0.93
  -5   4   3   41.03    0.91
  -5   4   3   41.06    0.84
  -4  -4   3   28.75    0.61
   4  -4  -3   30.15    0.68
  -4   4   3   29.12    0.62
  -4   4   3   29.49    0.58
  -4   4   3   29.28    0.67
  -4   4   3   29.57    0.69
   4   4  -3   30.19    0.68
   4   4  -3   29.31    0.78
  -3  -4   3   52.70    1.02
   3  -4  -3   55.05    1.15
   3   4  -3   53.12    1.30
  -3   4   3   52.53    0.97
   3   4  -3   54.38    1.14
  -3   4   3   53.84    1.03
  -3   4   3   53.15    1.15
  -3   4   3   54.01    1.14
  -2  -4   3    8.96    0.20
   2  -4  -3    9.20    0.24
  -2   4   3    9.32    0.24
   2   4  -3    9.20    0.29
   2   4  -3    9.07    0.23
   2   4  -3    8.84    0.26
  -2   4   3    8.84    0.22
  -2   4   3    8.96    0.20
  -2   4   3    9.16    0.24
  -1  -4   3   35.10    0.62
  -1  -4   3   34.73    0.65
  -1  -4   3   34.02    0.86
   1  -4  -3   32.25    0.74
  -1   4   3   35.17    0.75
   1   4  -3   33.83    0.73
   1   4  -3   35.21    0.61
   1   4  -3   34.27    0.86
   1   4  -3   34.78    0.65
   1   4  -3   34.24    0.77
  -1   4   3   33.93    0.67
  -1   4   3   35.48    0.73
   0  -4  -3    0.08    0.03
   0  -4   3    0.00    0.03
   0  -4  -3   -0.01    0.02
   0   4  -3    0.05    0.03
   0   4   3    0.01    0.02
   0   4   3    0.00    0.03
   0   4  -3   -0.01    0.02
   0   4   3    0.00    0.02
   1  -4   3    4.60    0.17
   1  -4   3    4.50    0.11
   1  -4   3    4.54    0.10
  -1  -4  -3    4.28    0.16
  -1  -4  -3    4.43    0.14
   1   4   3    4.30    0.13
  -1   4  -3    4.45    0.10
  -1   4  -3    4.52    0.17
   1   4   3    4.48    0.14
   1   4   3    4.64    0.16
  -1   4  -3    4.52    0.16
   1   4   3    4.60    0.13
  -2  -4  -3   31.79    0.78
   2  -4   3   31.18    0.79
  -2  -4  -3   31.20    0.63
   2   4   3   30.95    0.62
   2   4   3   30.87    0.70
  -2   4  -3   32.25    0.61
  -2   4  -3   31.96    0.72
  -2   4  -3   32.23    0.78
   2   4   3   31.97    0.78
   3  -4   3   12.86    0.37
  -3  -4  -3   13.10    0.37
  -3  -4  -3   12.44    0.31
   3   4   3   13.57    0.37
  -3   4  -3   12.47    0.35
   3   4   3   12.50    0.30
   3   4   3   12.65    0.34
  -3   4  -3   12.74    0.29
  -4  -4  -3   55.74    1.09
   4  -4   3   53.64    1.31
   4   4   3   54.78    1.07
   4   4   3   56.42    1.31
  -4   4  -3   54.56    1.06
  -4   4  -3   53.92    1.20
   5  -4   3   16.51    0.46
  -5  -4  -3   16.50    0.41
  -5   4  -3   16.15    0.44
  -5   4  -3   15.83    0.39
   5   4   3   17.66    0.47
   5   4   3   16.19    0.39
  -6  -4  -3    5.42    0.22
  -6   4  -3    5.41    0.20
   6   4   3    5.38    0.22
  -6   4  -3    5.11    0.22
  -7  -4  -3    1.06    0.11
  -7   4  -3    1.26    0.12
  -7   4  -3    1.25    0.11
   7   4   3    1.28    0.12
  -8  -4  -3    1.71    0.15
  -8   4  -3    1.74    0.15
  -8   4  -3    1.71    0.14
  -9  -4  -3    4.80    0.24
  -9   4  -3    4.52    0.24
  -9   4  -3    4.89    0.26
 -10  -4  -3    5.99    0.28
 -10   4  -3    5.53    0.27
 -10   4  -3    5.93    0.29
 -11  -4  -3    1.52    0.17
 -11   4  -3    1.54    0.18
 -11   4  -3    1.75    0.17
 -12  -4  -3    3.55    0.25
 -12   4  -3    3.24    0.24
  12   4   3    3.57    0.23
 -12   4  -3    3.53    0.26
 -13  -4  -3   -0.03    0.12
 -13   4  -3    0.05    0.13
  13   4   3    0.03    0.10
 -14  -5   3    0.22    0.14
 -14   5   3    0.04    0.13
 -13  -5   3    1.00    0.16
 -13   5   3    1.26    0.18
 -12  -5   3   -0.02    0.10
 -12   5   3    0.08    0.11
 -11  -5   3    1.93    0.17
 -11   5   3    2.10    0.18
 -11   5   3    2.22    0.19
 -10  -5   3    0.14    0.10
 -10   5   3   -0.03    0.08
 -10   5   3    0.05    0.08
  -9  -5   3    4.24    0.22
  -9   5   3    4.79    0.24
  -9   5   3    4.34    0.23
  -8  -5   3    1.48    0.13
  -8   5   3    1.47    0.13
  -8   5   3    1.54    0.14
  -7  -5   3   21.85    0.54
  -7   5   3   22.36    0.55
  -7   5   3   22.16    0.51
  -7   5   3   22.72    0.59
  -6  -5   3    0.99    0.09
  -6   5   3    1.16    0.11
  -6   5   3    0.99    0.09
  -6   5   3    1.10    0.10
  -6   5   3    0.82    0.08
  -5  -5   3    2.10    0.11
  -5   5   3    2.20    0.12
  -5   5   3    1.92    0.13
  -5   5   3    2.26    0.11
  -5   5   3    1.98    0.13
   4  -5  -3   10.94    0.30
  -4  -5   3   10.91    0.27
  -4   5   3   10.56    0.31
   4   5  -3   11.11    0.30
   4   5  -3   10.84    0.36
  -4   5   3   10.59    0.30
  -4   5   3   10.31    0.26
  -4   5   3    9.86    0.27
   3  -5  -3    4.04    0.15
  -3  -5   3    4.05    0.13
   3   5  -3    4.26    0.19
   3   5  -3    4.11    0.14
  -3   5   3    4.27    0.16
  -3   5   3    3.95    0.13
  -3   5   3    3.84    0.15
   3   5  -3    4.18    0.17
  -3   5   3    3.77    0.14
  -2  -5   3    2.73    0.15
  -2  -5   3    2.79    0.09
   2   5  -3    2.85    0.10
  -2   5   3    2.89    0.12
   2   5  -3    2.92    0.15
   2   5  -3    2.88    0.13
  -2   5   3    2.67    0.10
  -2   5   3    2.82    0.11
  -2   5   3    2.89    0.10
   1  -5  -3   42.31    1.07
  -1  -5   3   43.67    1.09
  -1  -5   3   44.94    0.83
   1   5  -3   43.62    0.96
  -1   5   3   43.74    0.93
   1   5  -3   42.45    0.92
  -1   5   3   43.61    0.84
   1   5  -3   43.48    0.82
   1   5  -3   44.16    1.08
   1   5  -3   44.62    0.83
  -1   5   3   43.72    0.93
   1   5  -3   43.87    0.77
   0  -5   3   35.07    0.91
   0  -5  -3   35.89    0.90
   0   5  -3   36.42    0.81
   0   5   3   36.51    0.78
   0   5   3   36.15    0.70
   0   5   3   35.86    0.79
   0   5  -3   37.35    0.91
   1  -5   3    1.85    0.06
   1  -5   3    1.90    0.12
  -1  -5  -3    1.91    0.09
  -1  -5  -3    1.83    0.11
   1  -5   3    1.93    0.05
   1  -5   3    1.90    0.06
   1  -5   3    2.00    0.05
   1   5   3    1.97    0.09
   1   5   3    1.83    0.11
  -1   5  -3    1.81    0.12
  -1   5  -3    2.01    0.12
  -1   5  -3    1.94    0.05
   1   5   3    1.96    0.09
   1   5   3    1.87    0.09
   2  -5   3    4.29    0.13
   2  -5   3    4.20    0.18
  -2  -5  -3    4.22    0.18
   2   5   3    4.53    0.18
  -2   5  -3    4.36    0.12
  -2   5  -3    4.52    0.18
   2   5   3    4.20    0.15
  -2   5  -3    4.29    0.18
   2   5   3    4.25    0.14
   2   5   3    4.34    0.14
  -3  -5  -3    0.36    0.06
   3  -5   3    0.18    0.04
   3  -5   3    0.23    0.06
  -3  -5  -3    0.26    0.05
   3   5   3    0.27    0.06
   3   5   3    0.26    0.06
   3   5   3    0.16    0.05
  -3   5  -3    0.29    0.06
  -3   5  -3    0.28    0.04
  -4  -5  -3    0.47    0.07
   4  -5   3    0.37    0.07
   4  -5   3    0.39    0.06
   4   5   3    0.43    0.07
  -4   5  -3    0.41    0.06
   4   5   3    0.42    0.07
   4   5   3    0.38    0.06
  -4   5  -3    0.34    0.07
  -5  -5  -3    8.95    0.28
   5  -5   3    9.18    0.32
   5   5   3   10.44    0.33
  -5   5  -3    9.38    0.26
   5   5   3    9.51    0.27
  -5   5  -3    9.06    0.30
   6  -5   3    0.84    0.10
  -6  -5  -3    0.86    0.10
  -6   5  -3    0.87    0.09
   6   5   3    0.92    0.10
   6   5   3    0.78    0.09
  -6   5  -3    0.74    0.10
   7  -5   3    0.10    0.08
  -7  -5  -3    0.13    0.08
  -7   5  -3   -0.06    0.06
   7   5   3    0.15    0.07
  -7   5  -3   -0.03    0.07
   7   5   3   -0.04    0.07
   8  -5   3    8.10    0.32
  -8  -5  -3    7.72    0.30
  -8   5  -3    7.27    0.31
  -8   5  -3    8.04    0.29
   8   5   3    7.23    0.27
  -9  -5  -3   22.19    0.60
  -9   5  -3   22.38    0.64
  -9   5  -3   23.22    0.60
   9   5   3   22.48    0.57
 -10  -5  -3    2.89    0.22
 -10   5  -3    2.73    0.20
  10   5   3    2.96    0.20
 -10   5  -3    2.74    0.19
 -11  -5  -3    0.51    0.13
 -11   5  -3    0.41    0.12
 -11   5  -3    0.55    0.13
  11   5   3    0.46    0.12
 -12  -5  -3   -0.02    0.10
  12   5   3    0.02    0.09
 -12   5  -3   -0.09    0.09
 -12   5  -3    0.01    0.11
 -13  -5  -3    0.24    0.13
  13   5   3    0.35    0.12
 -13   5  -3    0.54    0.14
 -13  -6   3    0.20    0.13
 -13   6   3    0.07    0.12
 -12  -6   3    0.29    0.12
 -12   6   3    0.43    0.13
 -11  -6   3    0.89    0.14
 -11   6   3    0.99    0.15
 -11   6   3    0.86    0.14
 -10  -6   3    0.04    0.08
 -10   6   3    0.04    0.09
 -10   6   3    0.07    0.09
  -9  -6   3   -0.13    0.07
  -9   6   3    0.19    0.09
  -9   6   3    0.06    0.08
  -8  -6   3    0.50    0.10
  -8   6   3    0.58    0.11
  -8   6   3    0.37    0.09
  -7  -6   3    1.87    0.13
  -7   6   3    1.92    0.13
  -7   6   3    2.01    0.15
  -7   6   3    1.92    0.14
  -6  -6   3   -0.06    0.05
  -6   6   3    0.06    0.05
  -6   6   3    0.14    0.06
  -6   6   3    0.03    0.06
  -6   6   3    0.03    0.05
  -5  -6   3    5.03    0.17
  -5   6   3    4.71    0.20
  -5   6   3    4.39    0.16
  -5   6   3    4.67    0.18
  -5   6   3    4.64    0.19
   4  -6  -3   23.16    0.57
  -4  -6   3   24.42    0.52
  -4   6   3   23.48    0.59
   4   6  -3   24.66    0.62
   4   6  -3   25.40    0.58
  -4   6   3   24.36    0.53
  -4   6   3   25.01    0.59
  -4   6   3   24.39    0.50
  -3  -6   3   21.90    0.45
  -3   6   3   21.97    0.53
   3   6  -3   21.95    0.56
  -3   6   3   21.35    0.44
   3   6  -3   22.53    0.51
  -3   6   3   22.47    0.48
  -3   6   3   21.89    0.53
  -2  -6   3   66.17    1.21
   2  -6  -3   67.28    1.38
  -2  -6   3   64.16    1.60
   2  -6  -3   65.11    1.58
  -2   6   3   65.37    1.24
  -2   6   3   63.89    1.38
   2   6  -3   64.56    1.42
   2   6  -3   64.89    1.36
   2   6  -3   67.23    1.59
  -2   6   3   66.31    1.39
   2   6  -3   65.83    1.20
  -2   6   3   64.23    1.17
   1  -6  -3    0.56    0.07
   1  -6  -3    0.42    0.05
  -1  -6   3    0.33    0.07
  -1   6   3    0.35    0.04
   1   6  -3    0.41    0.02
   1   6  -3    0.41    0.02
  -1   6   3    0.40    0.05
   1   6  -3    0.45    0.07
   1   6  -3    0.43    0.07
   1   6  -3    0.40    0.02
  -1   6   3    0.43    0.06
   0  -6  -3   12.06    0.39
   0  -6   3   12.32    0.40
   0  -6  -3   13.07    0.31
   0   6   3   12.53    0.29
   0   6   3   12.78    0.32
   0   6   3   12.51    0.32
   0   6  -3   12.15    0.35
   0   6  -3   12.91    0.40
   1  -6   3   21.37    0.61
  -1  -6  -3   21.25    0.60
  -1   6  -3   21.22    0.54
  -1   6  -3   23.06    0.61
   1   6   3   22.63    0.60
   1   6   3   21.39    0.46
   1   6   3   22.26    0.51
   1   6   3   22.19    0.51
   2  -6   3    9.19    0.33
  -2  -6  -3    9.84    0.33
   2  -6   3    9.79    0.20
   2  -6   3    9.88    0.23
   2   6   3   10.12    0.27
  -2   6  -3    9.94    0.21
   2   6   3    9.59    0.24
  -2   6  -3   10.10    0.33
   2   6   3    9.65    0.27
   2   6   3    9.61    0.32
  -2   6  -3   10.16    0.31
  -3  -6  -3   14.00    0.43
   3  -6   3   13.05    0.42
   3  -6   3   14.03    0.34
  -3   6  -3   13.29    0.39
   3   6   3   13.36    0.36
   3   6   3   15.08    0.43
   3   6   3   13.44    0.36
  -3   6  -3   13.84    0.30
   3   6   3   13.34    0.32
  -4  -6  -3    0.79    0.08
  -4  -6  -3    0.74    0.10
   4  -6   3    0.85    0.07
   4  -6   3    0.84    0.10
   4   6   3    0.64    0.07
  -4   6  -3    0.80    0.10
   4   6   3    0.80    0.10
   4   6   3    0.77    0.08
  -4   6  -3    0.68    0.07
  -5  -6  -3   37.20    0.80
   5  -6   3   38.19    0.87
   5  -6   3   37.30    0.98
  -5   6  -3   38.09    0.78
   5   6   3   38.10    0.88
   5   6   3   36.82    0.78
   5   6   3   39.78    0.98
  -5   6  -3   37.17    0.90
  -6  -6  -3   10.77    0.34
   6  -6   3   10.65    0.38
  -6   6  -3   10.49    0.36
   6   6   3   10.99    0.32
  -6   6  -3   11.20    0.31
   7  -6   3    0.36    0.10
  -7  -6  -3    0.29    0.10
   7   6   3    0.31    0.09
  -7   6  -3    0.27    0.09
  -7   6  -3    0.46    0.11
   8  -6   3    1.21    0.14
  -8  -6  -3    1.01    0.13
  -8   6  -3    0.99    0.12
  -8   6  -3    1.18    0.14
   8   6   3    1.12    0.12
  -9  -6  -3    0.62    0.12
   9   6   3    0.65    0.11
  -9   6  -3    0.50    0.11
  -9   6  -3    0.93    0.12
 -10  -6  -3    0.52    0.13
 -10   6  -3    0.67    0.12
  10   6   3    0.70    0.12
 -10   6  -3    0.53    0.12
 -11  -6  -3    0.02    0.10
 -11   6  -3    0.13    0.10
 -11   6  -3    0.11    0.10
  11   6   3    0.00    0.09
 -12  -6  -3    2.19    0.20
 -12   6  -3    2.16    0.21
 -12   6  -3    2.59    0.21
  12   6   3    2.00    0.19
 -13  -6  -3   -0.05    0.12
 -13   6  -3    0.03    0.11
  13   6   3    0.17    0.12
 -13   6  -3    0.07    0.12
 -13  -7   3    0.23    0.14
 -13   7   3    0.29    0.14
 -12  -7   3   -0.07    0.10
 -12   7   3    0.22    0.11
 -12   7   3    0.17    0.12
 -11  -7   3    0.07    0.09
 -11   7   3   -0.11    0.08
 -11   7   3   -0.06    0.09
 -10  -7   3    4.22    0.22
 -10   7   3    3.66    0.23
 -10   7   3    3.92    0.25
  -9  -7   3    0.13    0.08
  -9   7   3    0.19    0.09
  -9   7   3    0.24    0.10
  -8  -7   3    6.63    0.26
  -8   7   3    6.53    0.26
  -8   7   3    6.28    0.28
  -7  -7   3    3.39    0.17
  -7   7   3    3.35    0.16
  -7   7   3    3.22    0.17
  -7   7   3    3.28    0.19
  -6  -7   3   -0.01    0.05
  -6   7   3    0.06    0.06
  -6   7   3    0.15    0.07
  -6   7   3    0.09    0.06
  -6   7   3    0.12    0.05
  -5  -7   3    0.63    0.07
  -5   7   3    0.76    0.08
  -5   7   3    0.60    0.07
  -5   7   3    0.49    0.06
  -5   7   3    0.71    0.09
   5   7  -3    0.59    0.09
  -4  -7   3   -0.03    0.03
   4  -7  -3   -0.03    0.03
   4   7  -3   -0.01    0.04
  -4   7   3    0.05    0.04
  -4   7   3    0.02    0.04
  -4   7   3    0.04    0.06
   4   7  -3   -0.01    0.05
  -4   7   3    0.04    0.04
   3  -7  -3    0.51    0.06
   3  -7  -3    0.50    0.09
  -3  -7   3    0.64    0.05
  -3   7   3    0.56    0.06
   3   7  -3    0.48    0.08
  -3   7   3    0.54    0.05
  -3   7   3    0.51    0.06
   3   7  -3    0.52    0.06
  -3   7   3    0.56    0.08
   3   7  -3    0.64    0.05
   2  -7  -3    8.28    0.31
  -2  -7   3    8.08    0.18
   2  -7  -3    8.43    0.24
  -2  -7   3    8.03    0.32
  -2   7   3    8.27    0.20
  -2   7   3    8.46    0.22
  -2   7   3    8.33    0.24
   2   7  -3    8.37    0.18
   2   7  -3    8.23    0.21
  -2   7   3    8.54    0.26
   2   7  -3    8.04    0.28
   1  -7  -3   37.26    0.80
   1  -7  -3   36.12    0.96
  -1   7   3   36.53    0.72
  -1   7   3   36.86    0.82
  -1   7   3   36.25    0.80
   1   7  -3   36.08    0.85
   0  -7  -3    6.50    0.19
   0  -7   3    5.94    0.26
   0  -7  -3    6.03    0.25
   0   7  -3    6.14    0.23
   0   7   3    6.61    0.21
   0   7   3    6.16    0.19
   0   7   3    5.91    0.17
   1  -7   3   22.12    0.64
  -1  -7  -3   21.65    0.63
  -1   7  -3   22.24    0.57
   1   7   3   23.45    0.53
   1   7   3   22.37    0.52
   1   7   3   22.16    0.47
   2  -7   3    5.47    0.24
  -2  -7  -3    5.55    0.24
   2  -7   3    5.34    0.14
   2  -7   3    5.40    0.11
  -2   7  -3    5.51    0.23
   2   7   3    5.28    0.19
  -2   7  -3    5.63    0.13
   2   7   3    5.64    0.19
   2   7   3    5.51    0.17
   3  -7   3   12.35    0.30
  -3  -7  -3   12.56    0.41
   3  -7   3   11.36    0.40
  -3   7  -3   12.43    0.28
   3   7   3   12.12    0.30
  -3   7  -3   11.88    0.37
   3   7   3   11.84    0.33
   3   7   3   12.45    0.34
   4  -7   3    6.32    0.20
  -4  -7  -3    6.11    0.26
   4  -7   3    7.32    0.28
  -4  -7  -3    5.47    0.21
   4   7   3    5.69    0.22
  -4   7  -3    5.90    0.18
   4   7   3    6.05    0.22
   4   7   3    5.70    0.20
  -4   7  -3    6.06    0.25
  -5  -7  -3    1.83    0.13
   5  -7   3    1.95    0.16
   5  -7   3    2.02    0.13
   5   7   3    1.89    0.12
  -5   7  -3    1.83    0.12
   5   7   3    1.89    0.13
  -5   7  -3    1.84    0.16
  -6  -7  -3   14.54    0.41
   6  -7   3   14.60    0.48
  -6   7  -3   14.74    0.38
  -6   7  -3   14.03    0.45
   6   7   3   14.58    0.39
   6   7   3   14.15    0.43
   7  -7   3   63.22    1.54
  -7  -7  -3   61.05    1.26
   7   7   3   59.75    1.38
  -7   7  -3   58.99    1.39
   7   7   3   58.78    1.23
  -7   7  -3   61.38    1.23
  -8  -7  -3    3.79    0.21
   8  -7   3    3.78    0.23
  -8   7  -3    3.51    0.22
  -8   7  -3    3.73    0.20
   8   7   3    3.76    0.19
  -9  -7  -3    0.44    0.11
   9   7   3    0.26    0.10
  -9   7  -3    0.16    0.09
  -9   7  -3    0.24    0.09
 -10  -7  -3    0.16    0.10
  10   7   3    0.19    0.10
 -10   7  -3    0.36    0.10
 -10   7  -3    0.41    0.12
 -11  -7  -3    2.01    0.19
  11   7   3    2.24    0.18
 -11   7  -3    2.25    0.20
 -11   7  -3    2.20    0.19
 -12  -7  -3    0.54    0.14
  12   7   3    0.55    0.13
 -12   7  -3    0.29    0.13
 -12   7  -3    0.30    0.14
 -13  -8   3    0.75    0.16
 -13   8   3    0.79    0.16
 -13   8   3    1.01    0.18
 -12  -8   3    0.36    0.13
 -12   8   3    0.08    0.12
 -12   8   3    0.26    0.13
 -11  -8   3    0.95    0.15
 -11   8   3    0.87    0.15
 -11   8   3    0.88    0.15
 -10  -8   3    0.21    0.10
 -10   8   3    0.13    0.10
 -10   8   3    0.30    0.11
  -9  -8   3    8.73    0.32
  -9   8   3    8.25    0.35
  -9   8   3    9.19    0.33
  -8  -8   3    0.16    0.08
  -8   8   3    0.15    0.08
  -8   8   3    0.09    0.08
  -7  -8   3   25.66    0.60
  -7   8   3   26.41    0.62
  -7   8   3   26.04    0.58
  -7   8   3   25.60    0.68
   7   8  -3   25.06    0.71
  -6  -8   3    3.08    0.15
  -6   8   3    2.75    0.17
  -6   8   3    2.76    0.16
   6   8  -3    2.71    0.19
  -6   8   3    3.15    0.16
  -6   8   3    3.02    0.14
   5  -8  -3    0.17    0.09
  -5  -8   3    0.03    0.05
  -5   8   3    0.10    0.05
   5   8  -3    0.05    0.07
  -5   8   3    0.03    0.05
  -5   8   3    0.04    0.07
  -5   8   3    0.12    0.05
   4  -8  -3    0.28    0.08
  -4  -8   3    0.37    0.05
   4  -8  -3    0.30    0.06
  -4   8   3    0.18    0.07
   4   8  -3    0.28    0.05
   4   8  -3    0.40    0.06
   4   8  -3    0.34    0.08
  -4   8   3    0.23    0.05
  -4   8   3    0.37    0.06
  -4   8   3    0.35    0.06
  -3  -8   3   28.45    0.81
  -3  -8   3   28.31    0.56
   3  -8  -3   28.78    0.64
   3  -8  -3   27.23    0.79
   3   8  -3   28.24    0.63
   3   8  -3   27.85    0.55
  -3   8   3   28.11    0.65
  -3   8   3   27.35    0.67
  -3   8   3   27.57    0.59
  -3   8   3   27.53    0.55
   3   8  -3   27.46    0.70
   2  -8  -3   10.70    0.29
  -2  -8   3   10.89    0.40
   2  -8  -3   10.45    0.39
   2   8  -3   10.63    0.25
  -2   8   3   10.83    0.27
   2   8  -3   10.81    0.26
   2   8  -3   10.72    0.22
  -2   8   3   10.47    0.29
  -2   8   3   10.77    0.24
  -2   8   3   10.17    0.31
   2   8  -3   10.75    0.35
   1  -8  -3   58.53    1.46
  -1  -8   3   56.00    1.46
   1  -8  -3   61.31    1.23
   1   8  -3   55.94    1.29
  -1   8   3   58.28    1.26
  -1   8   3   57.32    1.04
  -1   8   3   57.98    1.11
  -1   8   3   57.14    1.23
   0  -8  -3    4.30    0.22
   0  -8  -3    4.95    0.16
   0  -8   3    4.41    0.23
   0   8   3    4.45    0.15
   0   8   3    4.52    0.16
   0   8   3    4.57    0.18
   0   8  -3    4.20    0.20
  -1  -8  -3   10.87    0.38
   1  -8   3   10.46    0.38
   1   8   3   10.49    0.29
   1   8   3   10.95    0.31
   1   8   3   10.51    0.27
  -1   8  -3   10.67    0.34
  -2  -8  -3    3.75    0.21
   2  -8   3    3.31    0.20
   2   8   3    3.63    0.15
   2   8   3    3.53    0.15
   2   8   3    3.64    0.16
  -2   8  -3    3.80    0.10
  -2   8  -3    3.64    0.20
  -3  -8  -3    2.68    0.18
   3  -8   3    2.36    0.09
   3  -8   3    2.54    0.17
  -3   8  -3    2.52    0.18
   3   8   3    2.37    0.13
   3   8   3    2.49    0.12
   3   8   3    2.46    0.14
  -3   8  -3    2.42    0.09
  -4  -8  -3    0.38    0.09
   4  -8   3    0.47    0.10
   4   8   3    0.38    0.07
  -4   8  -3    0.26    0.09
  -4   8  -3    0.45    0.06
   4   8   3    0.30    0.07
   4   8   3    0.36    0.07
   5  -8   3    3.48    0.21
  -5  -8  -3    3.05    0.17
   5   8   3    3.16    0.18
  -5   8  -3    3.48    0.15
   5   8   3    3.43    0.17
  -5   8  -3    3.22    0.21
   5   8   3    3.43    0.18
   6  -8   3   11.85    0.43
  -6  -8  -3   11.49    0.35
  -6   8  -3   12.23    0.41
   6   8   3   11.53    0.33
   6   8   3   11.46    0.37
   6   8   3   11.31    0.38
  -6   8  -3   11.47    0.33
  -7  -8  -3    0.80    0.12
   7  -8   3    0.80    0.13
   7   8   3    0.68    0.10
   7   8   3    0.75    0.11
  -7   8  -3    0.99    0.13
  -7   8  -3    1.02    0.11
  -8  -8  -3   -0.06    0.08
   8  -8   3   -0.08    0.08
  -8   8  -3   -0.06    0.09
   8   8   3    0.04    0.08
  -8   8  -3   -0.06    0.06
   8   8   3   -0.18    0.06
  -9  -8  -3    0.16    0.10
  -9   8  -3    0.25    0.09
  -9   8  -3    0.15    0.10
   9   8   3   -0.05    0.08
 -10  -8  -3   -0.15    0.09
 -10   8  -3    0.01    0.10
  10   8   3    0.11    0.09
 -11  -8  -3    2.20    0.20
 -11   8  -3    1.90    0.20
  11   8   3    2.06    0.18
 -12  -8  -3   -0.10    0.11
  12   8   3    0.12    0.11
 -12   8  -3    0.21    0.12
 -12  -9   3    2.59    0.22
 -12   9   3    2.68    0.23
 -12   9   3    2.26    0.23
 -11  -9   3    0.18    0.11
 -11   9   3    0.01    0.10
 -11   9   3    0.29    0.12
 -10  -9   3    2.31    0.19
 -10   9   3    2.55    0.21
 -10   9   3    2.35    0.19
  -9  -9   3    0.72    0.12
  -9   9   3    0.75    0.12
  -9   9   3    0.92    0.14
   9   9  -3    1.10    0.16
  -8  -9   3    0.14    0.08
   8  -9  -3    0.15    0.11
  -8   9   3    0.26    0.09
   8   9  -3    0.05    0.09
  -8   9   3    0.21    0.09
  -7  -9   3    5.58    0.23
   7  -9  -3    5.46    0.31
  -7   9   3    5.45    0.21
  -7   9   3    5.85    0.24
  -7   9   3    5.12    0.25
   7   9  -3    5.58    0.28
  -6  -9   3    0.90    0.09
   6  -9  -3    1.02    0.14
   6   9  -3    0.71    0.08
  -6   9   3    0.78    0.08
  -6   9   3    0.65    0.11
   6   9  -3    0.75    0.12
  -6   9   3    0.57    0.09
  -5  -9   3    5.60    0.19
   5  -9  -3    5.42    0.29
  -5   9   3    5.71    0.25
  -5   9   3    5.51    0.20
  -5   9   3    6.04    0.23
   5   9  -3    5.86    0.26
   5   9  -3    5.42    0.18
  -5   9   3    5.49    0.19
   4  -9  -3    2.56    0.20
  -4  -9   3    2.46    0.11
  -4   9   3    2.39    0.12
  -4   9   3    2.59    0.12
   4   9  -3    2.52    0.17
   4   9  -3    2.38    0.11
  -4   9   3    2.45    0.16
  -4   9   3    2.39    0.13
   3  -9  -3    0.86    0.12
   3  -9  -3    0.98    0.09
  -3  -9   3    0.97    0.14
  -3   9   3    0.87    0.07
   3   9  -3    0.93    0.07
   3   9  -3    0.93    0.07
  -3   9   3    0.91    0.08
  -3   9   3    0.91    0.11
   3   9  -3    1.24    0.12
  -3   9   3    1.01    0.09
  -2  -9   3    1.20    0.14
   2  -9  -3    1.27    0.10
   2  -9  -3    1.38    0.14
   2   9  -3    1.15    0.06
  -2   9   3    1.15    0.08
  -2   9   3    1.21    0.11
   2   9  -3    1.15    0.12
  -2   9   3    1.38    0.09
  -2   9   3    1.29    0.09
   1  -9  -3    1.62    0.10
   1  -9  -3    1.45    0.14
  -1  -9   3    1.19    0.14
  -1   9   3    1.55    0.09
  -1   9   3    1.48    0.08
  -1   9   3    1.55    0.13
   1   9  -3    1.25    0.12
  -1   9   3    1.44    0.09
   0  -9  -3    0.77    0.11
   0  -9  -3    0.79    0.07
   0  -9   3    0.53    0.10
   0   9  -3    0.60    0.10
   0   9   3    0.70    0.07
   0   9   3    0.70    0.07
   0   9   3    0.79    0.09
   1  -9   3    9.60    0.39
  -1  -9  -3   10.55    0.40
   1   9   3   10.51    0.27
   1   9   3   10.65    0.30
   1   9   3   10.75    0.32
  -1   9  -3   10.39    0.35
   2  -9   3    0.80    0.12
  -2  -9  -3    0.65    0.11
   2   9   3    0.84    0.09
   2   9   3    0.78    0.08
   2   9   3    0.87    0.08
  -2   9  -3    0.77    0.12
  -3  -9  -3    0.28    0.09
   3  -9   3    0.25    0.09
   3   9   3    0.29    0.07
   3   9   3    0.22    0.06
   3   9   3    0.25    0.06
  -3   9  -3    0.09    0.09
   4  -9   3    9.92    0.40
  -4  -9  -3   10.48    0.41
  -4   9  -3   10.45    0.38
   4   9   3   10.65    0.33
   4   9   3    9.98    0.29
   4   9   3   10.06    0.32
   5  -9   3    0.26    0.10
   5   9   3    0.29    0.08
  -5   9  -3    0.36    0.12
   5   9   3    0.35    0.09
   5   9   3    0.28    0.09
  -6  -9  -3   12.79    0.38
   6  -9   3   13.13    0.48
   6   9   3   13.15    0.41
   6   9   3   13.27    0.37
   6   9   3   13.19    0.42
  -6   9  -3   13.13    0.44
  -7  -9  -3    4.33    0.21
   7  -9   3    4.50    0.27
  -7   9  -3    3.96    0.25
   7   9   3    4.67    0.20
   7   9   3    4.27    0.24
   7   9   3    4.54    0.22
  -8  -9  -3   -0.04    0.09
   8  -9   3    0.14    0.10
   8   9   3    0.01    0.08
   8   9   3   -0.04    0.08
   8   9   3   -0.02    0.09
  -8   9  -3    0.15    0.09
  -9  -9  -3    0.07    0.09
   9   9   3    0.19    0.09
  -9   9  -3   -0.02    0.10
 -10  -9  -3    0.12    0.11
  10   9   3   -0.06    0.09
 -10   9  -3    0.20    0.11
 -11  -9  -3    0.27    0.12
 -11   9  -3    0.02    0.11
  11   9   3    0.11    0.11
 -12  10   3    0.06    0.11
  12  10  -3   -0.22    0.13
 -11  10   3    2.80    0.24
  11  10  -3    2.11    0.23
  10  10  -3   -0.04    0.11
 -10  10   3    0.08    0.10
  -9  10   3    2.39    0.20
   9  10  -3    2.61    0.23
   8  10  -3    0.99    0.15
  -8  10   3    1.04    0.12
  -8  10   3    0.80    0.12
  -7  10   3    2.53    0.19
   7  10  -3    2.22    0.20
  -7  10   3    2.87    0.17
   6 -10  -3    0.19    0.11
  -6  10   3    0.10    0.07
  -6  10   3    0.06    0.08
   6  10  -3    0.16    0.09
   5 -10  -3    3.15    0.23
  -5  10   3    2.78    0.19
   5  10  -3    2.99    0.21
  -5  10   3    3.21    0.16
   4 -10  -3    1.50    0.17
   4  10  -3    1.75    0.16
  -4  10   3    1.53    0.14
  -4  10   3    1.67    0.11
  -4  10   3    1.70    0.12
  -3 -10   3    0.35    0.11
   3 -10  -3    0.11    0.09
  -3  10   3    0.25    0.06
  -3  10   3    0.32    0.06
  -3  10   3    0.26    0.09
   3  10  -3    0.28    0.08
   2 -10  -3    0.00    0.07
  -2 -10   3   -0.01    0.08
  -2  10   3   -0.04    0.04
  -2  10   3   -0.13    0.08
  -2  10   3    0.04    0.04
  -2  10   3    0.05    0.05
   2  10  -3   -0.08    0.06
  -1 -10   3    2.13    0.19
   1 -10  -3    2.43    0.19
  -1  10   3    2.29    0.12
  -1  10   3    2.21    0.16
  -1  10   3    2.33    0.10
   1  10  -3    2.47    0.18
  -1  10   3    2.36    0.12
   0 -10  -3    1.27    0.15
   0 -10   3    1.25    0.15
   0  10   3    1.53    0.10
   0  10   3    1.38    0.13
   0  10  -3    1.22    0.13
   0  10   3    1.36    0.10
   1 -10   3    9.33    0.39
  -1 -10  -3    8.29    0.37
   1  10   3    8.66    0.24
   1  10   3    8.23    0.26
   1  10   3    8.52    0.29
  -1  10  -3    8.38    0.33
   2 -10   3   -0.02    0.07
  -2 -10  -3    0.02    0.08
   2  10   3   -0.06    0.06
   2  10   3   -0.12    0.05
  -2  10  -3    0.00    0.10
   2  10   3   -0.06    0.06
  -3 -10  -3    3.34    0.23
   3 -10   3    2.71    0.21
   3  10   3    2.85    0.14
   3  10   3    2.85    0.17
  -3  10  -3    2.88    0.20
   3  10   3    2.62    0.15
   4 -10   3    4.76    0.28
  -4 -10  -3    5.29    0.30
  -4  10  -3    5.09    0.26
   4  10   3    4.57    0.21
   4  10   3    5.08    0.23
   4  10   3    5.10    0.20
   5 -10   3   10.95    0.44
   5  10   3   11.08    0.35
   5  10   3   10.83    0.36
  -5  10  -3   10.97    0.40
   5  10   3   11.41    0.32
   6 -10   3    0.03    0.09
   6  10   3    0.04    0.07
   6  10   3   -0.05    0.07
  -6  10  -3    0.11    0.09
   6  10   3   -0.06    0.08
   7 -10   3    0.34    0.11
  -7 -10  -3    0.53    0.10
  -7  10  -3    0.44    0.12
   7  10   3    0.31    0.09
   7  10   3    0.54    0.10
  -8 -10  -3    0.24    0.10
  -8  10  -3    0.09    0.11
   8  10   3    0.16    0.10
   8  10   3    0.22    0.09
  -9 -10  -3    5.63    0.28
  -9  10  -3    5.50    0.31
   9  10   3    5.01    0.25
 -10 -10  -3    0.07    0.10
  10  10   3    0.13    0.10
 -10  10  -3    0.24    0.12
 -11 -10  -3    0.25    0.13
 -11  10  -3    0.32    0.14
  11  10   3    0.18    0.11
 -11  11   3    0.12    0.12
  11  11  -3    0.13    0.14
  10  11  -3    0.95    0.17
 -10  11   3    0.85    0.16
   9  11  -3    0.36    0.13
  -9  11   3    0.19    0.11
  -8  11   3    0.13    0.09
   8  11  -3   -0.12    0.09
   7  11  -3    0.09    0.10
  -7  11   3   -0.02    0.09
  -6  11   3    0.11    0.09
   6  11  -3    0.12    0.09
   5 -11  -3    4.29    0.28
   5  11  -3    4.23    0.24
  -5  11   3    4.05    0.22
   4 -11  -3    4.63    0.29
   4  11  -3    4.74    0.26
  -4  11   3    4.67    0.24
   3 -11  -3    6.96    0.35
  -3 -11   3    7.56    0.38
   3  11  -3    7.14    0.30
  -3  11   3    7.56    0.29
  -2 -11   3   12.98    0.51
   2 -11  -3   13.51    0.51
  -2  11   3   13.21    0.41
   2  11  -3   12.42    0.43
   1 -11  -3    2.98    0.23
  -1 -11   3    3.27    0.24
   1  11  -3    2.93    0.20
  -1  11   3    3.21    0.19
   0 -11  -3   17.33    0.61
   0 -11   3   17.76    0.62
   0  11   3   17.67    0.49
   0  11  -3   17.27    0.52
   1 -11   3    3.14    0.24
  -1 -11  -3    3.25    0.24
   1  11   3    3.53    0.16
   1  11   3    3.67    0.21
  -1  11  -3    3.58    0.22
  -2 -11  -3    6.45    0.34
   2 -11   3    5.96    0.33
   2  11   3    6.69    0.26
   2  11   3    6.36    0.22
  -2  11  -3    6.21    0.30
  -3 -11  -3    0.94    0.15
   3 -11   3    1.17    0.16
   3  11   3    0.87    0.11
  -3  11  -3    0.99    0.14
   3  11   3    0.87    0.10
   4 -11   3    8.77    0.41
  -4 -11  -3   10.61    0.44
   4  11   3    9.74    0.29
   4  11   3   10.00    0.34
  -4  11  -3    8.90    0.36
   5 -11   3    1.19    0.16
   5  11   3    1.23    0.13
   5  11   3    1.18    0.11
  -5  11  -3    1.21    0.15
   6 -11   3    0.19    0.11
  -6  11  -3    0.20    0.10
   6  11   3    0.19    0.08
  -7  11  -3    1.45    0.17
   7  11   3    1.38    0.13
   8  11   3    1.46    0.14
  -8  11  -3    1.34    0.17
  -9 -11  -3    0.06    0.10
  -9  11  -3   -0.01    0.10
   9  11   3    0.21    0.10
 -10 -11  -3    0.59    0.14
  10  11   3    0.50    0.13
 -10  11  -3    0.62    0.15
 -10  12   3    0.29    0.12
  10  12  -3    0.22    0.14
  -9  12   3    0.40    0.13
   9  12  -3    0.34    0.14
  -8  12   3    1.40    0.16
   8  12  -3    1.25    0.17
   7  12  -3    2.02    0.19
  -7  12   3    2.26    0.20
   6  12  -3    3.53    0.24
  -6  12   3    3.46    0.21
   5  12  -3    0.13    0.09
  -5  12   3   -0.09    0.07
  -4  12   3    0.01    0.09
   4  12  -3   -0.13    0.08
  -3  12   3    2.29    0.18
   3  12  -3    2.08    0.19
  -2 -12   3   -0.07    0.09
   2 -12  -3   -0.06    0.09
   2  12  -3   -0.12    0.08
  -2  12   3    0.01    0.09
   1 -12  -3    4.28    0.28
  -1 -12   3    4.70    0.29
  -1  12   3    4.11    0.22
   1  12  -3    3.98    0.24
   0 -12  -3    0.11    0.11
   0 -12   3    0.11    0.10
   0  12  -3    0.08    0.11
   0  12   3    0.02    0.09
  -1 -12  -3    1.61    0.20
   1 -12   3    1.78    0.20
  -1  12  -3    2.05    0.18
   1  12   3    1.82    0.17
  -2 -12  -3    0.04    0.10
   2 -12   3   -0.04    0.09
  -2  12  -3    0.13    0.11
   2  12   3   -0.08    0.07
   3 -12   3    4.12    0.28
  -3 -12  -3    4.23    0.30
  -3  12  -3    3.87    0.25
   3  12   3    3.93    0.22
  -4 -12  -3    1.55    0.20
  -4  12  -3    1.07    0.16
  -5  12  -3    0.15    0.11
  -6  12  -3    0.58    0.14
  -7  12  -3    0.01    0.11
  -8  12  -3    2.07    0.21
  -9  12  -3    0.35    0.14
  -9  13   3   -0.04    0.10
   9  13  -3    0.06    0.13
   8  13  -3    1.55    0.20
  -8  13   3    1.56    0.18
  -7  13   3    0.51    0.12
   7  13  -3    0.51    0.14
   6  13  -3    0.03    0.10
  -6  13   3    0.05    0.10
   5  13  -3    1.10    0.16
  -5  13   3    1.31    0.15
  -4  13   3    2.06    0.18
   4  13  -3    1.68    0.17
  -3  13   3   -0.07    0.09
   3  13  -3    0.06    0.10
   2  13  -3    5.36    0.27
  -2  13   3    5.68    0.27
  -1  13   3    0.95    0.14
   1  13  -3    0.94    0.15
   0  13   3    0.65    0.13
   0  13  -3    0.87    0.15
  -1  13  -3    0.84    0.15
   1  13   3    1.02    0.13
  -2  13  -3    1.00    0.16
  -3  13  -3    3.81    0.25
  -4  13  -3    0.32    0.13
  -5  13  -3   -0.08    0.10
  -6  13  -3    0.21    0.12
  -7  13  -3    0.07    0.12
  -8  13  -3    0.14    0.12
  -9  13  -3    0.65    0.16
   8  14  -3    1.08    0.18
  -8  14   3    1.28    0.17
   7  14  -3    4.56    0.30
  -7  14   3    4.50    0.27
  -6  14   3    0.30    0.12
   6  14  -3    0.15    0.12
   5  14  -3    4.70    0.29
  -5  14   3    5.23    0.28
   4  14  -3    0.25    0.12
  -4  14   3    0.43    0.12
   3  14  -3    0.28    0.12
  -3  14   3    0.14    0.10
  -2  14   3    1.01    0.15
   2  14  -3    1.08    0.16
  -1  14   3    0.44    0.12
   1  14  -3    0.54    0.13
   0  14  -3    0.05    0.12
  -1  14  -3   -0.20    0.11
  -2  14  -3    0.12    0.12
  -3  14  -3    0.27    0.13
  -4  14  -3    0.10    0.12
  -5  14  -3   -0.10    0.11
  -6  14  -3    0.34    0.13
  -7  14  -3    0.03    0.13
  -8  14  -3    0.10    0.13
  -7  15   3    0.27    0.13
   7  15  -3    0.07    0.13
   6  15  -3    0.81    0.17
  -6  15   3    1.31    0.17
  -5  15   3    0.01    0.10
   5  15  -3   -0.08    0.11
   4  15  -3    0.43    0.14
  -4  15   3    0.34    0.12
  -3  15   3    0.05    0.11
   3  15  -3    0.02    0.12
   2  15  -3    0.89    0.16
   1  15  -3    0.31    0.14
   0  15  -3   -0.03    0.12
  -1  15  -3    0.07    0.12
  -2  15  -3    2.83    0.24
  -3  15  -3   -0.12    0.11
  -4  15  -3   -0.18    0.11
  -5  15  -3    0.47    0.15
  -6  15  -3    0.19    0.13
   5  16  -3   -0.21    0.12
  -5  16   3    0.11    0.12
   4  16  -3    0.06    0.12
   3  16  -3   -0.15    0.12
   2  16  -3    0.46    0.15
   1  16  -3   -0.14    0.13
   0  16  -3    0.33    0.15
  -1  16  -3    0.37    0.16
  -2  16  -3    0.49    0.15
  -3  16  -3   -0.07    0.13
  -4  16  -3    0.38    0.15
  -5  16  -3    0.03    0.14
   3  17  -3   -0.06    0.15
   2  17  -3    0.05    0.15
   1  17  -3    0.09    0.15
   0  17  -3   -0.28    0.13
  -1  17  -3    0.91    0.19
  -2  17  -3    2.25    0.24
 -14   0   4    0.11    0.11
 -13   0   4    0.09    0.11
 -12   0   4    1.85    0.18
 -11   0   4    0.98    0.14
 -10   0   4    2.98    0.19
  -9   0   4    9.78    0.33
  -8   0   4    6.27    0.24
  -7   0   4   30.26    0.65
  -7   0   4   30.52    0.69
  -6   0   4    4.49    0.18
  -6   0   4    4.87    0.17
  -5   0   4    1.60    0.11
  -5   0   4    1.63    0.09
  -5   0   4    1.54    0.10
  -4   0   4    1.47    0.08
  -4   0   4    1.24    0.09
   4   0  -4    1.29    0.09
  -4   0   4    1.40    0.08
  -3   0   4  475.56    8.63
  -3   0   4  473.43    8.17
   3   0  -4  478.80    9.62
  -3   0   4  485.08    9.79
  -2   0   4  241.39    4.18
  -2   0   4  242.92    4.92
  -2   0   4  241.41    4.39
   2   0  -4  247.51    4.91
  -1   0   4    5.78    0.16
   1   0  -4    6.01    0.16
  -1   0   4    6.03    0.14
   0   0   4  162.39    2.99
   0   0   4  162.68    3.35
   0   0  -4  169.82    3.36
   0   0  -4  164.96    3.34
   1   0   4  104.74    1.92
  -1   0  -4  106.57    2.15
  -1   0  -4  106.40    2.14
   1   0   4  103.69    2.15
   2   0   4   14.83    0.32
  -2   0  -4   14.89    0.32
   2   0   4   14.33    0.35
  -3   0  -4  100.67    2.05
   3   0   4   99.34    1.85
  -4   0  -4   17.39    0.42
  -4   0  -4   17.96    0.41
  -5   0  -4   35.04    0.80
  -5   0  -4   35.74    0.75
  -6   0  -4   15.00    0.40
  -6   0  -4   14.76    0.40
  -7   0  -4    0.09    0.06
  -7   0  -4    0.03    0.06
  -8   0  -4    8.10    0.29
  -9   0  -4    0.42    0.10
 -10   0  -4    0.94    0.13
 -11   0  -4    1.66    0.17
 -12   0  -4   24.17    0.69
 -13   0  -4    3.17    0.27
 -14  -1   4    0.00    0.11
 -14   1   4   -0.17    0.11
 -13  -1   4   -0.06    0.10
 -13   1   4    0.19    0.12
 -12  -1   4    0.01    0.10
 -12   1   4    0.24    0.11
 -11  -1   4    9.16    0.36
 -11   1   4    9.40    0.36
 -10  -1   4    4.35    0.23
 -10   1   4    4.69    0.24
  -9  -1   4    0.91    0.11
  -9   1   4    0.91    0.11
  -8  -1   4    0.40    0.08
  -8   1   4    0.32    0.09
  -7  -1   4    0.18    0.06
  -7   1   4    0.03    0.06
  -7   1   4    0.10    0.05
  -6  -1   4    1.29    0.10
  -6  -1   4    1.24    0.10
  -6   1   4    1.45    0.11
  -6   1   4    1.36    0.10
  -6   1   4    1.45    0.11
  -5  -1   4    5.15    0.17
  -5  -1   4    4.91    0.19
  -5  -1   4    4.82    0.17
  -5   1   4    5.20    0.17
  -5   1   4    5.18    0.20
  -5   1   4    5.09    0.18
  -4  -1   4   25.43    0.55
   4  -1  -4   26.90    0.62
  -4  -1   4   27.10    0.53
  -4  -1   4   25.81    0.62
   4   1  -4   27.70    0.62
  -4   1   4   25.84    0.55
  -4   1   4   26.40    0.53
  -4   1   4   26.68    0.63
  -3  -1   4   88.47    1.88
  -3  -1   4   89.76    1.67
   3  -1  -4   91.65    1.88
  -3  -1   4   88.42    1.59
  -3   1   4   90.60    1.88
   3   1  -4   92.53    1.87
  -3   1   4   90.14    1.60
  -3   1   4   90.41    1.68
  -2  -1   4    0.02    0.02
  -2  -1   4    0.02    0.02
   2  -1  -4    0.00    0.02
  -2   1   4    0.01    0.02
   2   1  -4    0.01    0.02
  -2   1   4    0.02    0.02
  -2   1   4    0.01    0.02
  -1  -1   4    1.98    0.07
  -1  -1   4    1.90    0.07
  -1  -1   4    1.97    0.06
   1  -1  -4    2.11    0.08
   1   1  -4    2.02    0.07
  -1   1   4    1.95    0.08
   1   1  -4    2.03    0.08
   0  -1  -4   20.72    0.46
   0  -1   4   20.79    0.40
   0  -1  -4   21.35    0.46
   0  -1   4   20.47    0.46
   0   1   4   20.43    0.46
   0   1  -4   21.15    0.46
   0   1  -4   21.02    0.45
   0   1   4   20.10    0.41
   1  -1   4    7.23    0.17
   1  -1   4    7.50    0.19
  -1  -1  -4    7.55    0.17
  -1  -1  -4    7.46    0.20
   1   1   4    7.66    0.20
  -1   1  -4    7.79    0.20
  -1   1  -4    7.51    0.19
   1   1   4    7.48    0.18
  -1   1  -4    7.47    0.20
  -2  -1  -4   34.93    0.71
   2  -1   4   36.26    0.85
   2  -1   4   36.75    0.69
   2  -1   4   35.84    0.77
  -2  -1  -4   36.56    0.75
  -2   1  -4   35.47    0.70
  -2   1  -4   36.36    0.77
   2   1   4   35.79    0.70
   2   1   4   35.69    0.78
  -3  -1  -4  167.77    3.07
   3  -1   4  164.24    3.85
   3   1   4  168.44    3.06
  -3   1  -4  166.62    3.06
   3   1   4  168.53    3.95
  -3   1  -4  169.60    3.40
  -4  -1  -4    9.05    0.24
   4   1   4    8.68    0.23
  -4   1  -4    8.89    0.25
  -4   1  -4    8.82    0.25
  -5  -1  -4    2.99    0.14
  -5  -1  -4    2.91    0.14
  -5   1  -4    3.14    0.14
  -5   1  -4    3.05    0.14
  -6  -1  -4    6.32    0.23
  -6   1  -4    6.44    0.23
  -6   1  -4    6.25    0.23
  -7  -1  -4    0.08    0.07
  -7   1  -4    0.16    0.06
  -7   1  -4    0.18    0.07
  -8  -1  -4    0.38    0.09
  -8   1  -4    0.33    0.09
  -8   1  -4    0.33    0.09
  -9  -1  -4    1.58    0.14
  -9   1  -4    1.67    0.15
  -9   1  -4    1.42    0.14
 -10  -1  -4    0.64    0.12
 -10   1  -4    0.66    0.12
 -11  -1  -4    1.65    0.17
 -11   1  -4    1.60    0.17
 -12  -1  -4    0.84    0.15
 -12   1  -4    1.03    0.16
 -13  -1  -4    2.62    0.23
 -13   1  -4    2.75    0.24
 -14  -2   4    0.48    0.16
 -14   2   4    0.71    0.16
 -13  -2   4    0.17    0.12
 -13   2   4   -0.04    0.10
 -12  -2   4    0.27    0.11
 -12   2   4    0.21    0.12
 -11  -2   4    0.01    0.09
 -11   2   4    0.07    0.09
 -10  -2   4    0.47    0.11
 -10   2   4    0.59    0.11
  -9  -2   4   -0.01    0.07
  -9   2   4   -0.08    0.06
  -8  -2   4    1.02    0.11
  -8   2   4    1.19    0.11
  -8   2   4    1.00    0.11
  -7  -2   4    7.58    0.25
  -7   2   4    6.99    0.24
  -7   2   4    7.12    0.25
  -6  -2   4    5.80    0.20
  -6  -2   4    6.15    0.20
  -6   2   4    5.79    0.20
  -6   2   4    5.86    0.23
  -6   2   4    5.94    0.21
  -5  -2   4    3.56    0.14
  -5  -2   4    3.05    0.14
  -5   2   4    3.16    0.14
  -5   2   4    3.25    0.13
  -5   2   4    3.26    0.16
  -5   2   4    3.26    0.14
  -4  -2   4   17.46    0.37
  -4  -2   4   16.42    0.38
   4  -2  -4   17.47    0.43
  -4  -2   4   16.87    0.43
  -4   2   4   16.95    0.44
  -4   2   4   17.05    0.39
  -4   2   4   16.86    0.37
  -4   2   4   16.97    0.41
   4   2  -4   17.93    0.43
  -3  -2   4   57.92    1.04
  -3  -2   4   57.45    1.23
   3  -2  -4   59.01    1.23
  -3  -2   4   57.31    1.09
  -3   2   4   57.57    1.05
  -3   2   4   56.76    1.23
  -3   2   4   57.36    1.10
  -3   2   4   56.98    1.20
   3   2  -4   58.57    1.22
   2  -2  -4   85.46    1.73
  -2  -2   4   83.52    1.73
  -2  -2   4   83.47    1.54
  -2  -2   4   82.60    1.47
  -2   2   4   82.82    1.55
  -2   2   4   83.34    1.73
  -2   2   4   83.03    1.71
   2   2  -4   84.67    1.72
  -2   2   4   83.27    1.47
   1  -2  -4   19.14    0.43
  -1  -2   4   18.77    0.36
  -1  -2   4   18.70    0.35
  -1  -2   4   18.75    0.41
  -1   2   4   17.98    0.40
  -1   2   4   18.32    0.43
   1   2  -4   18.79    0.41
   1   2  -4   18.88    0.43
  -1   2   4   18.45    0.38
   0  -2  -4   44.00    0.94
   0  -2   4   44.37    0.82
   0  -2   4   44.72    0.93
   0   2   4   43.82    0.94
   0   2  -4   44.77    0.94
   0   2  -4   44.47    0.92
   0   2   4   43.62    0.84
   0   2  -4   43.88    1.04
   1  -2   4    0.93    0.05
   1  -2   4    0.95    0.06
   1  -2   4    0.96    0.05
  -1  -2  -4    0.95    0.06
  -1  -2  -4    1.02    0.05
  -1   2  -4    1.07    0.06
   1   2   4    1.10    0.06
  -1   2  -4    0.97    0.05
   1   2   4    0.96    0.07
  -1   2  -4    1.01    0.07
   2  -2   4  122.84    2.80
  -2  -2  -4  121.45    2.27
   2  -2   4  125.89    2.24
   2  -2   4  123.57    2.51
  -2  -2  -4  124.86    2.81
   2   2   4  121.27    2.80
  -2   2  -4  123.49    2.79
  -2   2  -4  123.02    2.25
   2   2   4  123.30    2.52
  -2   2  -4  122.93    2.52
   2   2   4  121.39    2.25
   3  -2   4    8.30    0.23
  -3   2  -4    8.63    0.24
   3   2   4    8.42    0.22
   3   2   4    8.54    0.23
   3   2   4    8.34    0.24
  -3   2  -4    8.16    0.22
   4  -2   4   66.63    1.54
  -4  -2  -4   65.74    1.29
   4   2   4   69.10    1.54
  -4   2  -4   64.94    1.28
   4   2   4   67.04    1.28
  -4   2  -4   66.30    1.42
  -5  -2  -4    0.48    0.07
   5   2   4    0.53    0.05
  -5   2  -4    0.54    0.07
  -5   2  -4    0.51    0.07
  -6  -2  -4    1.41    0.12
  -6   2  -4    1.25    0.11
   6   2   4    1.34    0.09
  -6   2  -4    1.11    0.10
  -7  -2  -4    2.48    0.16
   7   2   4    2.58    0.13
  -7   2  -4    2.45    0.15
  -7   2  -4    2.48    0.15
  -8  -2  -4    0.32    0.09
  -8   2  -4    0.39    0.09
  -8   2  -4    0.24    0.08
  -9  -2  -4    3.49    0.21
  -9   2  -4    3.55    0.21
  -9   2  -4    3.45    0.20
 -10  -2  -4    1.48    0.17
 -10   2  -4    1.82    0.17
 -10   2  -4    1.87    0.17
 -11  -2  -4    2.63    0.21
 -11   2  -4    2.51    0.21
 -12  -2  -4    0.87    0.15
 -12   2  -4    0.80    0.15
 -13  -2  -4    1.14    0.18
 -13   2  -4    0.60    0.15
  13   2   4    0.91    0.15
 -14  -3   4    0.54    0.15
 -14   3   4    0.24    0.14
 -13  -3   4    0.89    0.16
 -13   3   4    0.87    0.16
 -12  -3   4    0.67    0.14
 -12   3   4    0.55    0.14
 -11  -3   4    0.30    0.11
 -11   3   4    0.28    0.10
 -10  -3   4    0.04    0.08
 -10   3   4   -0.03    0.08
  -9  -3   4   12.30    0.39
  -9   3   4   12.80    0.40
  -8  -3   4    5.14    0.22
  -8   3   4    5.12    0.21
  -8   3   4    5.66    0.24
  -7  -3   4    5.12    0.20
  -7   3   4    5.08    0.21
  -7   3   4    5.06    0.20
  -7   3   4    5.26    0.21
  -6  -3   4    0.05    0.05
  -6   3   4    0.04    0.05
  -6   3   4    0.06    0.05
  -6   3   4    0.35    0.06
  -6   3   4    0.04    0.05
  -5  -3   4   -0.08    0.03
  -5  -3   4    0.02    0.04
  -5   3   4   -0.09    0.03
  -5   3   4   -0.05    0.04
  -5   3   4    0.02    0.04
  -5   3   4    0.02    0.04
  -4  -3   4    2.85    0.12
  -4  -3   4    3.06    0.12
   4  -3  -4    3.25    0.14
   4   3  -4    3.29    0.14
  -4   3   4    3.15    0.13
  -4   3   4    3.18    0.13
  -4   3   4    3.28    0.14
   3  -3  -4   18.75    0.44
  -3  -3   4   17.36    0.38
  -3  -3   4   17.76    0.43
  -3  -3   4   17.75    0.36
  -3   3   4   17.98    0.44
   3   3  -4   18.15    0.43
  -3   3   4   17.96    0.39
  -3   3   4   17.78    0.41
  -3   3   4   17.40    0.37
  -2  -3   4   34.43    0.64
  -2  -3   4   35.61    0.67
   2  -3  -4   35.60    0.77
  -2  -3   4   34.73    0.75
  -2   3   4   34.95    0.65
   2   3  -4   34.92    0.78
   2   3  -4   35.10    0.75
  -2   3   4   35.37    0.77
  -2   3   4   34.91    0.74
  -2   3   4   34.72    0.69
  -1  -3   4    9.71    0.20
  -1  -3   4    9.75    0.23
  -1  -3   4    9.96    0.20
   1  -3  -4    9.85    0.25
  -1   3   4    9.96    0.22
  -1   3   4    9.59    0.23
  -1   3   4    9.99    0.25
   1   3  -4    9.95    0.26
   1   3  -4    9.56    0.29
   1   3  -4    9.65    0.23
   0  -3   4   92.43    2.12
   0  -3   4   92.25    1.89
   0  -3   4   92.47    1.68
   0  -3  -4   91.71    1.89
   0   3   4   89.61    1.89
   0   3   4   90.27    1.69
   0   3  -4   91.78    2.11
   0   3   4   93.93    1.90
   0   3  -4   91.17    1.90
   0   3  -4   91.31    1.88
   1  -3   4  123.46    2.21
   1  -3   4  120.56    2.77
  -1  -3  -4  122.87    2.48
   1  -3   4  122.74    2.48
  -1  -3  -4  121.07    2.76
   1   3   4  122.99    2.49
  -1   3  -4  122.67    2.77
   1   3   4  118.84    2.22
  -1   3  -4  118.69    2.49
  -1   3  -4  121.21    2.21
   1   3   4  120.09    2.49
   2  -3   4   36.22    0.67
  -2  -3  -4   34.64    0.70
   2  -3   4   35.64    0.75
   2  -3   4   35.15    0.85
  -2  -3  -4   35.47    0.84
   2   3   4   35.33    0.69
   2   3   4   35.05    0.77
   2   3   4   35.61    0.84
  -2   3  -4   35.26    0.78
  -2   3  -4   35.19    0.68
  -2   3  -4   32.47    0.84
  -3  -3  -4    2.45    0.11
   3  -3   4    2.55    0.11
  -3   3  -4    2.40    0.12
   3   3   4    2.38    0.10
   3   3   4    2.29    0.12
  -3   3  -4    2.40    0.10
   3   3   4    2.47    0.11
   4  -3   4   15.78    0.42
  -4  -3  -4   16.02    0.39
   4   3   4   16.05    0.42
  -4   3  -4   14.97    0.36
  -4   3  -4   15.64    0.41
   4   3   4   16.06    0.37
  -5  -3  -4    1.44    0.11
   5  -3   4    1.23    0.09
   5   3   4    1.45    0.09
  -5   3  -4    1.28    0.11
  -5   3  -4    1.18    0.10
   5   3   4    1.32    0.10
  -6  -3  -4    0.82    0.09
  -6   3  -4    0.89    0.09
   6   3   4    1.06    0.09
   6   3   4    0.93    0.09
  -6   3  -4    0.99    0.10
  -7  -3  -4    0.50    0.09
  -7   3  -4    0.58    0.09
  -7   3  -4    0.40    0.08
  -8  -3  -4    3.09    0.19
  -8   3  -4    3.37    0.18
  -8   3  -4    3.11    0.19
  -9  -3  -4    2.30    0.18
  -9   3  -4    2.34    0.18
  -9   3  -4    2.13    0.16
 -10  -3  -4   19.46    0.57
 -10   3  -4   19.68    0.59
 -10   3  -4   19.98    0.56
 -11  -3  -4    1.26    0.16
  11   3   4    1.14    0.14
 -11   3  -4    1.24    0.15
 -11   3  -4    0.99    0.14
 -12  -3  -4   -0.14    0.09
  12   3   4    0.00    0.10
 -12   3  -4    0.07    0.11
 -13  -3  -4    0.35    0.15
 -13   3  -4    0.21    0.12
  13   3   4    0.14    0.12
 -14  -4   4    0.19    0.13
 -14   4   4    0.11    0.14
 -13  -4   4    0.48    0.14
 -13   4   4    0.43    0.15
 -12  -4   4    1.80    0.18
 -12   4   4    2.30    0.20
 -11  -4   4    3.73    0.23
 -11   4   4    3.86    0.24
 -10  -4   4    0.64    0.12
 -10   4   4    0.86    0.13
  -9  -4   4    0.11    0.08
  -9   4   4    0.28    0.09
  -9   4   4    0.01    0.08
  -8  -4   4    5.22    0.22
  -8   4   4    5.26    0.21
  -8   4   4    4.92    0.23
  -8   4   4    5.14    0.22
  -7  -4   4   17.77    0.45
  -7   4   4   17.90    0.49
  -7   4   4   17.23    0.43
  -7   4   4   17.68    0.46
  -6  -4   4   -0.01    0.05
  -6   4   4    0.04    0.05
  -6   4   4    0.03    0.04
  -6   4   4    0.10    0.05
  -6   4   4   -0.02    0.05
  -5  -4   4    1.82    0.11
  -5   4   4    1.84    0.11
  -5   4   4    1.50    0.11
  -5   4   4    1.89    0.10
  -5   4   4    1.93    0.11
   4  -4  -4   22.97    0.54
  -4  -4   4   22.25    0.46
  -4  -4   4   21.56    0.47
  -4   4   4   21.87    0.52
  -4   4   4   21.69    0.54
  -4   4   4   21.77    0.46
   4   4  -4   22.93    0.53
  -4   4   4   22.17    0.49
  -3  -4   4   47.42    0.91
   3  -4  -4   48.60    1.03
  -3  -4   4   47.45    0.87
  -3   4   4   48.98    1.02
  -3   4   4   47.35    1.04
  -3   4   4   47.22    0.93
   3   4  -4   48.05    1.06
   3   4  -4   47.58    1.18
   3   4  -4   47.96    1.02
  -3   4   4   46.82    0.88
  -2  -4   4    0.06    0.02
  -2  -4   4   -0.01    0.02
   2  -4  -4    0.04    0.03
  -2  -4   4    0.01    0.02
  -2   4   4    0.03    0.03
   2   4  -4    0.05    0.03
   2   4  -4   -0.01    0.03
  -2   4   4    0.01    0.02
  -2   4   4    0.06    0.02
  -2   4   4    0.05    0.03
   2   4  -4    0.04    0.02
  -1  -4   4   10.13    0.24
  -1  -4   4   10.24    0.20
  -1  -4   4   10.12    0.21
  -1  -4   4   10.31    0.32
   1  -4  -4   10.51    0.27
   1   4  -4   10.24    0.23
  -1   4   4   10.08    0.27
  -1   4   4   10.44    0.24
  -1   4   4   10.28    0.24
   1   4  -4   10.21    0.28
   1   4  -4   10.40    0.32
   0  -4  -4   20.63    0.46
   0  -4  -4   19.58    0.52
   0  -4   4   19.78    0.43
   0  -4   4   19.84    0.39
   0  -4   4   20.06    0.54
   0  -4   4   20.40    0.39
   0   4   4   19.98    0.47
   0   4  -4   19.60    0.48
   0   4   4   19.55    0.42
   0   4  -4   20.23    0.53
   0   4   4   20.30    0.43
   0   4  -4   20.09    0.43
   1  -4   4   12.96    0.39
  -1  -4  -4   13.39    0.38
   1  -4   4   13.63    0.30
   1  -4   4   13.93    0.27
  -1  -4  -4   14.14    0.34
   1   4   4   14.29    0.31
   1   4   4   13.53    0.34
   1   4   4   13.08    0.30
  -1   4  -4   14.03    0.39
  -1   4  -4   13.55    0.36
  -2  -4  -4    0.07    0.03
   2  -4   4    0.12    0.03
   2  -4   4    0.09    0.04
   2   4   4    0.20    0.04
   2   4   4    0.06    0.03
  -2   4  -4    0.09    0.02
  -2   4  -4    0.08    0.05
  -2   4  -4    0.04    0.04
   2   4   4    0.07    0.04
  -3  -4  -4   74.71    1.43
  -3  -4  -4   75.94    1.74
   3  -4   4   73.50    1.74
  -3   4  -4   73.60    1.40
   3   4   4   74.64    1.41
  -3   4  -4   74.12    1.59
   3   4   4   76.88    1.74
   3   4   4   73.46    1.58
  -4  -4  -4   12.05    0.32
   4  -4   4   11.98    0.36
  -4   4  -4   12.15    0.30
   4   4   4   11.83    0.30
   4   4   4   12.76    0.35
   4   4   4   12.13    0.34
  -4   4  -4   11.77    0.35
  -5  -4  -4    5.20    0.20
   5  -4   4    5.32    0.20
  -5   4  -4    4.95    0.21
  -5   4  -4    4.83    0.18
   5   4   4    5.42    0.20
   5   4   4    4.96    0.18
  -6  -4  -4   -0.02    0.05
   6  -4   4    0.02    0.05
   6   4   4    0.11    0.05
   6   4   4    0.08    0.06
  -6   4  -4    0.09    0.06
  -6   4  -4   -0.01    0.06
  -7  -4  -4    6.36    0.25
   7  -4   4    6.82    0.26
  -7   4  -4    6.46    0.26
   7   4   4    6.51    0.24
  -7   4  -4    6.80    0.24
  -8  -4  -4    0.89    0.12
   8   4   4    0.86    0.11
  -8   4  -4    1.20    0.13
  -8   4  -4    0.59    0.11
  -9  -4  -4    2.87    0.20
  -9   4  -4    2.97    0.20
  -9   4  -4    2.73    0.19
   9   4   4    2.70    0.18
 -10  -4  -4    0.06    0.10
 -10   4  -4    0.02    0.09
  10   4   4    0.13    0.09
 -10   4  -4    0.19    0.10
 -11  -4  -4    1.01    0.16
 -11   4  -4    0.74    0.14
 -11   4  -4    0.70    0.14
  11   4   4    0.86    0.13
 -12  -4  -4    0.42    0.13
 -12   4  -4    0.29    0.12
 -12   4  -4    0.34    0.13
  12   4   4    0.44    0.12
 -13  -4  -4    0.61    0.15
  13   4   4    0.73    0.14
 -13   4  -4    0.75    0.15
 -14  -5   4    0.50    0.16
 -14   5   4    0.31    0.14
 -13  -5   4    0.26    0.13
 -13   5   4    0.39    0.15
 -12  -5   4    0.43    0.12
 -12   5   4    0.11    0.11
 -11  -5   4    0.15    0.10
 -11   5   4    0.13    0.10
 -10  -5   4    5.15    0.26
 -10   5   4    5.42    0.27
 -10   5   4    5.43    0.27
  -9  -5   4    6.60    0.27
  -9   5   4    6.63    0.29
  -9   5   4    6.55    0.27
  -8  -5   4    4.04    0.20
  -8   5   4    4.59    0.21
  -8   5   4    4.39    0.19
  -8   5   4    4.74    0.22
  -7  -5   4    1.45    0.12
  -7   5   4    1.50    0.13
  -7   5   4    1.45    0.12
  -7   5   4    1.23    0.10
  -7   5   4    1.58    0.13
  -6  -5   4    2.03    0.12
  -6   5   4    2.29    0.13
  -6   5   4    1.81    0.11
  -6   5   4    1.86    0.13
  -6   5   4    1.93    0.13
  -5  -5   4    0.22    0.05
  -5   5   4    0.39    0.06
  -5   5   4    0.29    0.05
  -5   5   4    0.32    0.06
  -5   5   4    0.41    0.07
  -4  -5   4   14.83    0.34
   4  -5  -4   14.57    0.39
  -4   5   4   14.58    0.35
   4   5  -4   14.88    0.38
  -4   5   4   14.10    0.39
  -4   5   4   14.38    0.33
  -4   5   4   15.04    0.38
  -3  -5   4    4.85    0.14
   3  -5  -4    4.82    0.17
  -3   5   4    4.55    0.17
  -3   5   4    4.99    0.17
   3   5  -4    4.92    0.16
  -3   5   4    4.74    0.14
   3   5  -4    4.50    0.19
   3   5  -4    4.83    0.21
  -3   5   4    4.58    0.16
   2  -5  -4   10.07    0.27
  -2  -5   4   10.46    0.22
  -2  -5   4   10.44    0.22
  -2   5   4   10.59    0.27
  -2   5   4   10.14    0.23
  -2   5   4   10.10    0.28
   2   5  -4   10.39    0.34
   2   5  -4   10.12    0.30
   2   5  -4   10.37    0.25
  -2   5   4    9.95    0.25
  -1  -5   4    3.36    0.08
   1  -5  -4    3.27    0.13
   1  -5  -4    3.16    0.15
   1   5  -4    3.54    0.16
   1   5  -4    3.06    0.09
  -1   5   4    3.41    0.12
   1   5  -4    3.22    0.07
  -1   5   4    3.20    0.12
   1   5  -4    3.42    0.15
  -1   5   4    3.27    0.11
   0  -5   4    9.62    0.32
   0  -5  -4    9.72    0.31
   0  -5  -4    9.96    0.26
   0   5  -4    9.80    0.32
   0   5   4    9.94    0.24
   0   5   4    9.44    0.24
   0   5   4    9.63    0.26
   0   5  -4    9.70    0.28
  -1  -5  -4   14.80    0.36
  -1  -5  -4   13.54    0.41
   1  -5   4   13.76    0.42
   1  -5   4   14.53    0.28
   1  -5   4   14.51    0.31
  -1   5  -4   14.27    0.42
  -1   5  -4   14.02    0.38
   1   5   4   14.35    0.36
   1   5   4   14.67    0.33
   1   5   4   13.86    0.32
  -2  -5  -4   48.24    1.19
   2  -5   4   47.92    1.20
   2  -5   4   49.11    1.02
  -2   5  -4   49.15    0.92
   2   5   4   50.67    1.18
   2   5   4   49.57    1.04
  -2   5  -4   49.87    1.19
   2   5   4   47.52    1.06
   2   5   4   48.86    0.95
  -2   5  -4   49.32    1.09
   3  -5   4   44.62    1.15
  -3  -5  -4   48.96    1.16
  -3  -5  -4   47.14    0.94
   3   5   4   48.83    1.14
  -3   5  -4   46.29    1.05
  -3   5  -4   47.09    0.91
   3   5   4   46.50    0.93
   3   5   4   47.06    1.04
  -4  -5  -4    2.70    0.13
   4  -5   4    2.61    0.14
  -4   5  -4    2.70    0.12
  -4   5  -4    2.72    0.16
   4   5   4    2.68    0.14
   4   5   4    2.73    0.14
   4   5   4    2.70    0.13
   5  -5   4   21.79    0.61
  -5  -5  -4   22.29    0.53
  -5   5  -4   22.40    0.58
   5   5   4   22.03    0.57
   5   5   4   21.73    0.51
  -5   5  -4   21.92    0.50
   5   5   4   23.64    0.61
  -6  -5  -4    0.21    0.07
   6  -5   4    0.29    0.07
   6   5   4    0.19    0.07
  -6   5  -4    0.23    0.08
   6   5   4    0.27    0.07
  -6   5  -4    0.18    0.06
   7  -5   4    5.39    0.24
  -7  -5  -4    4.96    0.23
   7   5   4    5.24    0.21
  -7   5  -4    5.12    0.25
  -7   5  -4    5.10    0.21
  -8  -5  -4    6.24    0.27
  -8   5  -4    5.84    0.27
  -8   5  -4    5.88    0.25
   8   5   4    5.66    0.24
  -9  -5  -4    5.91    0.28
  -9   5  -4    6.12    0.27
   9   5   4    6.10    0.26
  -9   5  -4    6.11    0.29
 -10  -5  -4    0.68    0.13
 -10   5  -4    0.87    0.14
 -10   5  -4    1.22    0.14
  10   5   4    1.18    0.13
 -11  -5  -4   -0.04    0.11
 -11   5  -4    0.09    0.10
 -11   5  -4    0.15    0.10
  11   5   4    0.14    0.10
 -12  -5  -4    0.80    0.15
  12   5   4    0.56    0.13
 -12   5  -4    0.97    0.17
 -12   5  -4    0.73    0.15
 -13  -5  -4    0.64    0.16
 -13   5  -4    0.72    0.16
 -13   5  -4    0.67    0.16
  13   5   4    0.56    0.15
 -13  -6   4    1.88    0.20
 -13   6   4    2.05    0.21
 -12  -6   4    0.81    0.14
 -12   6   4    1.06    0.16
 -11  -6   4    0.03    0.09
 -11   6   4   -0.03    0.09
 -11   6   4    0.07    0.10
 -10  -6   4    0.35    0.10
 -10   6   4    0.49    0.12
 -10   6   4    0.15    0.11
  -9  -6   4   -0.03    0.07
  -9   6   4    0.07    0.08
  -9   6   4   -0.04    0.07
  -8  -6   4    0.70    0.10
  -8   6   4    0.69    0.09
  -8   6   4    0.56    0.10
  -8   6   4    0.99    0.12
  -7  -6   4    0.01    0.06
  -7   6   4   -0.03    0.06
  -7   6   4    0.02    0.06
  -7   6   4   -0.04    0.05
  -7   6   4   -0.02    0.06
  -6  -6   4    0.18    0.06
  -6   6   4    0.06    0.06
  -6   6   4    0.12    0.05
  -6   6   4    0.11    0.06
  -6   6   4    0.06    0.05
  -5  -6   4   25.05    0.54
  -5   6   4   24.57    0.60
  -5   6   4   24.00    0.62
  -5   6   4   24.71    0.56
  -5   6   4   24.44    0.52
   4  -6  -4   16.55    0.42
  -4  -6   4   16.48    0.37
  -4   6   4   15.96    0.42
  -4   6   4   15.88    0.43
   4   6  -4   16.10    0.46
  -4   6   4   15.85    0.38
   4   6  -4   16.76    0.41
  -4   6   4   15.18    0.36
  -3  -6   4   21.04    0.43
   3  -6  -4   21.84    0.51
  -3   6   4   21.24    0.50
  -3   6   4   20.81    0.46
  -3   6   4   20.98    0.43
   3   6  -4   21.33    0.49
   3   6  -4   20.02    0.54
  -3   6   4   20.85    0.51
  -2  -6   4   22.37    0.43
   2  -6  -4   21.98    0.62
  -2  -6   4   21.95    0.63
  -2   6   4   22.41    0.51
   2   6  -4   22.21    0.56
   2   6  -4   22.28    0.49
  -2   6   4   21.70    0.44
  -2   6   4   21.99    0.52
  -2   6   4   21.82    0.47
   1  -6  -4   16.19    0.49
  -1  -6   4   16.24    0.50
  -1   6   4   17.17    0.40
   1   6  -4   16.71    0.50
  -1   6   4   16.81    0.41
   1   6  -4   16.95    0.44
  -1   6   4   16.53    0.37
   0  -6   4    0.43    0.07
   0  -6  -4    0.33    0.05
   0  -6  -4    0.27    0.06
   0   6  -4    0.34    0.07
   0   6  -4    0.45    0.07
   0   6   4    0.24    0.05
   0   6   4    0.33    0.05
   0   6   4    0.40    0.05
  -1  -6  -4    0.49    0.07
  -1  -6  -4    0.46    0.05
   1  -6   4    0.48    0.08
   1   6   4    0.41    0.05
  -1   6  -4    0.55    0.08
   1   6   4    0.61    0.06
  -1   6  -4    0.46    0.07
   1   6   4    0.44    0.06
   2  -6   4    0.12    0.05
  -2  -6  -4    0.06    0.05
   2  -6   4    0.07    0.02
   2  -6   4    0.07    0.02
  -2   6  -4    0.15    0.03
  -2   6  -4    0.03    0.05
   2   6   4    0.08    0.04
   2   6   4    0.12    0.05
  -2   6  -4    0.09    0.06
   2   6   4    0.08    0.05
   2   6   4    0.02    0.04
   3  -6   4    0.39    0.07
   3  -6   4    0.32    0.05
  -3  -6  -4    0.38    0.07
   3   6   4    0.45    0.07
   3   6   4    0.34    0.06
  -3   6  -4    0.42    0.05
  -3   6  -4    0.33    0.08
   3   6   4    0.56    0.07
   3   6   4    0.43    0.06
  -4  -6  -4    0.31    0.07
   4  -6   4    0.31    0.07
  -4  -6  -4    0.17    0.07
   4  -6   4    0.30    0.06
   4   6   4    0.40    0.07
   4   6   4    0.31    0.07
  -4   6  -4    0.38    0.06
   4   6   4    0.30    0.07
   5  -6   4   30.85    0.84
  -5  -6  -4   31.64    0.70
   5   6   4   32.13    0.68
   5   6   4   31.40    0.76
   5   6   4   34.11    0.84
  -5   6  -4   30.16    0.77
  -5   6  -4   31.26    0.67
  -6  -6  -4   31.94    0.74
   6  -6   4   32.65    0.87
   6   6   4   32.22    0.71
   6   6   4   32.17    0.80
   6   6   4   35.56    0.87
  -6   6  -4   30.46    0.80
  -6   6  -4   32.70    0.71
   7  -6   4    0.03    0.08
  -7  -6  -4    0.20    0.09
   7   6   4    0.15    0.08
   7   6   4    0.20    0.09
  -7   6  -4    0.26    0.08
  -7   6  -4    0.24    0.10
  -8  -6  -4    7.74    0.31
  -8   6  -4    7.55    0.32
   8   6   4    7.71    0.28
  -8   6  -4    7.36    0.28
  -9  -6  -4    0.95    0.13
   9   6   4    1.00    0.12
  -9   6  -4    1.06    0.13
  -9   6  -4    0.91    0.14
 -10  -6  -4    1.38    0.16
  10   6   4    1.20    0.14
 -10   6  -4    1.36    0.16
 -10   6  -4    1.14    0.14
 -11  -6  -4   -0.09    0.10
 -11   6  -4   -0.03    0.10
 -11   6  -4   -0.14    0.09
  11   6   4    0.05    0.09
 -12  -6  -4    0.18    0.12
 -12   6  -4    0.22    0.12
 -12   6  -4    0.18    0.12
  12   6   4    0.11    0.11
 -13  -7   4    0.77    0.15
 -13   7   4    0.56    0.16
 -12  -7   4    0.26    0.11
 -12   7   4    0.33    0.12
 -12   7   4    0.32    0.12
 -11  -7   4    0.93    0.14
 -11   7   4    1.56    0.17
 -11   7   4    1.18    0.16
 -10  -7   4    0.33    0.11
 -10   7   4    0.15    0.10
 -10   7   4    0.18    0.09
  -9  -7   4   -0.02    0.07
  -9   7   4   -0.07    0.08
  -9   7   4    0.02    0.08
  -8  -7   4    2.63    0.17
  -8   7   4    2.49    0.18
  -8   7   4    2.79    0.16
  -8   7   4    2.70    0.18
  -7  -7   4    4.16    0.19
  -7   7   4    4.30    0.22
  -7   7   4    4.13    0.18
  -7   7   4    4.26    0.21
  -7   7   4    4.14    0.19
  -6  -7   4   10.06    0.29
  -6   7   4    9.71    0.33
  -6   7   4   10.16    0.30
  -6   7   4    9.83    0.32
   6   7  -4   10.20    0.36
  -6   7   4    9.48    0.28
  -5  -7   4    6.07    0.20
  -5   7   4    6.16    0.23
   5   7  -4    6.14    0.26
  -5   7   4    6.30    0.20
  -5   7   4    5.87    0.21
  -5   7   4    6.24    0.23
  -4  -7   4    7.41    0.20
  -4   7   4    7.09    0.24
  -4   7   4    7.13    0.22
   4   7  -4    7.21    0.23
  -4   7   4    7.41    0.21
   4   7  -4    6.88    0.27
  -4   7   4    6.96    0.24
  -3  -7   4    0.06    0.03
   3  -7  -4    0.06    0.06
   3  -7  -4    0.03    0.03
  -3   7   4    0.10    0.04
   3   7  -4    0.09    0.04
   3   7  -4    0.03    0.06
  -3   7   4    0.09    0.04
  -3   7   4    0.18    0.06
  -3   7   4    0.05    0.04
   2  -7  -4   95.22    1.95
  -2  -7   4   95.87    1.71
   2  -7  -4   92.14    2.23
  -2  -7   4   92.30    2.25
  -2   7   4   91.68    1.66
  -2   7   4   92.93    1.96
   2   7  -4   92.31    2.00
   2   7  -4   92.68    1.92
  -2   7   4   93.99    1.75
  -2   7   4   95.27    1.95
   2   7  -4   95.20    1.71
   1  -7  -4    3.54    0.19
   1  -7  -4    3.48    0.14
  -1  -7   4    3.45    0.20
  -1   7   4    3.50    0.15
  -1   7   4    3.38    0.13
  -1   7   4    3.35    0.14
   1   7  -4    3.25    0.17
   0  -7  -4   22.74    0.66
   0  -7   4   23.24    0.67
   0   7   4   23.81    0.55
   0   7  -4   22.39    0.59
   0   7   4   23.55    0.50
   0   7   4   24.94    0.55
  -1  -7  -4    1.22    0.12
   1  -7   4    0.92    0.10
  -1  -7  -4    1.08    0.08
   1   7   4    1.17    0.09
  -1   7  -4    1.16    0.11
   1   7   4    1.11    0.08
   1   7   4    1.06    0.09
   2  -7   4    0.41    0.04
  -2  -7  -4    0.28    0.07
   2  -7   4    0.30    0.03
   2  -7   4    0.39    0.08
   2  -7   4    0.33    0.03
   2  -7   4    0.35    0.03
  -2   7  -4    0.34    0.08
  -2   7  -4    0.31    0.03
   2   7   4    0.30    0.05
   2   7   4    0.26    0.05
   2   7   4    0.28    0.06
   3  -7   4    9.35    0.35
  -3  -7  -4    9.82    0.35
   3  -7   4    9.87    0.26
   3   7   4    9.66    0.30
  -3   7  -4    9.88    0.23
   3   7   4    9.70    0.27
   3   7   4    9.94    0.28
  -3   7  -4    9.98    0.33
   4  -7   4   11.99    0.41
  -4  -7  -4   12.72    0.42
   4  -7   4   13.01    0.33
  -4   7  -4   11.74    0.39
   4   7   4   12.67    0.35
   4   7   4   12.26    0.36
   4   7   4   12.10    0.32
  -4   7  -4   12.25    0.30
   5  -7   4    0.00    0.07
  -5  -7  -4    0.06    0.07
  -5   7  -4    0.07    0.08
  -5   7  -4    0.10    0.06
   5   7   4    0.06    0.07
   5   7   4   -0.01    0.06
   6  -7   4   23.19    0.68
  -6  -7  -4   23.77    0.57
  -6   7  -4   21.85    0.62
   6   7   4   22.89    0.61
  -6   7  -4   23.48    0.54
   6   7   4   23.26    0.55
   7  -7   4    0.57    0.12
  -7  -7  -4    0.69    0.11
   7   7   4    0.76    0.11
  -7   7  -4    0.77    0.10
   7   7   4    0.56    0.10
  -7   7  -4    0.72    0.13
  -8  -7  -4    0.52    0.11
   8   7   4    0.55    0.11
   8   7   4    0.47    0.10
  -8   7  -4    0.57    0.10
  -8   7  -4    0.64    0.11
  -9  -7  -4    2.14    0.18
  -9   7  -4    1.75    0.15
   9   7   4    1.74    0.15
  -9   7  -4    2.14    0.18
 -10  -7  -4   -0.07    0.09
 -10   7  -4    0.00    0.09
  10   7   4   -0.05    0.08
 -10   7  -4    0.18    0.11
 -11  -7  -4    0.34    0.12
  11   7   4    0.52    0.12
 -11   7  -4    0.49    0.13
 -11   7  -4    0.41    0.12
 -12  -7  -4    0.04    0.12
  12   7   4    0.13    0.11
 -12   7  -4    0.26    0.13
 -13  -8   4    0.17    0.12
 -13   8   4    0.26    0.13
 -12  -8   4    0.52    0.14
 -12   8   4    0.40    0.14
 -12   8   4    0.45    0.13
 -11  -8   4   -0.02    0.09
 -11   8   4    0.01    0.09
 -11   8   4    0.06    0.11
 -10  -8   4    4.11    0.22
 -10   8   4    3.89    0.24
 -10   8   4    4.03    0.24
  -9  -8   4    1.71    0.15
  -9   8   4    1.98    0.17
  -9   8   4    1.64    0.16
  -8  -8   4    4.96    0.22
  -8   8   4    4.86    0.24
  -8   8   4    5.01    0.23
  -8   8   4    5.09    0.22
  -7  -8   4    0.18    0.08
  -7   8   4    0.25    0.09
  -7   8   4    0.12    0.07
   7   8  -4    0.34    0.10
  -7   8   4    0.08    0.08
  -6  -8   4    3.16    0.15
   6   8  -4    3.09    0.20
  -6   8   4    3.11    0.17
  -6   8   4    2.96    0.16
  -6   8   4    3.40    0.18
  -6   8   4    3.03    0.14
  -5  -8   4    0.36    0.06
  -5   8   4    0.33    0.08
   5   8  -4    0.41    0.09
  -5   8   4    0.35    0.07
  -5   8   4    0.45    0.07
  -5   8   4    0.50    0.07
   4  -8  -4    0.15    0.08
  -4  -8   4    0.04    0.04
  -4   8   4    0.18    0.05
  -4   8   4    0.06    0.06
  -4   8   4    0.16    0.05
   4   8  -4    0.06    0.07
   4   8  -4    0.17    0.05
  -4   8   4    0.16    0.05
  -3  -8   4    0.26    0.04
   3  -8  -4    0.41    0.07
   3  -8  -4    0.21    0.08
   3   8  -4    0.33    0.05
  -3   8   4    0.26    0.05
  -3   8   4    0.28    0.05
   3   8  -4    0.21    0.04
   3   8  -4    0.28    0.07
  -3   8   4    0.42    0.05
  -3   8   4    0.44    0.08
  -2  -8   4    0.17    0.08
   2  -8  -4    0.25    0.06
   2  -8  -4    0.16    0.08
  -2   8   4    0.23    0.04
  -2   8   4    0.14    0.07
  -2   8   4    0.14    0.05
   2   8  -4    0.19    0.03
   2   8  -4    0.23    0.03
   2   8  -4    0.26    0.08
  -2   8   4    0.19    0.05
   2   8  -4    0.27    0.03
   1  -8  -4   49.80    1.03
   1  -8  -4   45.33    1.22
  -1  -8   4   45.68    1.23
  -1   8   4   46.87    1.03
   1   8  -4   47.14    1.09
  -1   8   4   48.59    1.04
  -1   8   4   47.59    0.93
   0  -8  -4    1.01    0.11
   0  -8  -4    1.04    0.09
   0  -8   4    0.94    0.12
   0   8  -4    0.92    0.11
   0   8   4    1.14    0.09
   0   8   4    1.06    0.08
   0   8   4    1.15    0.09
  -1  -8  -4    4.82    0.24
   1  -8   4    4.58    0.24
  -1   8  -4    4.80    0.22
   1   8   4    5.07    0.18
   1   8   4    4.79    0.17
   1   8   4    4.83    0.18
  -2  -8  -4    0.77    0.11
   2  -8   4    0.99    0.11
   2   8   4    1.03    0.09
   2   8   4    0.74    0.08
   2   8   4    0.76    0.08
  -2   8  -4    0.74    0.11
   3  -8   4    9.15    0.22
  -3  -8  -4    8.99    0.34
   3  -8   4    8.48    0.34
   3   8   4    8.29    0.28
   3   8   4    8.80    0.25
   3   8   4    9.20    0.27
  -3   8  -4    8.23    0.31
  -3   8  -4    8.91    0.21
   4  -8   4    0.50    0.09
  -4  -8  -4    0.51    0.10
  -4   8  -4    0.40    0.06
   4   8   4    0.58    0.08
   4   8   4    0.61    0.08
   4   8   4    0.53    0.08
  -4   8  -4    0.35    0.10
   5  -8   4    0.79    0.12
   5   8   4    0.97    0.10
   5   8   4    0.88    0.11
   5   8   4    1.06    0.11
  -5   8  -4    0.70    0.13
  -5   8  -4    0.82    0.08
  -6  -8  -4    1.61    0.14
   6  -8   4    1.62    0.17
   6   8   4    1.76    0.16
  -6   8  -4    1.44    0.15
  -6   8  -4    2.09    0.13
   6   8   4    1.84    0.15
   6   8   4    1.62    0.13
  -7  -8  -4    4.62    0.23
   7  -8   4    4.18    0.24
   7   8   4    4.19    0.23
  -7   8  -4    3.93    0.23
   7   8   4    4.44    0.20
  -7   8  -4    4.23    0.19
  -8  -8  -4    1.26    0.14
  -8   8  -4    1.16    0.15
  -8   8  -4    1.00    0.12
   8   8   4    1.31    0.14
   8   8   4    1.31    0.13
  -9  -8  -4    0.28    0.11
  -9   8  -4    0.45    0.12
   9   8   4    0.29    0.10
 -10  -8  -4    0.23    0.11
 -10   8  -4    0.22    0.12
  10   8   4    0.12    0.10
 -11  -8  -4   -0.03    0.10
 -11   8  -4   -0.03    0.11
  11   8   4    0.23    0.11
 -12  -8  -4    0.55    0.15
  12   8   4    0.37    0.13
 -12   8  -4    0.76    0.15
 -12  -9   4    0.31    0.13
 -12   9   4    0.08    0.11
 -12   9   4    0.25    0.13
 -11  -9   4    0.30    0.12
 -11   9   4    0.29    0.12
 -11   9   4    0.33    0.12
 -10  -9   4    0.01    0.09
 -10   9   4    0.23    0.11
 -10   9   4    0.07    0.09
  -9  -9   4    0.87    0.12
  -9   9   4    0.93    0.13
   9   9  -4    0.85    0.15
  -9   9   4    0.84    0.13
  -8  -9   4    0.05    0.07
   8   9  -4    0.15    0.11
  -8   9   4    0.04    0.08
  -8   9   4    0.01    0.08
  -8   9   4    0.12    0.07
   7  -9  -4    0.18    0.10
  -7  -9   4    0.02    0.07
  -7   9   4    0.06    0.07
   7   9  -4    0.13    0.10
  -7   9   4    0.05    0.08
  -7   9   4    0.17    0.07
   6  -9  -4    0.55    0.12
  -6  -9   4    0.70    0.09
  -6   9   4    0.73    0.10
  -6   9   4    0.76    0.11
  -6   9   4    0.64    0.09
  -6   9   4    0.62    0.08
   6   9  -4    0.66    0.12
  -5  -9   4    2.49    0.13
   5  -9  -4    2.45    0.19
   5   9  -4    2.43    0.11
  -5   9   4    2.37    0.16
  -5   9   4    2.63    0.15
  -5   9   4    2.56    0.13
   5   9  -4    2.29    0.18
  -5   9   4    2.31    0.14
   4  -9  -4    1.67    0.17
  -4   9   4    1.66    0.14
   4   9  -4    2.01    0.15
  -4   9   4    1.78    0.12
   4   9  -4    1.82    0.09
  -4   9   4    1.87    0.10
  -4   9   4    1.62    0.11
   3  -9  -4    3.73    0.23
   3   9  -4    3.91    0.20
  -3   9   4    3.74    0.16
  -3   9   4    3.65    0.14
   3   9  -4    3.72    0.12
  -3   9   4    3.85    0.18
  -3   9   4    4.12    0.16
   2  -9  -4    4.52    0.17
  -2  -9   4    4.47    0.25
   2  -9  -4    4.25    0.24
  -2   9   4    4.38    0.16
  -2   9   4    4.53    0.14
  -2   9   4    4.56    0.20
  -2   9   4    4.28    0.17
   2   9  -4    4.11    0.21
   1  -9  -4    0.06    0.05
  -1  -9   4    0.05    0.07
   1  -9  -4    0.01    0.06
  -1   9   4   -0.05    0.04
  -1   9   4    0.07    0.06
  -1   9   4   -0.05    0.03
   1   9  -4   -0.05    0.06
  -1   9   4    0.02    0.04
   0  -9   4   -0.01    0.06
   0  -9  -4    0.04    0.07
   0  -9  -4    0.01    0.04
   0   9   4   -0.04    0.04
   0   9   4    0.02    0.06
   0   9   4   -0.01    0.04
   0   9  -4    0.06    0.08
  -1  -9  -4    5.16    0.26
   1  -9   4    5.18    0.27
   1   9   4    5.59    0.21
   1   9   4    5.45    0.18
  -1   9  -4    5.41    0.25
   1   9   4    5.31    0.20
   2  -9   4    3.52    0.21
  -2  -9  -4    3.63    0.22
   2   9   4    3.75    0.17
  -2   9  -4    3.58    0.21
   2   9   4    3.71    0.15
   2   9   4    3.37    0.16
  -3  -9  -4    2.75    0.19
   3  -9   4    2.39    0.19
   3   9   4    2.71    0.15
  -3   9  -4    2.59    0.20
   3   9   4    2.63    0.14
   3   9   4    2.46    0.15
  -4  -9  -4   -0.08    0.09
   4  -9   4   -0.03    0.08
   4   9   4   -0.04    0.06
   4   9   4   -0.03    0.06
   4   9   4    0.02    0.07
  -4   9  -4    0.03    0.09
   5  -9   4    0.59    0.12
  -5   9  -4    0.69    0.12
   5   9   4    0.67    0.10
   5   9   4    0.81    0.11
   5   9   4    0.57    0.09
   6  -9   4    0.02    0.09
   6   9   4    0.17    0.08
   6   9   4    0.07    0.08
   6   9   4    0.12    0.07
  -6   9  -4    0.58    0.13
   7  -9   4    0.02    0.09
  -7  -9  -4    0.13    0.09
  -7   9  -4    0.12    0.10
   7   9   4    0.01    0.08
   7   9   4    0.07    0.08
  -8  -9  -4    1.00    0.13
   8   9   4    1.03    0.12
   8   9   4    1.11    0.14
  -8   9  -4    0.93    0.14
  -9  -9  -4    3.99    0.24
   9   9   4    3.95    0.22
  -9   9  -4    3.59    0.24
 -10  -9  -4    0.10    0.10
 -10   9  -4    0.28    0.12
  10   9   4   -0.01    0.09
 -11  -9  -4    0.08    0.12
 -11   9  -4    0.03    0.11
  11   9   4    0.04    0.11
  12  10  -4    0.09    0.15
 -12  10   4    0.28    0.14
  11  10  -4    0.56    0.16
 -11  10   4    0.42    0.14
  10  10  -4    0.07    0.11
 -10  10   4    0.11    0.09
   9  10  -4    0.64    0.15
  -9  10   4    0.65    0.12
  -9  10   4    0.74    0.12
   8  10  -4    0.93    0.15
  -8  10   4    1.11    0.13
  -8  10   4    1.13    0.14
  -7  10   4   -0.06    0.07
   7  10  -4   -0.02    0.09
  -7  10   4   -0.10    0.06
   6 -10  -4    4.60    0.29
  -6  10   4    4.69    0.23
  -6  10   4    5.15    0.21
   6  10  -4    5.09    0.27
   5 -10  -4    2.31    0.21
  -5  10   4    2.53    0.15
  -5  10   4    2.44    0.15
   5  10  -4    2.14    0.18
  -5  10   4    2.54    0.17
   4 -10  -4    2.32    0.20
  -4  10   4    2.41    0.14
   4  10  -4    2.41    0.18
  -4  10   4    2.10    0.16
  -4  10   4    2.22    0.13
  -4  10   4    2.52    0.12
   3 -10  -4    2.08    0.19
  -3 -10   4    1.98    0.19
  -3  10   4    1.78    0.10
  -3  10   4    2.03    0.15
  -3  10   4    1.99    0.12
  -3  10   4    2.34    0.12
   3  10  -4    2.22    0.17
   2 -10  -4    2.16    0.19
  -2 -10   4    2.27    0.20
   2  10  -4    2.08    0.17
  -2  10   4    2.33    0.11
  -2  10   4    2.17    0.12
  -2  10   4    2.58    0.17
  -2  10   4    2.34    0.13
   1 -10  -4   17.73    0.61
  -1 -10   4   18.76    0.63
  -1  10   4   18.67    0.39
  -1  10   4   19.07    0.47
  -1  10   4   19.34    0.50
  -1  10   4   18.76    0.43
   1  10  -4   18.04    0.53
   0 -10   4    0.65    0.12
   0 -10  -4    0.75    0.13
   0  10   4    0.73    0.08
   0  10   4    0.68    0.08
   0  10   4    0.72    0.10
   0  10  -4    0.58    0.11
   1 -10   4    8.74    0.39
  -1 -10  -4    9.85    0.40
   1  10   4    9.75    0.30
   1  10   4   10.06    0.31
  -1  10  -4    9.20    0.35
   1  10   4    9.35    0.27
  -2 -10  -4    3.83    0.24
   2 -10   4    4.07    0.25
  -2  10  -4    3.63    0.23
   2  10   4    4.03    0.17
   2  10   4    3.75    0.18
   2  10   4    4.00    0.19
  -3 -10  -4    4.29    0.26
   3 -10   4    4.83    0.27
   3  10   4    4.78    0.19
  -3  10  -4    4.65    0.25
   3  10   4    4.85    0.21
   3  10   4    4.87    0.21
   4 -10   4    0.28    0.10
  -4 -10  -4    0.21    0.11
   4  10   4    0.19    0.08
   4  10   4    0.21    0.08
  -4  10  -4    0.29    0.12
   4  10   4    0.24    0.08
   5 -10   4    0.44    0.12
   5  10   4    0.49    0.09
   5  10   4    0.57    0.10
  -5  10  -4    0.47    0.12
   6 -10   4    0.11    0.10
   6  10   4    0.04    0.07
  -6  10  -4   -0.10    0.08
   6  10   4    0.07    0.08
   7 -10   4    3.01    0.23
   7  10   4    2.87    0.19
   7  10   4    2.75    0.17
  -7  10  -4    2.94    0.22
  -8 -10  -4    5.78    0.26
   8  10   4    5.24    0.26
  -8  10  -4    4.70    0.28
   8  10   4    5.73    0.25
  -9 -10  -4    1.52    0.16
  -9  10  -4    1.42    0.17
   9  10   4    1.42    0.15
 -10 -10  -4    0.55    0.13
 -10  10  -4    0.49    0.14
  10  10   4    0.33    0.12
 -11 -10  -4    0.30    0.13
  11  10   4    0.01    0.11
 -11  10  -4    0.14    0.12
 -11  11   4    0.77    0.16
  11  11  -4    0.64    0.17
 -10  11   4    0.69    0.14
  10  11  -4    0.59    0.16
  -9  11   4    0.29    0.11
   9  11  -4    0.25    0.13
  -8  11   4    1.43    0.16
   8  11  -4    1.57    0.18
  -7  11   4    0.48    0.11
   7  11  -4    0.60    0.13
  -6  11   4    2.41    0.18
   6  11  -4    2.54    0.21
   5  11  -4    0.28    0.11
  -5  11   4    0.21    0.09
   4 -11  -4   16.81    0.62
   4  11  -4   17.46    0.54
  -4  11   4   17.40    0.50
  -3 -11   4    0.31    0.12
   3 -11  -4    0.36    0.12
   3  11  -4    0.38    0.10
  -3  11   4    0.58    0.10
  -2 -11   4    3.61    0.26
   2 -11  -4    3.76    0.25
  -2  11   4    3.78    0.20
  -2  11   4    3.76    0.16
   2  11  -4    3.66    0.22
   1 -11  -4    0.19    0.11
  -1 -11   4    0.13    0.11
   1  11  -4    0.28    0.10
  -1  11   4    0.02    0.09
  -1  11   4    0.20    0.06
   0 -11   4    6.73    0.35
   0 -11  -4    6.83    0.34
   0  11   4    7.15    0.22
   0  11  -4    6.90    0.30
   0  11   4    6.84    0.27
   1 -11   4   10.84    0.46
  -1 -11  -4   10.93    0.46
   1  11   4   12.04    0.37
   1  11   4   11.73    0.31
  -1  11  -4   11.03    0.40
   2 -11   4    3.83    0.27
  -2 -11  -4    3.75    0.26
   2  11   4    3.73    0.19
  -2  11  -4    3.57    0.24
   2  11   4    3.55    0.17
   3 -11   4    0.02    0.10
  -3 -11  -4    0.14    0.11
   3  11   4    0.15    0.07
  -3  11  -4    0.16    0.11
   3  11   4    0.09    0.07
   3  11   4    0.14    0.08
  -4 -11  -4    0.59    0.14
   4 -11   4    0.60    0.13
   4  11   4    0.43    0.10
   4  11   4    0.61    0.09
  -4  11  -4    0.31    0.12
   5 -11   4    1.08    0.16
  -5 -11  -4    1.32    0.18
  -5  11  -4    1.01    0.15
   5  11   4    1.14    0.12
   5  11   4    1.20    0.12
   6 -11   4   -0.03    0.09
   6  11   4   -0.05    0.07
  -6  11  -4   -0.03    0.10
   7  11   4    0.12    0.09
  -7  11  -4    0.10    0.10
  -8  11  -4    0.08    0.11
   8  11   4    0.05    0.09
   9  11   4    1.12    0.14
  -9  11  -4    1.34    0.18
 -10  11  -4    0.49    0.15
  10  11   4    0.22    0.11
 -10  12   4    0.22    0.12
  10  12  -4    0.13    0.13
   9  12  -4   -0.11    0.11
  -9  12   4    0.09    0.09
   8  12  -4    0.09    0.11
  -8  12   4    0.00    0.09
  -7  12   4    0.30    0.11
   7  12  -4    0.32    0.12
   6  12  -4    0.09    0.10
  -6  12   4    0.02    0.08
   5  12  -4    0.07    0.09
  -5  12   4    0.02    0.08
  -4  12   4    0.26    0.09
   4  12  -4    0.27    0.10
   3  12  -4    4.45    0.26
  -3  12   4    4.94    0.24
   2 -12  -4    2.26    0.22
   2  12  -4    2.25    0.19
  -2  12   4    2.42    0.18
  -1 -12   4    0.17    0.11
   1 -12  -4    0.14    0.10
   1  12  -4    0.11    0.10
  -1  12   4    0.13    0.09
   0 -12   4    0.19    0.11
   0 -12  -4    0.18    0.11
   0  12  -4    0.09    0.10
   0  12   4    0.14    0.10
   1 -12   4    0.51    0.13
  -1 -12  -4    0.24    0.12
   1  12   4    0.47    0.11
  -1  12  -4    0.46    0.12
   2 -12   4   -0.09    0.10
  -2 -12  -4    0.05    0.10
  -2  12  -4   -0.05    0.10
  -3 -12  -4    0.35    0.13
  -3  12  -4    0.42    0.12
  -4 -12  -4    1.19    0.18
  -4  12  -4    1.03    0.16
  -5 -12  -4   -0.02    0.10
  -5  12  -4    0.01    0.11
  -6  12  -4    0.23    0.12
  -7  12  -4    0.10    0.11
  -8  12  -4    0.27    0.13
  -9  12  -4    0.37    0.14
  -9  13   4    0.86    0.15
   9  13  -4    0.77    0.17
  -8  13   4    0.06    0.10
   8  13  -4   -0.14    0.10
   7  13  -4   -0.06    0.10
  -7  13   4   -0.02    0.09
  -6  13   4    1.12    0.14
   6  13  -4    0.73    0.14
  -5  13   4    0.07    0.09
   5  13  -4   -0.11    0.09
  -4  13   4    0.24    0.10
   4  13  -4    0.51    0.12
  -3  13   4    0.05    0.09
   3  13  -4    0.01    0.09
   2  13  -4    1.12    0.16
  -2  13   4    1.39    0.15
   1  13  -4    1.02    0.15
  -1  13   4    1.10    0.14
   0  13  -4    0.29    0.13
  -1  13  -4   -0.01    0.10
  -2  13  -4    0.08    0.12
  -3  13  -4    0.24    0.13
  -4  13  -4    0.07    0.12
  -5  13  -4    0.42    0.13
  -6  13  -4    0.19    0.12
  -7  13  -4    0.25    0.13
  -8  13  -4    0.46    0.15
   8  14  -4    0.23    0.14
  -8  14   4    0.34    0.12
  -7  14   4    0.20    0.11
   7  14  -4   -0.20    0.10
  -6  14   4    2.79    0.21
   6  14  -4    2.64    0.24
  -5  14   4    0.91    0.14
   5  14  -4    1.02    0.16
  -4  14   4    1.06    0.14
   4  14  -4    1.17    0.17
  -3  14   4    0.59    0.12
   3  14  -4    0.30    0.12
   2  14  -4   -0.01    0.11
   1  14  -4    0.28    0.12
   0  14  -4    0.90    0.16
  -1  14  -4    0.62    0.15
  -2  14  -4    0.36    0.13
  -3  14  -4    1.45    0.19
  -4  14  -4    1.96    0.20
  -5  14  -4    0.11    0.12
  -6  14  -4   -0.07    0.12
  -7  14  -4    1.49    0.20
   7  15  -4    2.33    0.24
  -7  15   4    2.99    0.24
   6  15  -4    0.39    0.15
  -6  15   4    0.59    0.13
   5  15  -4   -0.08    0.12
  -5  15   4    0.00    0.10
   4  15  -4    0.05    0.12
   3  15  -4    0.11    0.12
   2  15  -4    0.07    0.11
   1  15  -4   -0.05    0.12
   0  15  -4   -0.19    0.11
  -1  15  -4    0.45    0.15
  -2  15  -4    0.45    0.16
  -3  15  -4    0.54    0.16
  -4  15  -4   -0.04    0.13
  -5  15  -4    0.18    0.14
  -6  15  -4    0.80    0.18
   5  16  -4   -0.13    0.13
   4  16  -4    0.29    0.15
   3  16  -4    0.01    0.13
   2  16  -4   -0.15    0.12
   1  16  -4   -0.03    0.13
   0  16  -4    0.27    0.15
  -1  16  -4    0.59    0.17
  -2  16  -4   -0.26    0.13
  -3  16  -4    0.40    0.16
  -4  16  -4    0.71    0.18
   2  17  -4    0.17    0.16
   1  17  -4    0.15    0.15
   0  17  -4   -0.14    0.13
  -1  17  -4   -0.14    0.13
 -14   0   5    0.23    0.14
 -13   0   5    0.16    0.12
 -12   0   5    0.05    0.09
 -11   0   5    0.15    0.10
 -10   0   5    0.07    0.08
  -9   0   5   -0.06    0.07
  -8   0   5   -0.07    0.06
  -8   0   5   -0.03    0.05
  -7   0   5   -0.09    0.04
  -7   0   5   -0.11    0.05
  -6   0   5    0.06    0.05
  -6   0   5    0.08    0.05
  -6   0   5    0.01    0.04
  -5   0   5    0.03    0.04
  -5   0   5    0.06    0.04
  -5   0   5   -0.01    0.03
   4   0  -5    0.07    0.03
  -4   0   5    0.08    0.03
  -4   0   5    0.05    0.03
  -4   0   5   -0.02    0.03
   3   0  -5    0.02    0.03
  -3   0   5    0.01    0.03
  -3   0   5    0.06    0.03
  -3   0   5    0.10    0.04
  -2   0   5    0.06    0.02
  -2   0   5    0.05    0.03
   2   0  -5    0.02    0.03
  -2   0   5   -0.03    0.02
  -1   0   5    0.21    0.03
   1   0  -5    0.10    0.02
  -1   0   5    0.17    0.03
   1   0  -5    0.19    0.03
   0   0  -5   -0.03    0.03
   0   0  -5    0.02    0.02
   0   0   5    0.00    0.03
   0   0   5    0.02    0.03
  -1   0  -5   -0.02    0.02
   1   0   5    0.02    0.03
   1   0   5    0.00    0.02
  -1   0  -5   -0.03    0.02
   2   0   5    0.03    0.03
  -2   0  -5    0.02    0.03
   2   0   5   -0.02    0.03
  -2   0  -5    0.03    0.02
  -3   0  -5    0.01    0.03
   3   0   5    0.00    0.03
  -3   0  -5    0.05    0.03
   3   0   5    0.00    0.03
  -4   0  -5    0.01    0.04
   4   0   5    0.02    0.04
  -4   0  -5    0.09    0.05
  -5   0  -5    0.00    0.04
  -5   0  -5    0.03    0.05
  -6   0  -5   -0.03    0.04
  -6   0  -5   -0.02    0.05
  -7   0  -5    0.05    0.06
  -7   0  -5    0.07    0.06
  -8   0  -5    0.05    0.06
  -8   0  -5    0.03    0.07
  -9   0  -5    0.10    0.08
 -10   0  -5   -0.09    0.08
 -11   0  -5    0.03    0.09
 -12   0  -5    0.34    0.15
  13   0   5    0.18    0.11
 -13   0  -5    0.02    0.12
 -14  -1   5    0.06    0.13
 -14   1   5    0.06    0.12
 -13  -1   5    0.01    0.11
 -13   1   5    0.34    0.13
 -12  -1   5   -0.02    0.09
 -12   1   5    0.10    0.10
 -11  -1   5    0.23    0.10
 -11   1   5    0.31    0.11
 -10  -1   5    0.77    0.12
 -10   1   5    0.73    0.12
  -9  -1   5    3.03    0.18
  -9   1   5    3.08    0.19
  -8  -1   5    1.69    0.13
  -8   1   5    1.51    0.12
  -8   1   5    1.91    0.14
  -7  -1   5    4.39    0.18
  -7  -1   5    4.10    0.19
  -7   1   5    4.62    0.18
  -7   1   5    4.62    0.19
  -6  -1   5   17.27    0.42
  -6  -1   5   16.72    0.40
  -6   1   5   17.05    0.48
  -6   1   5   17.36    0.43
  -5  -1   5    3.43    0.14
  -5  -1   5    3.31    0.14
  -5  -1   5    3.41    0.16
  -5   1   5    3.39    0.16
  -5   1   5    3.34    0.14
  -5   1   5    3.54    0.15
  -4  -1   5   25.53    0.52
   4  -1  -5   26.16    0.61
  -4  -1   5   25.41    0.61
  -4  -1   5   24.81    0.54
   4   1  -5   26.33    0.61
  -4   1   5   25.65    0.55
  -4   1   5   25.48    0.52
  -3  -1   5   21.24    0.43
  -3  -1   5   21.09    0.45
   3  -1  -5   22.29    0.51
  -3  -1   5   21.06    0.50
  -3   1   5   21.31    0.43
  -3   1   5   21.59    0.45
  -3   1   5   21.22    0.51
   3   1  -5   21.79    0.50
  -2  -1   5   53.27    1.14
   2  -1  -5   55.18    1.15
  -2  -1   5   54.02    1.02
  -2  -1   5   54.17    0.97
   2   1  -5   55.30    1.14
  -2   1   5   52.95    0.98
  -2   1   5   54.00    1.15
  -2   1   5   53.84    1.03
  -1  -1   5   76.45    1.41
   1  -1  -5   78.07    1.58
  -1  -1   5   75.66    1.58
  -1   1   5   74.95    1.41
   1   1  -5   77.07    1.57
  -1   1   5   74.81    1.58
   1   1  -5   76.23    1.57
   0  -1  -5   25.67    0.53
   0  -1   5   24.77    0.55
   0  -1  -5   25.04    0.56
   0  -1   5   24.74    0.49
   0   1   5   24.73    0.56
   0   1  -5   25.61    0.55
   0   1  -5   24.94    0.55
   0   1   5   24.89    0.50
   1  -1   5    0.74    0.05
  -1  -1  -5    0.55    0.04
   1  -1   5    0.64    0.05
  -1  -1  -5    0.47    0.05
   1   1   5    0.67    0.05
   1   1   5    0.71    0.06
  -1   1  -5    0.76    0.06
  -1   1  -5    0.64    0.06
  -1   1  -5    0.64    0.04
   2  -1   5    4.74    0.15
  -2  -1  -5    4.87    0.13
   2  -1   5    4.87    0.14
  -2  -1  -5    4.84    0.15
  -2   1  -5    4.84    0.13
   2   1   5    4.95    0.15
  -2   1  -5    4.65    0.15
   2   1   5    4.84    0.16
  -2   1  -5    4.83    0.15
   3  -1   5    0.11    0.04
   3  -1   5    0.05    0.03
   3  -1   5    0.11    0.02
  -3  -1  -5    0.05    0.03
  -3  -1  -5    0.09    0.04
  -3   1  -5    0.06    0.04
  -3   1  -5    0.08    0.04
   3   1   5    0.06    0.04
   3   1   5    0.10    0.04
   4  -1   5   25.84    0.61
   4  -1   5   26.01    0.54
  -4  -1  -5   22.83    0.57
  -4   1  -5   25.78    0.59
   4   1   5   26.36    0.62
   4   1   5   26.12    0.55
  -4   1  -5   25.86    0.56
  -5  -1  -5   23.70    0.54
  -5  -1  -5   23.22    0.55
   5   1   5   22.68    0.51
  -5   1  -5   23.09    0.53
  -5   1  -5   23.04    0.56
   5   1   5   23.49    0.56
  -6  -1  -5    8.39    0.27
  -6   1  -5    8.36    0.27
   6   1   5    8.40    0.24
  -6   1  -5    8.55    0.28
  -7  -1  -5    0.02    0.06
  -7   1  -5   -0.01    0.06
  -7   1  -5    0.01    0.06
  -8  -1  -5    1.37    0.13
  -8   1  -5    1.26    0.12
  -8   1  -5    1.50    0.14
  -9  -1  -5    0.07    0.08
  -9   1  -5   -0.05    0.07
  -9   1  -5   -0.05    0.07
 -10  -1  -5    0.03    0.09
 -10   1  -5    0.07    0.09
 -11  -1  -5    0.15    0.11
 -11   1  -5    0.08    0.10
 -12  -1  -5    0.13    0.12
  12   1   5    0.20    0.10
 -12   1  -5    0.29    0.13
 -13  -1  -5    0.03    0.13
  13   1   5    0.29    0.12
 -13   1  -5    0.00    0.12
 -14  -2   5    0.27    0.13
 -14   2   5    0.14    0.14
 -13  -2   5    0.63    0.15
 -13   2   5    0.57    0.15
 -12  -2   5    0.35    0.12
 -12   2   5    0.48    0.12
 -11  -2   5    0.26    0.11
 -11   2   5    0.22    0.10
 -10  -2   5    1.88    0.16
 -10   2   5    1.51    0.15
  -9  -2   5    6.14    0.26
  -9   2   5    5.88    0.25
  -9   2   5    5.57    0.24
  -8  -2   5    4.30    0.20
  -8   2   5    4.34    0.19
  -8   2   5    3.94    0.20
  -7  -2   5    9.35    0.28
  -7  -2   5    8.74    0.28
  -7   2   5    9.40    0.28
  -7   2   5    8.88    0.29
  -7   2   5    9.38    0.33
  -6  -2   5    0.85    0.08
  -6  -2   5    0.67    0.07
  -6   2   5    0.79    0.08
  -6   2   5    0.96    0.10
  -6   2   5    0.82    0.08
  -5  -2   5   50.52    1.02
  -5  -2   5   51.59    0.98
  -5  -2   5   53.03    1.16
  -5   2   5   50.86    1.16
  -5   2   5   52.37    1.04
  -5   2   5   52.62    0.99
  -4  -2   5    1.01    0.09
  -4  -2   5    0.96    0.08
   4  -2  -5    0.97    0.09
  -4  -2   5    1.03    0.08
  -4   2   5    1.06    0.08
  -4   2   5    0.97    0.09
  -4   2   5    0.90    0.07
   4   2  -5    1.09    0.09
  -3  -2   5   34.21    0.65
   3  -2  -5   35.79    0.77
  -3  -2   5   33.95    0.68
  -3  -2   5   33.95    0.77
   3   2  -5   35.24    0.76
  -3   2   5   34.58    0.78
  -3   2   5   35.26    0.70
  -3   2   5   34.08    0.66
  -2  -2   5  121.41    2.24
   2  -2  -5  126.59    2.51
  -2  -2   5  120.54    2.51
  -2  -2   5  121.72    2.13
  -2   2   5  123.20    2.52
   2   2  -5  120.57    2.51
  -2   2   5  122.52    2.14
  -2   2   5  121.24    2.25
   2   2  -5  124.36    2.50
  -1  -2   5    4.34    0.11
   1  -2  -5    4.63    0.15
  -1  -2   5    4.47    0.12
  -1  -2   5    4.53    0.13
   1   2  -5    4.57    0.15
  -1   2   5    4.54    0.15
   1   2  -5    4.53    0.13
  -1   2   5    4.36    0.13
   0  -2   5   53.39    1.10
   0  -2   5   52.84    0.98
   0  -2  -5   53.03    1.11
   0   2  -5   51.69    1.11
   0   2   5   52.32    1.12
   0   2  -5   52.90    1.09
   0   2   5   51.67    1.00
  -1  -2  -5    0.80    0.06
   1  -2   5    0.83    0.06
  -1  -2  -5    0.82    0.05
   1  -2   5    0.85    0.05
  -1   2  -5    0.82    0.07
   1   2   5    0.75    0.07
   1   2   5    1.05    0.07
  -1   2  -5    0.88    0.06
  -1   2  -5    0.72    0.05
   2  -2   5    4.44    0.14
  -2  -2  -5    4.51    0.14
   2  -2   5    4.63    0.13
   2  -2   5    4.53    0.15
   2   2   5    4.51    0.14
  -2   2  -5    4.57    0.14
  -2   2  -5    4.43    0.14
   2   2   5    4.54    0.16
  -2   2  -5    4.64    0.16
  -3  -2  -5  121.80    2.24
   3  -2   5  121.35    2.21
   3  -2   5  119.66    2.74
   3   2   5  120.13    2.74
   3   2   5  120.97    2.23
  -3   2  -5  119.79    2.23
   3   2   5  118.11    2.49
  -3   2  -5  120.91    2.48
   4  -2   5    0.80    0.06
  -4  -2  -5    0.74    0.08
   4   2   5    0.73    0.07
  -4   2  -5    1.15    0.09
   4   2   5    0.77    0.05
   4   2   5    0.96    0.09
  -4   2  -5    0.86    0.08
  -5  -2  -5    1.52    0.11
   5  -2   5    1.55    0.08
  -5   2  -5    1.73    0.11
   5   2   5    1.56    0.08
  -5   2  -5    1.53    0.11
   5   2   5    1.30    0.10
  -6  -2  -5    7.96    0.27
   6  -2   5    7.90    0.24
   6   2   5    8.25    0.24
  -6   2  -5    7.58    0.25
   6   2   5    7.57    0.25
  -6   2  -5    7.97    0.27
  -7  -2  -5    3.06    0.17
  -7   2  -5    2.74    0.16
   7   2   5    2.75    0.15
  -7   2  -5    2.97    0.17
  -8  -2  -5    2.97    0.18
  -8   2  -5    3.55    0.19
   8   2   5    3.02    0.17
  -8   2  -5    3.23    0.19
  -9  -2  -5    0.66    0.12
  -9   2  -5    0.85    0.12
  -9   2  -5    0.71    0.11
   9   2   5    0.66    0.10
 -10  -2  -5    0.29    0.11
  10   2   5    0.38    0.10
 -10   2  -5    0.09    0.10
 -10   2  -5    0.25    0.11
 -11  -2  -5    2.11    0.19
  11   2   5    2.24    0.18
 -11   2  -5    2.21    0.19
 -12  -2  -5    0.13    0.12
  12   2   5    0.25    0.12
 -12   2  -5    0.32    0.12
 -13  -2  -5    0.01    0.12
 -13   2  -5   -0.04    0.12
  13   2   5    0.02    0.11
 -14  -3   5   -0.15    0.11
 -14   3   5    0.03    0.12
 -13  -3   5    0.29    0.13
 -13   3   5    0.22    0.12
 -12  -3   5    0.54    0.14
 -12   3   5    1.05    0.15
 -11  -3   5    2.40    0.19
 -11   3   5    1.71    0.17
 -10  -3   5    0.36    0.10
 -10   3   5    0.60    0.12
  -9  -3   5    0.75    0.11
  -9   3   5    0.81    0.10
  -9   3   5    0.75    0.11
  -8  -3   5    1.87    0.14
  -8   3   5    1.86    0.14
  -8   3   5    1.86    0.13
  -7  -3   5    1.33    0.11
  -7   3   5    1.64    0.12
  -7   3   5    1.42    0.12
  -7   3   5    1.61    0.13
  -6  -3   5    1.97    0.11
  -6  -3   5    2.02    0.12
  -6   3   5    1.85    0.13
  -6   3   5    1.94    0.11
  -6   3   5    1.82    0.12
  -5  -3   5   44.42    0.90
  -5  -3   5   44.93    0.86
  -5   3   5   44.45    0.98
  -5   3   5   43.88    1.02
  -5   3   5   45.20    0.91
  -5   3   5   44.53    0.86
  -4  -3   5   58.50    1.24
   4  -3  -5   58.72    1.25
  -4  -3   5   57.54    1.06
  -4  -3   5   56.06    1.10
  -4   3   5   57.65    1.06
  -4   3   5   55.64    1.25
  -4   3   5   56.26    1.12
   4   3  -5   59.29    1.24
  -4   3   5   56.45    1.22
  -3  -3   5   27.72    0.63
  -3  -3   5   27.30    0.56
  -3  -3   5   28.00    0.54
   3  -3  -5   28.90    0.64
   3   3  -5   28.17    0.63
  -3   3   5   27.58    0.61
  -3   3   5   27.53    0.55
  -3   3   5   27.53    0.64
  -3   3   5   27.82    0.58
   2  -3  -5    3.59    0.13
  -2  -3   5    3.41    0.10
  -2  -3   5    3.28    0.12
  -2  -3   5    3.39    0.10
  -2   3   5    3.39    0.12
  -2   3   5    3.45    0.11
   2   3  -5    3.30    0.13
   2   3  -5    3.45    0.12
  -2   3   5    3.48    0.13
  -2   3   5    3.46    0.11
  -1  -3   5   78.80    1.63
   1  -3  -5   81.15    1.65
  -1  -3   5   78.20    1.38
  -1  -3   5   79.03    1.45
   1   3  -5   79.14    1.62
  -1   3   5   78.27    1.47
   1   3  -5   79.01    1.65
  -1   3   5   77.62    1.61
   1   3  -5   77.41    1.84
  -1   3   5   80.25    1.65
   0  -3  -5   25.19    0.57
   0  -3   5   25.48    0.48
   0  -3   5   24.76    0.54
   0   3   5   24.95    0.57
   0   3  -5   24.48    0.63
   0   3  -5   25.41    0.54
   0   3  -5   24.82    0.57
   0   3   5   24.29    0.51
  -1  -3  -5    2.03    0.10
   1  -3   5    2.11    0.08
  -1  -3  -5    2.03    0.09
   1  -3   5    2.09    0.10
   1  -3   5    2.18    0.07
   1   3   5    2.07    0.10
   1   3   5    2.19    0.06
  -1   3  -5    2.15    0.11
   1   3   5    2.03    0.09
   2  -3   5   33.54    0.65
   2  -3   5   33.26    0.82
   2  -3   5   33.95    0.73
  -2  -3  -5   33.60    0.81
   2   3   5   33.06    0.75
   2   3   5   33.38    0.67
  -2   3  -5   34.44    0.81
  -2   3  -5   33.13    0.76
  -2   3  -5   33.34    0.66
   3  -3   5   61.49    1.15
  -3  -3  -5   60.31    1.18
  -3  -3  -5   62.20    1.42
   3  -3   5   60.76    1.42
   3   3   5   60.12    1.31
   3   3   5   60.53    1.40
   3   3   5   61.62    1.17
  -3   3  -5   59.42    1.30
  -3   3  -5   60.30    1.16
  -4  -3  -5    0.80    0.08
   4  -3   5    0.71    0.06
   4   3   5    0.68    0.07
  -4   3  -5    0.53    0.08
   4   3   5    0.58    0.06
   4   3   5    0.52    0.07
  -4   3  -5    0.59    0.06
   5  -3   5    4.91    0.18
  -5   3  -5    4.88    0.20
  -5   3  -5    4.88    0.18
   5   3   5    5.43    0.18
   5   3   5    4.94    0.20
   5   3   5    5.04    0.18
   6  -3   5    1.44    0.10
  -6  -3  -5    1.54    0.12
  -6   3  -5    1.50    0.13
   6   3   5    1.71    0.10
   6   3   5    1.58    0.12
  -6   3  -5    1.60    0.12
  -7  -3  -5    0.64    0.10
   7  -3   5    0.68    0.08
  -7   3  -5    0.58    0.09
  -7   3  -5    0.49    0.08
   7   3   5    0.65    0.09
  -8  -3  -5    0.74    0.11
   8   3   5    0.56    0.10
  -8   3  -5    0.63    0.11
  -8   3  -5    0.80    0.11
  -9  -3  -5    0.06    0.08
  -9   3  -5    0.09    0.09
  -9   3  -5    0.07    0.09
   9   3   5    0.02    0.08
 -10  -3  -5    3.64    0.23
  10   3   5    3.81    0.22
 -10   3  -5    3.91    0.23
 -10   3  -5    4.16    0.25
 -11  -3  -5    1.74    0.17
 -11   3  -5    1.66    0.18
 -11   3  -5    1.51    0.16
  11   3   5    1.67    0.15
 -12  -3  -5   -0.11    0.10
  12   3   5    0.15    0.10
 -12   3  -5    0.03    0.11
 -13  -3  -5    1.32    0.19
  13   3   5    1.33    0.17
 -13   3  -5    1.55    0.19
 -14  -4   5   -0.02    0.12
 -14   4   5   -0.11    0.11
 -13  -4   5    0.74    0.15
 -13   4   5    0.79    0.16
 -12  -4   5    0.97    0.15
 -12   4   5    0.88    0.16
 -11  -4   5    2.99    0.22
 -11   4   5    2.68    0.21
 -10  -4   5    5.70    0.26
 -10   4   5    5.98    0.28
  -9  -4   5    2.50    0.17
  -9   4   5    2.86    0.18
  -9   4   5    2.33    0.16
  -8  -4   5    3.93    0.20
  -8   4   5    4.35    0.21
  -8   4   5    4.21    0.21
  -8   4   5    3.80    0.18
  -7  -4   5    0.44    0.08
  -7   4   5    0.58    0.08
  -7   4   5    0.60    0.09
  -7   4   5    0.46    0.09
  -7   4   5    0.46    0.08
  -6  -4   5    9.36    0.28
  -6   4   5    9.89    0.30
  -6   4   5    9.74    0.29
  -6   4   5    9.32    0.32
  -6   4   5    9.75    0.28
  -5  -4   5   12.04    0.31
  -5  -4   5   12.55    0.31
  -5   4   5   12.54    0.31
  -5   4   5   12.50    0.33
  -5   4   5   12.32    0.37
  -5   4   5   12.63    0.34
  -4  -4   5  122.24    2.16
  -4  -4   5  122.17    2.27
   4  -4  -5  125.91    2.55
  -4   4   5  121.76    2.52
  -4   4   5  121.81    2.17
  -4   4   5  124.35    2.29
  -4   4   5  118.25    2.56
   4   4  -5  125.31    2.54
  -3  -4   5    2.40    0.10
   3  -4  -5    2.46    0.12
  -3  -4   5    2.58    0.10
  -3  -4   5    2.54    0.11
   3   4  -5    2.58    0.13
   3   4  -5    2.56    0.15
   3   4  -5    2.51    0.11
  -3   4   5    2.29    0.10
  -3   4   5    2.43    0.11
  -3   4   5    2.33    0.12
  -3   4   5    2.57    0.10
  -2  -4   5   13.92    0.28
   2  -4  -5   13.92    0.35
  -2  -4   5   13.89    0.29
  -2  -4   5   13.91    0.33
   2   4  -5   13.16    0.36
   2   4  -5   13.68    0.32
  -2   4   5   13.95    0.32
  -2   4   5   13.45    0.30
  -2   4   5   13.64    0.35
   2   4  -5   13.69    0.41
  -2   4   5   13.73    0.32
   1  -4  -5   10.25    0.27
  -1  -4   5   10.16    0.21
  -1  -4   5   10.26    0.21
  -1  -4   5   10.05    0.24
  -1   4   5   10.02    0.25
   1   4  -5    9.98    0.29
  -1   4   5   10.32    0.24
  -1   4   5   10.35    0.28
   1   4  -5   10.22    0.24
   1   4  -5   10.15    0.32
   0  -4   5   29.53    0.63
   0  -4   5   30.02    0.56
   0  -4  -5   30.58    0.67
   0  -4  -5   29.23    0.74
   0   4   5   29.91    0.67
   0   4  -5   29.68    0.76
   0   4   5   29.28    0.60
   0   4  -5   28.84    0.68
   0   4   5   30.80    0.63
   0   4  -5   29.90    0.63
  -1  -4  -5   15.67    0.43
   1  -4   5   15.86    0.45
  -1  -4  -5   16.19    0.40
   1  -4   5   16.37    0.32
   1  -4   5   16.50    0.36
  -1   4  -5   16.43    0.45
   1   4   5   16.67    0.35
  -1   4  -5   15.56    0.41
   1   4   5   15.69    0.36
   1   4   5   16.26    0.40
   2  -4   5    0.77    0.08
  -2  -4  -5    0.83    0.07
   2  -4   5    0.77    0.06
   2  -4   5    0.88    0.05
   2   4   5    0.80    0.07
   2   4   5    0.74    0.07
  -2   4  -5    0.82    0.08
  -2   4  -5    0.77    0.05
   3  -4   5   -0.01    0.03
  -3  -4  -5    0.04    0.04
   3  -4   5   -0.06    0.03
  -3  -4  -5    0.04    0.04
  -3   4  -5   -0.03    0.03
   3   4   5   -0.01    0.04
   3   4   5    0.17    0.04
   3   4   5   -0.04    0.04
  -3   4  -5    0.09    0.05
   4  -4   5    0.76    0.08
  -4  -4  -5    0.85    0.08
  -4   4  -5    0.66    0.08
   4   4   5    0.82    0.08
   4   4   5    0.68    0.08
   4   4   5    0.91    0.08
  -4   4  -5    0.74    0.07
   5  -4   5    2.97    0.14
  -5  -4  -5    3.08    0.15
   5   4   5    3.02    0.16
   5   4   5    2.98    0.14
  -5   4  -5    2.80    0.14
  -5   4  -5    3.06    0.17
   5   4   5    3.13    0.14
  -6  -4  -5    0.28    0.08
   6  -4   5    0.35    0.07
   6   4   5    0.40    0.07
  -6   4  -5    0.27    0.06
  -6   4  -5    0.30    0.08
   6   4   5    0.27    0.07
   6   4   5    0.29    0.08
   7  -4   5    7.00    0.25
  -7  -4  -5    6.68    0.26
  -7   4  -5    6.64    0.27
  -7   4  -5    6.73    0.25
   7   4   5    6.31    0.24
  -8  -4  -5    1.80    0.15
  -8   4  -5    1.86    0.15
   8   4   5    1.58    0.13
  -8   4  -5    1.60    0.15
  -9  -4  -5    3.68    0.22
  -9   4  -5    3.44    0.21
  -9   4  -5    3.79    0.23
   9   4   5    3.83    0.21
 -10  -4  -5    1.96    0.18
 -10   4  -5    2.54    0.19
  10   4   5    2.29    0.17
 -10   4  -5    2.54    0.20
 -11  -4  -5    1.11    0.16
  11   4   5    0.95    0.13
 -11   4  -5    0.99    0.15
 -11   4  -5    0.87    0.15
 -12  -4  -5    1.41    0.18
 -12   4  -5    1.35    0.18
  12   4   5    1.11    0.15
 -12   4  -5    1.38    0.17
 -13  -4  -5    0.02    0.12
  13   4   5   -0.05    0.11
 -13   4  -5    0.19    0.12
 -14  -5   5   -0.03    0.11
 -14   5   5   -0.10    0.11
 -13  -5   5    1.82    0.19
 -13   5   5    1.89    0.20
 -12  -5   5    0.42    0.13
 -12   5   5    0.34    0.12
 -11  -5   5    0.13    0.10
 -11   5   5    0.19    0.11
 -10  -5   5    0.56    0.11
 -10   5   5    0.67    0.12
  -9  -5   5    1.13    0.13
  -9   5   5    1.33    0.13
  -9   5   5    1.14    0.13
  -9   5   5    1.22    0.13
  -8  -5   5    7.46    0.27
  -8   5   5    7.49    0.29
  -8   5   5    7.27    0.26
  -8   5   5    7.65    0.28
  -7  -5   5    1.76    0.12
  -7   5   5    1.97    0.15
  -7   5   5    1.83    0.12
  -7   5   5    1.84    0.13
  -7   5   5    1.85    0.14
  -6  -5   5    8.68    0.27
  -6   5   5    9.13    0.27
  -6   5   5    9.19    0.29
  -6   5   5    9.39    0.32
  -6   5   5    9.08    0.28
  -5  -5   5    0.01    0.04
  -5   5   5    0.09    0.05
  -5   5   5    0.03    0.05
  -5   5   5    0.07    0.05
  -5   5   5   -0.01    0.04
  -4  -5   5    0.03    0.03
  -4  -5   5   -0.02    0.03
   4   5  -5   -0.04    0.03
  -4   5   5    0.03    0.04
  -4   5   5   -0.01    0.04
  -4   5   5    0.02    0.04
  -4   5   5    0.01    0.04
   4   5  -5   -0.05    0.05
  -3  -5   5    0.22    0.04
  -3  -5   5    0.23    0.03
   3  -5  -5    0.19    0.05
  -3   5   5    0.13    0.04
  -3   5   5    0.21    0.05
  -3   5   5    0.21    0.04
   3   5  -5    0.16    0.06
  -3   5   5    0.19    0.04
   3   5  -5    0.29    0.06
   3   5  -5    0.17    0.04
  -2  -5   5   24.70    0.55
  -2  -5   5   25.04    0.47
  -2  -5   5   25.30    0.49
   2  -5  -5   25.85    0.58
   2   5  -5   24.83    0.68
  -2   5   5   24.15    0.58
  -2   5   5   24.99    0.55
  -2   5   5   24.57    0.52
   2   5  -5   24.17    0.60
   2   5  -5   25.04    0.54
  -2   5   5   24.63    0.49
  -1  -5   5   23.29    0.43
  -1  -5   5   23.12    0.44
  -1  -5   5   23.21    0.50
  -1  -5   5   21.92    0.63
   1  -5  -5   23.94    0.54
   1   5  -5   23.24    0.49
  -1   5   5   23.33    0.51
  -1   5   5   22.88    0.49
   1   5  -5   23.21    0.63
  -1   5   5   22.63    0.54
   1   5  -5   22.98    0.57
   0  -5   5    5.66    0.14
   0  -5  -5    5.51    0.21
   0  -5   5    5.91    0.12
   0  -5  -5    6.17    0.19
   0  -5   5    5.78    0.23
   0  -5   5    6.11    0.12
   0   5   5    5.61    0.17
   0   5   5    5.95    0.16
   0   5  -5    6.04    0.21
   0   5  -5    6.38    0.23
   0   5   5    5.68    0.19
  -1  -5  -5  153.30    3.05
   1  -5   5  154.51    2.71
   1  -5   5  151.18    3.03
  -1  -5  -5  145.26    3.40
   1  -5   5  141.55    3.41
  -1   5  -5  155.02    3.41
   1   5   5  145.04    2.73
   1   5   5  143.22    3.05
   1   5   5  154.73    3.02
  -1   5  -5  143.18    3.07
   2  -5   5   29.57    0.79
   2  -5   5   31.37    0.66
   2  -5   5   31.74    0.59
  -2  -5  -5   30.97    0.79
  -2   5  -5   30.17    0.60
   2   5   5   30.35    0.71
   2   5   5   31.43    0.67
  -2   5  -5   29.27    0.72
   2   5   5   31.15    0.64
  -2   5  -5   32.18    0.79
   3  -5   5    3.30    0.16
  -3  -5  -5    3.52    0.16
   3  -5   5    3.56    0.11
   3  -5   5    3.47    0.13
   3   5   5    3.35    0.16
  -3   5  -5    3.36    0.18
  -3   5  -5    3.38    0.12
   3   5   5    3.32    0.14
   3   5   5    3.50    0.15
  -4  -5  -5   11.77    0.32
   4  -5   5   11.67    0.37
  -4  -5  -5   12.17    0.37
  -4   5  -5   12.08    0.36
   4   5   5   12.45    0.36
   4   5   5   11.86    0.31
   4   5   5   11.57    0.35
  -4   5  -5   11.89    0.30
   5  -5   5    7.86    0.28
  -5  -5  -5    8.11    0.27
  -5   5  -5    8.12    0.24
  -5   5  -5    8.25    0.29
   5   5   5    7.87    0.28
   5   5   5    8.07    0.25
   5   5   5    8.61    0.28
   6  -5   5    2.70    0.16
  -6  -5  -5    2.40    0.16
  -6   5  -5    2.67    0.17
   6   5   5    2.64    0.16
   6   5   5    2.89    0.16
  -6   5  -5    2.92    0.15
  -7  -5  -5   17.15    0.48
   7  -5   5   17.56    0.51
  -7   5  -5   17.41    0.45
   7   5   5   17.31    0.45
   7   5   5   17.15    0.50
  -7   5  -5   16.78    0.50
  -8  -5  -5    4.78    0.24
  -8   5  -5    4.70    0.25
  -8   5  -5    4.72    0.23
   8   5   5    5.00    0.24
   8   5   5    4.30    0.21
  -9  -5  -5   -0.10    0.09
  -9   5  -5    0.05    0.09
   9   5   5   -0.04    0.09
  -9   5  -5    0.12    0.09
 -10  -5  -5    0.46    0.12
 -10   5  -5    0.39    0.11
 -10   5  -5    0.56    0.12
  10   5   5    0.32    0.10
 -11  -5  -5    0.21    0.12
  11   5   5    0.23    0.10
 -11   5  -5    0.35    0.11
 -11   5  -5    0.32    0.11
 -12  -5  -5    0.86    0.16
  12   5   5    0.89    0.15
 -12   5  -5    0.98    0.16
 -12   5  -5    0.63    0.16
 -13  -6   5    0.00    0.11
 -13   6   5    0.26    0.14
 -12  -6   5   -0.02    0.09
 -12   6   5   -0.12    0.10
 -11  -6   5    0.16    0.10
 -11   6   5   -0.02    0.09
 -10  -6   5    0.36    0.10
 -10   6   5    0.22    0.10
 -10   6   5    0.51    0.11
  -9  -6   5    0.58    0.10
  -9   6   5    0.53    0.10
  -9   6   5    0.39    0.10
  -9   6   5    0.62    0.12
  -8  -6   5    0.05    0.06
  -8   6   5   -0.05    0.07
  -8   6   5    0.03    0.06
  -8   6   5   -0.03    0.07
  -7  -6   5    1.14    0.10
  -7   6   5    1.18    0.10
  -7   6   5    1.48    0.12
  -7   6   5    1.11    0.11
  -7   6   5    0.97    0.11
  -6  -6   5    2.29    0.13
  -6   6   5    2.33    0.13
  -6   6   5    2.59    0.15
  -6   6   5    2.16    0.13
  -6   6   5    2.50    0.14
  -5  -6   5    4.11    0.16
  -5   6   5    3.74    0.18
   5   6  -5    4.02    0.20
  -5   6   5    4.07    0.17
  -5   6   5    4.20    0.16
  -5   6   5    4.09    0.17
  -4  -6   5    0.87    0.07
  -4   6   5    0.76    0.08
  -4   6   5    0.66    0.08
   4   6  -5    0.82    0.07
  -4   6   5    0.72    0.08
   4   6  -5    0.84    0.10
  -4   6   5    0.76    0.07
   3  -6  -5    1.28    0.10
  -3  -6   5    1.33    0.07
   3   6  -5    1.30    0.12
  -3   6   5    1.15    0.09
   3   6  -5    1.41    0.08
  -3   6   5    1.42    0.09
  -3   6   5    1.45    0.10
  -3   6   5    1.16    0.08
   2  -6  -5   27.82    0.62
  -2  -6   5   26.90    0.51
   2   6  -5   26.48    0.57
   2   6  -5   26.48    0.65
  -2   6   5   26.17    0.62
  -2   6   5   25.87    0.52
  -2   6   5   25.75    0.56
  -2   6   5   26.80    0.60
   1  -6  -5   22.62    0.65
  -1  -6   5   24.04    0.44
   1  -6  -5   24.69    0.56
  -1  -6   5   23.70    0.67
  -1   6   5   23.29    0.56
   1   6  -5   24.17    0.51
   1   6  -5   23.32    0.59
  -1   6   5   24.81    0.54
  -1   6   5   23.45    0.51
   0  -6   5    5.58    0.24
   0  -6  -5    6.27    0.20
   0  -6  -5    5.56    0.23
   0   6   5    6.05    0.18
   0   6  -5    6.01    0.22
   0   6   5    6.31    0.18
   0   6  -5    6.20    0.25
   0   6   5    5.97    0.20
   1  -6   5    2.76    0.16
  -1  -6  -5    2.66    0.15
  -1  -6  -5    2.96    0.13
   1  -6   5    2.70    0.08
   1   6   5    2.61    0.13
   1   6   5    2.79    0.11
   1   6   5    2.63    0.12
  -1   6  -5    2.55    0.15
  -1   6  -5    2.84    0.16
   2  -6   5    0.30    0.03
   2  -6   5    0.28    0.07
  -2  -6  -5    0.25    0.06
   2  -6   5    0.29    0.04
   2   6   5    0.34    0.04
  -2   6  -5    0.34    0.07
   2   6   5    0.25    0.06
  -2   6  -5    0.33    0.03
   2   6   5    0.26    0.06
  -2   6  -5    0.28    0.08
   3  -6   5   19.71    0.39
   3  -6   5   19.02    0.44
  -3  -6  -5   19.73    0.55
   3  -6   5   18.22    0.55
   3   6   5   19.25    0.44
   3   6   5   18.90    0.45
  -3   6  -5   18.69    0.51
  -3   6  -5   18.65    0.40
   3   6   5   18.74    0.49
   3   6   5   20.00    0.54
   4  -6   5    2.37    0.15
  -4  -6  -5    2.82    0.16
  -4   6  -5    2.58    0.12
  -4   6  -5    2.64    0.18
   4   6   5    2.65    0.15
   4   6   5    2.79    0.14
   4   6   5    2.60    0.15
   5  -6   5    2.05    0.15
  -5  -6  -5    2.12    0.15
   5   6   5    1.97    0.14
  -5   6  -5    2.14    0.12
   5   6   5    1.96    0.14
  -5   6  -5    1.93    0.16
   5   6   5    2.11    0.15
   6  -6   5    0.32    0.09
  -6  -6  -5    0.32    0.09
   6   6   5    0.26    0.09
  -6   6  -5    0.18    0.09
   6   6   5    0.27    0.09
  -6   6  -5    0.25    0.07
   7  -6   5   16.49    0.51
  -7  -6  -5   16.58    0.47
  -7   6  -5   16.86    0.44
   7   6   5   16.24    0.49
   7   6   5   16.46    0.44
  -7   6  -5   15.70    0.49
  -8  -6  -5    0.52    0.11
  -8   6  -5    0.50    0.10
   8   6   5    0.47    0.10
   8   6   5    0.35    0.09
  -8   6  -5    0.41    0.10
  -9  -6  -5    0.27    0.11
  -9   6  -5    0.16    0.09
   9   6   5    0.17    0.09
  -9   6  -5    0.29    0.10
 -10  -6  -5    1.27    0.15
  10   6   5    1.32    0.14
 -10   6  -5    1.10    0.15
 -10   6  -5    0.94    0.14
 -11  -6  -5    2.47    0.21
 -11   6  -5    2.97    0.21
  11   6   5    2.44    0.19
 -11   6  -5    2.78    0.23
 -12  -6  -5    0.65    0.16
  12   6   5    0.44    0.13
 -12   6  -5    0.46    0.14
 -12   6  -5    0.38    0.13
 -13  -7   5   -0.13    0.10
 -13   7   5   -0.12    0.12
 -12  -7   5    1.27    0.17
 -12   7   5    1.32    0.18
 -11  -7   5    0.56    0.12
 -11   7   5    0.82    0.14
 -11   7   5    0.57    0.13
 -10  -7   5    0.97    0.13
 -10   7   5    1.16    0.16
 -10   7   5    1.29    0.15
  -9  -7   5    0.04    0.08
  -9   7   5    0.22    0.08
  -9   7   5    0.24    0.10
  -9   7   5    0.19    0.09
  -8  -7   5    2.23    0.16
  -8   7   5    2.31    0.16
  -8   7   5    2.67    0.16
  -8   7   5    2.51    0.17
  -7  -7   5    0.47    0.08
  -7   7   5    0.55    0.09
  -7   7   5    0.74    0.10
  -7   7   5    0.55    0.08
  -7   7   5    0.45    0.09
  -6  -7   5    1.17    0.10
  -6   7   5    1.22    0.11
  -6   7   5    1.16    0.11
   6   7  -5    1.19    0.13
  -6   7   5    1.28    0.12
  -6   7   5    1.07    0.09
  -5  -7   5    0.29    0.06
  -5   7   5    0.14    0.06
   5   7  -5    0.16    0.07
  -5   7   5    0.15    0.06
  -5   7   5    0.19    0.06
  -5   7   5    0.15    0.05
  -4  -7   5    3.23    0.12
   4   7  -5    3.34    0.18
  -4   7   5    3.19    0.15
  -4   7   5    3.44    0.16
   4   7  -5    3.36    0.14
  -4   7   5    2.90    0.15
  -4   7   5    3.41    0.14
  -3  -7   5    0.14    0.04
   3   7  -5    0.18    0.04
   3   7  -5    0.11    0.07
  -3   7   5    0.08    0.05
  -3   7   5    0.20    0.05
  -3   7   5    0.08    0.05
  -3   7   5    0.19    0.05
   2  -7  -5    8.16    0.25
  -2  -7   5    8.29    0.18
   2  -7  -5    8.45    0.32
  -2  -7   5    8.12    0.33
  -2   7   5    8.33    0.26
  -2   7   5    8.84    0.25
   2   7  -5    8.40    0.21
  -2   7   5    8.22    0.23
  -2   7   5    8.54    0.22
   2   7  -5    8.73    0.30
  -1  -7   5   19.55    0.60
   1  -7  -5   18.90    0.58
   1  -7  -5   20.28    0.48
  -1   7   5   19.85    0.49
  -1   7   5   21.44    0.47
  -1   7   5   19.76    0.44
   1   7  -5   19.11    0.52
   0  -7   5    0.05    0.06
   0  -7  -5    0.02    0.05
   0  -7  -5    0.03    0.04
   0   7   5   -0.01    0.04
   0   7   5    0.09    0.04
   0   7   5    0.02    0.05
   0   7  -5    0.07    0.06
   1  -7   5    6.60    0.28
  -1  -7  -5    6.39    0.26
   1   7   5    6.97    0.20
   1   7   5    6.39    0.22
  -1   7  -5    7.03    0.26
   1   7   5    6.57    0.20
   2  -7   5    7.54    0.16
   2  -7   5    7.54    0.18
   2  -7   5    7.11    0.18
   2  -7   5    6.97    0.29
  -2  -7  -5    6.96    0.28
   2   7   5    7.36    0.21
   2   7   5    6.92    0.24
  -2   7  -5    6.88    0.27
   2   7   5    7.19    0.22
  -3  -7  -5    0.37    0.08
   3  -7   5    0.41    0.05
   3  -7   5    0.38    0.05
   3  -7   5    0.39    0.04
   3  -7   5    0.29    0.07
   3   7   5    0.38    0.06
   3   7   5    0.41    0.06
  -3   7  -5    0.44    0.05
   3   7   5    0.50    0.08
  -3   7  -5    0.34    0.10
   4  -7   5    0.43    0.09
  -4  -7  -5    0.40    0.09
   4  -7   5    0.41    0.06
   4   7   5    0.44    0.08
  -4   7  -5    0.38    0.10
   4   7   5    0.45    0.07
  -4   7  -5    0.46    0.06
   4   7   5    0.42    0.08
   5  -7   5   11.48    0.40
  -5  -7  -5   11.04    0.34
   5   7   5   11.05    0.36
   5   7   5   11.25    0.32
  -5   7  -5   11.95    0.39
  -5   7  -5   11.65    0.30
  -6  -7  -5   -0.08    0.08
   6  -7   5    0.09    0.08
  -6   7  -5    0.00    0.06
   6   7   5   -0.02    0.07
   6   7   5   -0.07    0.07
  -6   7  -5   -0.06    0.08
  -7  -7  -5    0.54    0.11
   7  -7   5    0.86    0.12
   7   7   5    0.92    0.12
  -7   7  -5    1.14    0.11
   7   7   5    0.70    0.11
  -7   7  -5    0.78    0.12
  -8  -7  -5    0.86    0.13
   8   7   5    0.67    0.11
  -8   7  -5    0.58    0.10
  -8   7  -5    0.75    0.12
   8   7   5    0.60    0.11
  -9  -7  -5    0.13    0.10
  -9   7  -5    0.02    0.09
   9   7   5    0.19    0.09
  -9   7  -5    0.11    0.09
 -10  -7  -5    0.94    0.15
 -10   7  -5    0.92    0.13
 -10   7  -5    0.94    0.15
  10   7   5    1.02    0.13
 -11  -7  -5    0.12    0.11
 -11   7  -5    0.02    0.10
  11   7   5    0.13    0.11
 -11   7  -5    0.19    0.12
 -12  -7  -5    0.05    0.12
 -12   7  -5    0.24    0.13
  12   7   5    0.06    0.11
 -13  -8   5    0.47    0.14
 -13   8   5    0.30    0.14
 -12  -8   5    0.04    0.10
 -12   8   5    0.34    0.13
 -12   8   5   -0.09    0.11
 -11  -8   5    3.57    0.23
 -11   8   5    3.49    0.25
 -11   8   5    3.29    0.23
 -10  -8   5    0.50    0.11
 -10   8   5    0.54    0.12
 -10   8   5    0.75    0.13
  -9  -8   5    1.71    0.15
  -9   8   5    1.95    0.17
  -9   8   5    1.97    0.17
  -9   8   5    1.67    0.14
  -8  -8   5    3.33    0.19
  -8   8   5    3.21    0.20
  -8   8   5    3.75    0.21
  -8   8   5    3.20    0.18
  -7  -8   5    6.35    0.23
  -7   8   5    6.42    0.23
   7   8  -5    6.04    0.29
  -7   8   5    6.06    0.26
  -7   8   5    6.00    0.27
  -7   8   5    6.00    0.25
  -6  -8   5    4.32    0.17
  -6   8   5    4.10    0.20
  -6   8   5    4.23    0.20
  -6   8   5    3.75    0.17
   6   8  -5    3.89    0.23
  -6   8   5    4.01    0.19
  -5  -8   5    0.45    0.06
  -5   8   5    0.27    0.07
  -5   8   5    0.34    0.06
   5   8  -5    0.17    0.08
  -5   8   5    0.23    0.06
  -5   8   5    0.30    0.07
   4  -8  -5    6.97    0.31
  -4  -8   5    6.97    0.20
  -4   8   5    6.97    0.23
   4   8  -5    7.04    0.28
   4   8  -5    7.67    0.23
  -4   8   5    7.30    0.21
  -4   8   5    6.72    0.24
  -4   8   5    7.36    0.25
   3  -8  -5    0.58    0.10
  -3  -8   5    0.64    0.05
  -3   8   5    0.67    0.08
   3   8  -5    0.63    0.10
  -3   8   5    0.57    0.07
   3   8  -5    0.59    0.05
   3   8  -5    0.71    0.05
  -3   8   5    0.69    0.07
  -3   8   5    0.73    0.08
  -2  -8   5    6.03    0.29
   2  -8  -5    5.51    0.27
   2   8  -5    6.32    0.26
  -2   8   5    5.97    0.21
  -2   8   5    5.83    0.21
  -2   8   5    5.70    0.19
  -2   8   5    6.16    0.18
   2   8  -5    6.11    0.15
   1  -8  -5   24.95    0.73
   1   8  -5   24.61    0.65
  -1   8   5   26.10    0.59
  -1   8   5   25.37    0.61
  -1   8   5   25.09    0.55
   0  -8  -5   59.50    1.50
   0  -8   5   58.88    1.52
   0   8   5   62.95    1.29
   0   8  -5   59.20    1.35
   0   8   5   60.70    1.31
   0   8   5   60.45    1.17
   1  -8   5    5.74    0.27
  -1  -8  -5    5.82    0.27
   1   8   5    6.01    0.20
   1   8   5    6.43    0.20
  -1   8  -5    6.15    0.26
   1   8   5    6.17    0.22
   2  -8   5   10.27    0.38
  -2  -8  -5   10.36    0.38
   2   8   5   10.19    0.28
   2   8   5   11.08    0.29
  -2   8  -5    9.68    0.34
   2   8   5   10.51    0.32
   3  -8   5    0.03    0.03
   3  -8   5    0.03    0.06
  -3  -8  -5   -0.02    0.06
  -3   8  -5    0.06    0.08
   3   8   5   -0.01    0.06
   3   8   5    0.07    0.06
   3   8   5    0.05    0.05
   4  -8   5    5.50    0.27
  -4  -8  -5    5.74    0.27
   4   8   5    5.53    0.21
   4   8   5    5.81    0.21
  -4   8  -5    5.28    0.26
   4   8   5    5.58    0.23
   5  -8   5   11.61    0.43
   5   8   5   11.10    0.37
   5   8   5   11.64    0.34
   5   8   5   12.57    0.36
  -5   8  -5   11.89    0.40
  -6  -8  -5    1.26    0.13
   6  -8   5    1.21    0.14
   6   8   5    1.28    0.13
   6   8   5    1.25    0.12
   6   8   5    1.28    0.13
  -6   8  -5    1.48    0.16
   7  -8   5    1.09    0.14
  -7  -8  -5    1.01    0.13
   7   8   5    1.23    0.13
   7   8   5    1.18    0.12
  -7   8  -5    1.07    0.14
  -8  -8  -5    1.34    0.14
   8   8   5    1.30    0.13
   8   8   5    1.17    0.14
  -8   8  -5    1.63    0.17
  -9  -8  -5    0.35    0.11
  -9   8  -5    0.23    0.11
   9   8   5    0.00    0.08
 -10  -8  -5    0.36    0.12
 -10   8  -5    0.23    0.11
  10   8   5    0.22    0.10
 -11  -8  -5    0.99    0.17
  11   8   5    1.09    0.15
 -11   8  -5    0.85    0.16
 -12  -9   5    0.72    0.15
 -12   9   5    0.77    0.16
 -12   9   5    0.85    0.17
 -11  -9   5    0.22    0.11
 -11   9   5    0.43    0.13
 -11   9   5    0.29    0.12
 -10  -9   5    1.09    0.14
 -10   9   5    1.54    0.16
 -10   9   5    1.38    0.16
  10   9  -5    1.29    0.18
  -9  -9   5    2.51    0.18
  -9   9   5    2.58    0.17
  -9   9   5    2.27    0.19
   9   9  -5    2.41    0.22
  -9   9   5    2.20    0.19
  -8  -9   5    0.51    0.10
  -8   9   5    0.24    0.09
   8   9  -5    0.43    0.12
  -8   9   5    0.60    0.10
  -8   9   5    0.38    0.10
  -7  -9   5    6.17    0.23
   7   9  -5    6.08    0.30
  -7   9   5    6.83    0.26
  -7   9   5    6.41    0.27
  -7   9   5    6.46    0.24
  -7   9   5    6.33    0.28
  -6  -9   5    2.06    0.13
  -6   9   5    2.04    0.15
  -6   9   5    2.00    0.13
  -6   9   5    2.08    0.16
   6   9  -5    2.12    0.18
  -6   9   5    2.13    0.15
   5  -9  -5    5.25    0.28
   5   9  -5    4.90    0.25
  -5   9   5    5.32    0.22
  -5   9   5    5.12    0.18
  -5   9   5    4.98    0.22
  -5   9   5    4.98    0.20
   4  -9  -5    0.05    0.07
  -4   9   5    0.07    0.05
   4   9  -5   -0.02    0.07
  -4   9   5    0.00    0.05
  -4   9   5    0.08    0.05
  -4   9   5    0.01    0.06
   3  -9  -5   16.44    0.56
  -3   9   5   17.26    0.42
  -3   9   5   17.54    0.46
  -3   9   5   17.20    0.46
   3   9  -5   17.33    0.51
  -3   9   5   17.75    0.39
  -2  -9   5    1.94    0.18
   2  -9  -5    2.07    0.17
  -2   9   5    2.19    0.14
   2   9  -5    2.06    0.16
  -2   9   5    2.14    0.11
  -2   9   5    2.04    0.12
  -2   9   5    2.30    0.13
  -1  -9   5   16.58    0.57
   1  -9  -5   16.59    0.56
  -1   9   5   17.60    0.45
  -1   9   5   17.07    0.44
  -1   9   5   17.45    0.41
   1   9  -5   17.22    0.50
   0  -9  -5    0.82    0.11
   0  -9   5    0.99    0.13
   0   9   5    0.97    0.09
   0   9  -5    0.81    0.12
   0   9   5    1.03    0.09
   0   9   5    0.94    0.09
   1  -9   5    1.86    0.16
  -1  -9  -5    1.67    0.15
  -1   9  -5    1.95    0.17
   1   9   5    1.97    0.12
   1   9   5    1.91    0.13
   1   9   5    1.69    0.12
  -2  -9  -5    6.76    0.31
   2  -9   5    6.96    0.32
  -2   9  -5    6.59    0.28
   2   9   5    7.00    0.23
   2   9   5    6.58    0.24
   2   9   5    7.05    0.23
   3  -9   5    9.89    0.40
  -3  -9  -5   10.53    0.40
   3   9   5   10.66    0.31
   3   9   5    9.95    0.32
  -3   9  -5   10.21    0.37
   3   9   5    9.97    0.30
  -4  -9  -5   23.10    0.69
   4  -9   5   20.98    0.67
   4   9   5   22.68    0.56
   4   9   5   21.13    0.58
   4   9   5   21.57    0.52
  -4   9  -5   22.39    0.63
   5  -9   5    8.88    0.37
   5   9   5    8.39    0.29
   5   9   5    9.32    0.33
  -5   9  -5    8.96    0.36
   6  -9   5    4.35    0.26
   6   9   5    3.81    0.21
  -6   9  -5    4.38    0.24
   6   9   5    3.98    0.20
   7   9   5    0.80    0.11
  -7   9  -5    1.09    0.15
   7   9   5    0.81    0.12
  -8  -9  -5    2.52    0.20
  -8   9  -5    2.63    0.21
   8   9   5    3.03    0.20
  -9  -9  -5    0.46    0.12
  -9   9  -5    0.43    0.12
   9   9   5    0.47    0.11
 -10  -9  -5    0.20    0.12
 -10   9  -5    0.45    0.14
  10   9   5    0.21    0.11
 -11  -9  -5    0.29    0.13
 -11   9  -5    0.26    0.13
  11   9   5    0.32    0.12
 -12  10   5    0.11    0.13
  12  10  -5    0.56    0.17
 -11  10   5    0.32    0.13
  11  10  -5    0.43    0.15
 -10  10   5    0.23    0.11
  10  10  -5    0.27    0.13
 -10  10   5    0.30    0.11
  -9  10   5    1.27    0.15
  -9  10   5    1.12    0.15
   9  10  -5    0.98    0.16
  -8  10   5    1.24    0.14
   8  10  -5    1.03    0.16
  -8  10   5    1.07    0.13
  -7  10   5    0.12    0.08
  -7  10   5    0.18    0.09
   7  10  -5    0.09    0.09
   6 -10  -5    0.03    0.10
   6  10  -5    0.08    0.09
  -6  10   5    0.00    0.07
  -6  10   5    0.03    0.07
  -6  10   5    0.06    0.07
  -6  10   5    0.09    0.06
   5 -10  -5    1.53    0.17
   5  10  -5    1.41    0.16
  -5  10   5    1.64    0.13
  -5  10   5    1.50    0.14
  -5  10   5    1.69    0.12
  -5  10   5    1.56    0.13
   4 -10  -5    0.00    0.08
  -4  10   5    0.09    0.06
   4  10  -5    0.00    0.07
  -4  10   5    0.01    0.05
  -4  10   5    0.00    0.07
  -4  10   5   -0.01    0.06
   3 -10  -5   -0.06    0.07
  -3  10   5    0.09    0.06
   3  10  -5    0.07    0.08
  -3  10   5   -0.02    0.04
  -3  10   5    0.07    0.06
  -3  10   5   -0.01    0.07
  -2 -10   5    4.66    0.28
   2 -10  -5    4.73    0.27
  -2  10   5    5.09    0.21
  -2  10   5    4.74    0.16
  -2  10   5    4.96    0.20
  -2  10   5    5.30    0.19
   2  10  -5    4.66    0.24
  -1 -10   5    5.65    0.30
   1 -10  -5    5.17    0.28
  -1  10   5    5.46    0.17
  -1  10   5    5.82    0.23
  -1  10   5    5.49    0.21
  -1  10   5    5.52    0.19
   1  10  -5    5.23    0.25
   0 -10   5    3.14    0.22
   0 -10  -5    3.16    0.22
   0  10   5    3.24    0.17
   0  10  -5    2.92    0.19
   0  10   5    3.15    0.16
   0  10   5    3.03    0.14
   1 -10   5    0.04    0.08
  -1 -10  -5    0.17    0.10
  -1  10  -5    0.23    0.10
   1  10   5    0.06    0.07
   1  10   5    0.19    0.08
   1  10   5    0.23    0.07
   2 -10   5    3.29    0.23
  -2 -10  -5    3.35    0.23
   2  10   5    3.26    0.17
   2  10   5    3.40    0.18
   2  10   5    3.42    0.17
  -2  10  -5    3.29    0.23
   3 -10   5   10.47    0.43
  -3 -10  -5   11.88    0.45
   3  10   5   11.25    0.32
  -3  10  -5   10.94    0.41
   3  10   5   11.01    0.35
   4 -10   5   -0.01    0.09
  -4 -10  -5    0.11    0.10
   4  10   5    0.01    0.07
  -4  10  -5    0.00    0.10
   4  10   5    0.04    0.07
  -5 -10  -5    2.14    0.20
   5 -10   5    1.86    0.18
   5  10   5    1.87    0.14
   5  10   5    2.00    0.15
  -5  10  -5    1.90    0.18
   6 -10   5    0.00    0.08
  -6  10  -5   -0.08    0.09
   6  10   5    0.09    0.08
   6  10   5    0.01    0.08
  -7  10  -5    0.90    0.15
   7  10   5    1.06    0.14
   7  10   5    1.27    0.12
   8  10   5    0.49    0.11
  -8  10  -5    0.48    0.13
  -9  10  -5    0.21    0.12
   9  10   5    0.13    0.10
 -10 -10  -5    0.80    0.15
  10  10   5    0.72    0.13
 -10  10  -5    0.60    0.15
  11  11  -5    0.34    0.15
 -11  11   5    0.34    0.13
 -10  11   5    0.57    0.13
  10  11  -5    0.61    0.16
   9  11  -5   -0.11    0.11
  -9  11   5    0.18    0.10
  -8  11   5    0.08    0.09
   8  11  -5    0.34    0.13
  -7  11   5    0.06    0.08
   7  11  -5    0.08    0.11
   6  11  -5    3.10    0.23
  -6  11   5    2.97    0.19
  -5  11   5   -0.01    0.06
   5  11  -5    0.04    0.09
  -5  11   5    0.13    0.08
   4 -11  -5    0.90    0.15
  -4  11   5    1.57    0.13
   4  11  -5    1.16    0.15
  -4  11   5    1.16    0.12
   3 -11  -5    2.00    0.20
  -3  11   5    2.07    0.15
   3  11  -5    1.71    0.17
  -3  11   5    1.97    0.13
  -2 -11   5    3.26    0.25
   2 -11  -5    3.19    0.24
  -2  11   5    3.25    0.16
   2  11  -5    3.40    0.22
  -2  11   5    3.25    0.18
  -1 -11   5   10.79    0.46
   1 -11  -5   10.53    0.44
  -1  11   5   11.10    0.35
   1  11  -5   10.47    0.39
  -1  11   5   11.28    0.31
   0 -11  -5    1.80    0.19
   0 -11   5    1.76    0.20
   0  11  -5    1.95    0.18
   0  11   5    1.96    0.16
   0  11   5    1.88    0.13
   1 -11   5   32.21    0.98
  -1 -11  -5   33.79    0.98
   1  11   5   32.83    0.79
   1  11   5   33.47    0.71
  -1  11  -5   32.79    0.86
  -2 -11  -5    2.20    0.21
   2 -11   5    2.39    0.21
   2  11   5    2.05    0.15
  -2  11  -5    2.22    0.20
   2  11   5    1.95    0.15
  -3 -11  -5    0.51    0.13
   3 -11   5    0.37    0.12
   3  11   5    0.65    0.09
   3  11   5    0.37    0.09
  -3  11  -5    0.47    0.13
  -4 -11  -5   -0.02    0.09
   4 -11   5   -0.01    0.09
   4  11   5   -0.06    0.07
  -4  11  -5    0.02    0.11
   4  11   5   -0.02    0.08
  -5 -11  -5    0.64    0.14
   5 -11   5    0.71    0.14
   5  11   5    0.63    0.11
  -5  11  -5    0.64    0.13
   5  11   5    0.58    0.10
   6 -11   5    2.87    0.24
   6  11   5    3.05    0.19
  -6  11  -5    2.51    0.21
   6  11   5    3.38    0.19
   7  11   5    0.49    0.11
   7  11   5    0.48    0.10
  -7  11  -5    0.41    0.13
  -8  11  -5   -0.07    0.10
   8  11   5   -0.13    0.09
   9  11   5    0.53    0.13
  -9  11  -5    0.77    0.16
 -10  11  -5    0.06    0.12
  10  11   5    0.02    0.11
 -10  12   5    1.12    0.17
  10  12  -5    1.26    0.20
  -9  12   5    1.13    0.16
   9  12  -5    0.79    0.17
   8  12  -5    0.04    0.11
  -8  12   5    0.04    0.09
   7  12  -5    0.70    0.15
  -7  12   5    1.06    0.14
  -6  12   5    0.00    0.08
   6  12  -5    0.03    0.09
   5  12  -5    0.16    0.10
  -5  12   5    0.22    0.09
  -4  12   5    1.31    0.13
   4  12  -5    1.20    0.15
   3  12  -5    0.30    0.11
  -3  12   5    0.43    0.10
  -2  12   5    0.85    0.12
   2  12  -5    1.00    0.14
   1 -12  -5    3.95    0.27
   1  12  -5    3.87    0.24
  -1  12   5    4.44    0.22
   0 -12   5    0.98    0.16
   0 -12  -5    1.26    0.17
   0  12  -5    0.88    0.15
   1 -12   5    0.13    0.12
  -1 -12  -5    0.46    0.14
  -1  12  -5    0.16    0.12
   2 -12   5    0.16    0.12
  -2 -12  -5    0.26    0.13
  -2  12  -5    0.33    0.12
  -3 -12  -5    0.32    0.13
  -3  12  -5    0.19    0.12
  -4 -12  -5    0.36    0.13
  -4  12  -5    0.19    0.11
  -5 -12  -5    0.29    0.13
  -5  12  -5    0.14    0.11
   6  12   5    0.09    0.09
  -6  12  -5    0.21    0.12
  -7  12  -5   -0.06    0.11
  -8  12  -5    0.83    0.16
  -9  12  -5    1.56    0.20
   9  13  -5    0.05    0.13
  -9  13   5    0.28    0.12
   8  13  -5    0.17    0.13
  -8  13   5    0.23    0.11
  -7  13   5    0.11    0.10
   7  13  -5    0.12    0.11
  -6  13   5    1.77    0.17
   6  13  -5    1.67    0.19
   5  13  -5    1.14    0.16
  -5  13   5    1.58    0.15
  -4  13   5    0.80    0.12
   4  13  -5    0.98    0.15
   3  13  -5    0.83    0.14
  -3  13   5    0.77    0.12
   2  13  -5    1.46    0.17
   1  13  -5    0.08    0.10
   0  13  -5    0.87    0.15
  -1  13  -5    0.17    0.12
  -2  13  -5    2.48    0.23
  -3  13  -5    0.22    0.13
  -4  13  -5    0.01    0.12
  -5  13  -5    0.12    0.12
  -6  13  -5    3.19    0.25
  -7  13  -5    0.10    0.12
  -8  13  -5    0.11    0.13
   8  14  -5    2.93    0.26
  -8  14   5    3.25    0.24
  -7  14   5    0.44    0.12
   7  14  -5    0.11    0.13
  -6  14   5    0.28    0.11
   6  14  -5    0.18    0.12
   5  14  -5   -0.05    0.11
  -5  14   5    0.17    0.10
   4  14  -5    0.50    0.14
   3  14  -5    0.07    0.11
   2  14  -5    4.73    0.29
   1  14  -5    0.02    0.12
   0  14  -5    0.85    0.16
  -1  14  -5   -0.04    0.12
  -2  14  -5    0.07    0.12
  -3  14  -5    0.07    0.13
  -4  14  -5    0.00    0.13
  -5  14  -5    0.71    0.16
  -6  14  -5    1.75    0.21
  -7  14  -5    0.36    0.14
   7  15  -5    0.86    0.18
   6  15  -5    0.06    0.13
   5  15  -5    0.17    0.13
   4  15  -5   -0.03    0.12
   3  15  -5   -0.15    0.11
   2  15  -5   -0.03    0.12
   1  15  -5   -0.09    0.12
   0  15  -5    0.02    0.11
  -1  15  -5    0.13    0.13
  -2  15  -5    0.65    0.15
  -3  15  -5   -0.04    0.13
  -4  15  -5   -0.11    0.13
  -5  15  -5    0.23    0.16
  -6  15  -5    0.15    0.15
   5  16  -5   -0.07    0.14
   4  16  -5    0.02    0.13
   3  16  -5    0.19    0.13
   2  16  -5    0.30    0.15
   1  16  -5    0.16    0.15
   0  16  -5   -0.07    0.12
  -1  16  -5    0.00    0.14
  -2  16  -5   -0.31    0.13
  -3  16  -5   -0.06    0.14
  -4  16  -5    0.41    0.17
   2  17  -5    0.47    0.18
   1  17  -5    0.35    0.17
   0  17  -5   -0.11    0.15
 -14   0   6    3.05    0.25
 -13   0   6    1.41    0.18
 -12   0   6    0.49    0.13
 -11   0   6    0.07    0.10
 -10   0   6    0.92    0.13
  -9   0   6    0.93    0.11
  -9   0   6    0.74    0.11
  -8   0   6    8.15    0.28
  -8   0   6    8.92    0.30
  -7   0   6   11.21    0.33
  -7   0   6   11.26    0.37
  -7   0   6   11.11    0.32
  -6   0   6   21.56    0.51
  -6   0   6   22.05    0.49
  -6   0   6   21.81    0.58
  -5   0   6   17.54    0.41
  -5   0   6   16.97    0.46
  -5   0   6   17.46    0.40
  -4   0   6   21.98    0.48
  -4   0   6   21.75    0.54
  -4   0   6   22.00    0.46
   4   0  -6   22.93    0.54
  -3   0   6    4.88    0.14
  -3   0   6    4.73    0.17
   3   0  -6    4.87    0.17
  -3   0   6    4.70    0.15
   2   0  -6   57.65    1.20
  -2   0   6   57.00    1.21
  -2   0   6   55.45    1.02
  -2   0   6   56.58    1.07
   1   0  -6    0.61    0.04
  -1   0   6    0.68    0.05
   1   0  -6    0.66    0.06
   0   0   6  147.28    3.10
   0   0  -6  151.87    3.10
   0   0  -6  157.94    3.09
   0   0   6  151.54    2.77
  -1   0  -6   88.72    1.81
  -1   0  -6   91.10    1.83
   1   0   6   87.57    1.84
   1   0   6   86.89    1.64
   2   0   6    0.43    0.05
  -2   0  -6    0.53    0.05
   2   0   6    0.44    0.05
  -3   0  -6    0.07    0.04
  -3   0  -6    0.06    0.02
   3   0   6    0.09    0.04
   3   0   6    0.08    0.04
   4   0   6   10.45    0.31
   4   0   6   11.28    0.29
  -4   0  -6   11.19    0.30
  -5   0  -6    0.06    0.05
   5   0   6    0.12    0.05
  -5   0  -6    0.11    0.05
  -6   0  -6    4.07    0.18
  -6   0  -6    4.05    0.19
   6   0   6    3.95    0.17
   7   0   6    0.02    0.06
  -7   0  -6    0.03    0.06
  -7   0  -6    0.12    0.07
  -8   0  -6    2.83    0.18
   8   0   6    2.64    0.16
  -8   0  -6    3.14    0.18
  -9   0  -6   -0.03    0.07
   9   0   6   -0.05    0.07
 -10   0  -6    0.73    0.12
  10   0   6    0.64    0.11
  11   0   6    1.47    0.15
 -11   0  -6    1.36    0.16
  12   0   6    0.68    0.13
 -12   0  -6    0.42    0.14
  13   0   6    0.96    0.15
 -13   0  -6    0.90    0.17
 -14  -1   6    0.04    0.12
 -14   1   6    0.14    0.13
 -13  -1   6   -0.09    0.09
 -13   1   6    0.10    0.11
 -12  -1   6    0.00    0.09
 -12   1   6    0.09    0.10
 -11  -1   6    1.01    0.14
 -11   1   6    1.17    0.15
 -10  -1   6    5.06    0.25
 -10   1   6    5.36    0.26
  -9  -1   6    0.75    0.11
  -9   1   6    0.79    0.10
  -9   1   6    0.52    0.10
  -8  -1   6    0.06    0.07
  -8  -1   6    0.04    0.05
  -8   1   6    0.15    0.07
  -8   1   6    0.05    0.06
  -7  -1   6    0.20    0.06
  -7  -1   6    0.11    0.06
  -7   1   6    0.14    0.06
  -7   1   6    0.30    0.07
  -7   1   6    0.14    0.06
  -6  -1   6   23.00    0.50
  -6  -1   6   22.22    0.52
  -6  -1   6   23.05    0.59
  -6   1   6   21.97    0.52
  -6   1   6   22.30    0.59
  -6   1   6   22.36    0.50
  -5  -1   6   38.28    0.79
  -5  -1   6   36.98    0.88
  -5  -1   6   38.25    0.75
  -5   1   6   38.60    0.75
  -5   1   6   38.29    0.89
  -5   1   6   38.47    0.79
  -4  -1   6   17.20    0.44
  -4  -1   6   17.31    0.39
   4  -1  -6   17.98    0.44
  -4  -1   6   16.90    0.38
   4   1  -6   17.79    0.44
  -4   1   6   16.86    0.45
  -4   1   6   16.75    0.38
  -3  -1   6    0.03    0.03
   3  -1  -6    0.01    0.03
  -3  -1   6    0.01    0.02
  -3  -1   6   -0.02    0.03
  -3   1   6    0.05    0.03
  -3   1   6    0.02    0.03
  -3   1   6    0.03    0.03
   3   1  -6    0.08    0.03
   2  -1  -6    2.12    0.10
  -2  -1   6    2.09    0.08
  -2  -1   6    1.92    0.08
  -2  -1   6    2.01    0.09
  -2   1   6    1.84    0.08
   2   1  -6    2.09    0.09
  -2   1   6    1.99    0.08
  -2   1   6    1.86    0.09
   1  -1  -6   77.70    1.57
  -1  -1   6   73.60    1.39
  -1  -1   6   75.19    1.56
   1   1  -6   75.53    1.56
  -1   1   6   72.84    1.40
   1   1  -6   74.92    1.55
  -1   1   6   74.55    1.57
   0  -1   6   13.57    0.34
   0  -1  -6   15.06    0.31
   0  -1  -6   14.24    0.35
   0  -1   6   14.18    0.30
   0   1   6   13.52    0.31
   0   1   6   13.53    0.35
   0   1  -6   14.50    0.34
   0   1  -6   12.90    0.33
   1  -1   6    2.60    0.10
  -1  -1  -6    2.85    0.08
  -1  -1  -6    2.82    0.11
   1  -1   6    2.50    0.11
  -1   1  -6    2.53    0.10
   1   1   6    2.69    0.10
  -1   1  -6    2.76    0.11
   1   1   6    2.87    0.12
  -1   1  -6    2.75    0.10
   2  -1   6    0.04    0.03
  -2  -1  -6    0.03    0.02
   2  -1   6    0.06    0.04
   2   1   6    0.05    0.04
  -2   1  -6    0.02    0.03
  -2   1  -6    0.06    0.02
  -2   1  -6    0.19    0.04
   2   1   6    0.03    0.03
  -3  -1  -6    3.69    0.13
   3  -1   6    3.84    0.15
   3  -1   6    3.78    0.13
  -3  -1  -6    3.69    0.14
   3   1   6    3.87    0.14
  -3   1  -6    3.85    0.14
  -3   1  -6    3.74    0.14
   3   1   6    3.75    0.15
   4  -1   6   35.77    0.71
   4  -1   6   34.09    0.79
   4   1   6   35.41    0.72
   4   1   6   33.48    0.80
  -4   1  -6   35.49    0.78
  -4   1  -6   35.14    0.73
   5  -1   6   67.04    1.30
  -5  -1  -6   68.21    1.34
   5  -1   6   68.41    1.55
  -5  -1  -6   67.51    1.43
   5   1   6   66.45    1.31
   5   1   6   65.41    1.46
  -5   1  -6   66.97    1.44
  -5   1  -6   67.33    1.33
   6  -1   6   10.16    0.27
   6  -1   6    9.94    0.29
  -6  -1  -6   10.51    0.31
   6   1   6   10.33    0.26
   6   1   6   10.22    0.30
  -6   1  -6   10.62    0.32
  -6   1  -6   10.37    0.31
  -7  -1  -6    0.02    0.07
  -7   1  -6   -0.02    0.06
  -7   1  -6   -0.04    0.06
   7   1   6   -0.06    0.05
  -8  -1  -6    0.35    0.09
  -8   1  -6    0.27    0.08
  -8   1  -6    0.38    0.09
   8   1   6    0.43    0.09
  -9  -1  -6    2.18    0.17
  -9   1  -6    2.12    0.17
   9   1   6    2.01    0.15
  -9   1  -6    2.14    0.16
 -10  -1  -6    0.54    0.12
  10   1   6    0.45    0.11
 -10   1  -6    0.27    0.11
  11  -1   6    0.03    0.09
 -11  -1  -6    0.02    0.10
  11   1   6   -0.06    0.09
 -11   1  -6    0.06    0.10
  12  -1   6    3.24    0.22
 -12  -1  -6    3.09    0.24
 -12   1  -6    2.62    0.22
  12   1   6    3.06    0.21
 -13  -1  -6    1.67    0.20
  13  -1   6    1.82    0.19
  13   1   6    1.66    0.18
 -13   1  -6    1.36    0.19
 -14  -2   6   -0.11    0.12
 -14   2   6    0.04    0.12
 -13  -2   6    1.45    0.18
 -13   2   6    1.93    0.20
 -12  -2   6   -0.15    0.08
 -12   2   6    0.08    0.10
 -11  -2   6    2.07    0.18
 -11   2   6    2.54    0.20
 -10  -2   6    0.05    0.08
 -10   2   6   -0.06    0.07
  -9  -2   6    0.83    0.11
  -9   2   6    0.95    0.12
  -9   2   6    0.70    0.10
  -8  -2   6    0.74    0.09
  -8  -2   6    0.75    0.10
  -8   2   6    0.77    0.10
  -8   2   6    0.63    0.09
  -8   2   6    0.71    0.11
  -7  -2   6    2.63    0.14
  -7  -2   6    2.81    0.15
  -7   2   6    2.73    0.15
  -7   2   6    2.48    0.16
  -6  -2   6    0.26    0.07
  -6  -2   6    0.35    0.06
  -6  -2   6    0.31    0.06
  -6   2   6    0.40    0.06
  -6   2   6    0.27    0.07
  -6   2   6    0.36    0.07
  -5  -2   6    4.96    0.17
  -5  -2   6    5.15    0.18
  -5  -2   6    5.16    0.20
  -5   2   6    4.97    0.17
  -5   2   6    5.20    0.19
  -5   2   6    5.20    0.21
   4  -2  -6   93.55    1.92
  -4  -2   6   90.26    1.71
  -4  -2   6   90.69    1.63
  -4  -2   6   88.81    1.91
  -4   2   6   91.14    1.64
   4   2  -6   94.28    1.91
  -4   2   6   88.54    1.92
  -4   2   6   90.27    1.72
   3  -2  -6   56.93    1.19
  -3  -2   6   54.38    1.18
  -3  -2   6   54.43    1.00
  -3  -2   6   53.59    1.05
  -3   2   6   54.56    1.19
  -3   2   6   54.90    1.01
  -3   2   6   54.12    1.06
   3   2  -6   56.51    1.18
   2  -2  -6   16.98    0.40
  -2  -2   6   15.68    0.32
  -2  -2   6   15.62    0.34
  -2  -2   6   15.49    0.38
   2   2  -6   15.62    0.39
   2   2  -6   15.82    0.38
  -2   2   6   15.49    0.33
  -2   2   6   15.81    0.35
  -2   2   6   15.50    0.39
  -1  -2   6    9.59    0.22
  -1  -2   6    9.77    0.25
   1  -2  -6   10.36    0.27
  -1   2   6    9.92    0.27
   1   2  -6    9.99    0.25
   1   2  -6    9.62    0.26
  -1   2   6    9.68    0.24
   0  -2  -6   13.98    0.35
   0  -2   6   13.90    0.29
   0  -2   6   13.77    0.33
   0   2  -6   13.43    0.32
   0   2  -6   13.76    0.34
   0   2   6   13.61    0.31
   0   2   6   13.74    0.35
  -1  -2  -6   14.42    0.36
   1  -2   6   14.23    0.30
   1  -2   6   14.31    0.34
  -1  -2  -6   14.25    0.31
   1   2   6   13.85    0.36
  -1   2  -6   14.35    0.34
  -1   2  -6   14.37    0.36
   1   2   6   14.17    0.32
  -1   2  -6   14.21    0.37
  -2  -2  -6   22.45    0.54
  -2  -2  -6   22.20    0.48
   2  -2   6   22.62    0.46
   2  -2   6   22.35    0.51
   2  -2   6   21.54    0.55
  -2   2  -6   22.21    0.47
   2   2   6   22.30    0.47
  -2   2  -6   22.60    0.52
   2   2   6   21.99    0.53
  -2   2  -6   22.63    0.54
   3  -2   6   46.59    1.09
   3  -2   6   47.24    0.91
   3  -2   6   46.66    1.01
  -3  -2  -6   46.17    0.94
   3   2   6   47.00    0.92
  -3   2  -6   47.10    1.02
  -3   2  -6   46.24    0.92
   3   2   6   46.50    1.03
  -4  -2  -6   14.22    0.36
   4  -2   6   14.01    0.33
   4  -2   6   13.98    0.36
   4  -2   6   14.05    0.37
  -4   2  -6   13.93    0.35
  -4   2  -6   14.11    0.37
   4   2   6   14.06    0.34
   4   2   6   13.45    0.38
   5  -2   6    0.91    0.08
   5  -2   6    0.80    0.06
  -5  -2  -6    0.76    0.09
   5   2   6    0.72    0.05
   5   2   6    0.92    0.08
   5   2   6    0.96    0.09
  -5   2  -6    0.76    0.08
  -5   2  -6    0.80    0.08
   6  -2   6   13.27    0.35
  -6   2  -6   13.19    0.39
   6   2   6   13.32    0.36
   6   2   6   13.72    0.34
  -6   2  -6   12.80    0.36
  -7  -2  -6    1.46    0.13
  -7   2  -6    1.74    0.14
   7   2   6    1.51    0.12
  -7   2  -6    1.42    0.13
  -8  -2  -6    5.31    0.24
  -8   2  -6    5.32    0.24
  -8   2  -6    5.06    0.23
   8   2   6    4.83    0.22
  -9  -2  -6    0.01    0.08
   9   2   6    0.02    0.07
  -9   2  -6    0.15    0.09
  -9   2  -6    0.07    0.08
 -10  -2  -6    1.52    0.17
 -10   2  -6    1.29    0.15
 -10   2  -6    1.29    0.15
  10   2   6    1.46    0.15
 -11  -2  -6    0.89    0.15
  11   2   6    0.93    0.14
 -11   2  -6    0.62    0.14
  12  -2   6    0.10    0.10
 -12  -2  -6    0.04    0.11
  12   2   6   -0.03    0.09
 -12   2  -6    0.06    0.12
 -13  -2  -6    0.19    0.14
  13  -2   6    0.14    0.11
  13   2   6    0.32    0.13
 -13   2  -6    0.04    0.11
 -14  -3   6    0.60    0.15
 -14   3   6    0.96    0.18
 -13  -3   6    2.21    0.21
 -13   3   6    2.34    0.22
 -12  -3   6    2.40    0.21
 -12   3   6    2.64    0.21
 -11  -3   6    0.09    0.10
 -11   3   6    0.21    0.11
 -10  -3   6    0.11    0.08
 -10   3   6    0.12    0.09
 -10   3   6    0.21    0.09
  -9  -3   6    3.11    0.18
  -9   3   6    3.54    0.21
  -9   3   6    3.16    0.18
  -8  -3   6    7.55    0.27
  -8   3   6    7.85    0.27
  -8   3   6    7.33    0.31
  -8   3   6    7.60    0.28
  -7  -3   6   13.51    0.37
  -7  -3   6   12.68    0.35
  -7   3   6   12.84    0.42
  -7   3   6   13.62    0.36
  -7   3   6   13.25    0.38
  -6  -3   6    3.13    0.14
  -6  -3   6    2.91    0.14
  -6   3   6    3.05    0.15
  -6   3   6    3.08    0.17
  -6   3   6    2.96    0.15
  -5  -3   6    7.32    0.22
  -5  -3   6    7.31    0.25
  -5  -3   6    7.27    0.22
  -5   3   6    7.25    0.23
  -5   3   6    7.46    0.26
  -5   3   6    7.23    0.22
  -4  -3   6    7.63    0.21
  -4  -3   6    7.56    0.21
  -4  -3   6    7.75    0.25
  -4   3   6    7.60    0.21
  -4   3   6    7.57    0.25
   4   3  -6    8.12    0.24
  -4   3   6    7.80    0.23
  -3  -3   6   11.65    0.31
   3  -3  -6   12.49    0.33
  -3  -3   6   11.84    0.27
  -3  -3   6   11.78    0.28
  -3   3   6   12.15    0.28
   3   3  -6   11.81    0.31
  -3   3   6   11.87    0.30
  -3   3   6   12.00    0.33
  -2  -3   6   38.17    0.83
  -2  -3   6   38.43    0.74
  -2  -3   6   38.43    0.71
   2  -3  -6   39.78    0.85
  -2   3   6   37.88    0.72
  -2   3   6   38.87    0.77
  -2   3   6   37.81    0.85
   2   3  -6   38.03    0.86
   2   3  -6   38.70    0.83
  -1  -3   6    0.53    0.04
  -1  -3   6    0.46    0.04
   1  -3  -6    0.58    0.06
  -1  -3   6    0.51    0.04
   1   3  -6    0.42    0.05
  -1   3   6    0.58    0.06
   1   3  -6    0.49    0.06
   1   3  -6    0.53    0.05
  -1   3   6    0.51    0.05
   0  -3   6   23.69    0.46
   0  -3  -6   24.27    0.55
   0  -3   6   23.72    0.52
   0   3  -6   24.43    0.52
   0   3   6   22.59    0.55
   0   3  -6   23.50    0.55
   0   3  -6   23.85    0.61
   0   3   6   23.05    0.49
  -1  -3  -6   21.33    0.55
   1  -3   6   22.44    0.50
  -1  -3  -6   22.52    0.52
   1  -3   6   22.15    0.44
   1  -3   6   21.21    0.56
   1   3   6   21.13    0.52
  -1   3  -6   21.80    0.52
   1   3   6   22.29    0.47
  -1   3  -6   22.59    0.49
   2  -3   6   12.84    0.32
   2  -3   6   12.65    0.35
  -2  -3  -6   12.97    0.34
   2  -3   6   12.93    0.28
  -2   3  -6   12.80    0.34
  -2   3  -6   12.63    0.29
   2   3   6   12.64    0.35
   2   3   6   12.49    0.31
  -2   3  -6   13.25    0.35
   3  -3   6    0.46    0.05
  -3  -3  -6    0.55    0.07
   3  -3   6    0.56    0.06
  -3  -3  -6    0.52    0.05
   3  -3   6    0.48    0.05
   3   3   6    0.56    0.06
  -3   3  -6    0.52    0.06
  -3   3  -6    0.45    0.07
   3   3   6    0.48    0.07
   4  -3   6    9.74    0.28
  -4  -3  -6    9.42    0.28
   4  -3   6    9.95    0.25
  -4   3  -6    9.46    0.26
   4   3   6    9.34    0.30
   4   3   6    9.95    0.27
  -4   3  -6    9.50    0.29
   4   3   6    9.51    0.26
  -5  -3  -6    0.72    0.09
   5  -3   6    0.67    0.07
   5  -3   6    0.61    0.07
  -5   3  -6    0.60    0.08
   5   3   6    0.54    0.07
  -5   3  -6    0.62    0.07
   5   3   6    0.63    0.08
   5   3   6    0.59    0.06
  -6  -3  -6    2.22    0.15
   6  -3   6    2.12    0.11
  -6   3  -6    2.09    0.14
   6   3   6    1.86    0.14
   6   3   6    1.92    0.13
  -6   3  -6    1.89    0.15
  -7  -3  -6    1.96    0.16
  -7   3  -6    1.77    0.14
   7   3   6    1.71    0.15
  -7   3  -6    1.94    0.15
   7   3   6    1.94    0.15
  -8  -3  -6    0.21    0.10
  -8   3  -6    0.13    0.08
  -8   3  -6    0.12    0.08
   8   3   6    0.10    0.08
  -9  -3  -6    0.92    0.13
   9   3   6    1.16    0.13
  -9   3  -6    1.14    0.14
  -9   3  -6    1.23    0.14
 -10  -3  -6    0.58    0.12
 -10   3  -6    0.81    0.13
 -10   3  -6    0.62    0.12
  10   3   6    0.57    0.11
 -11  -3  -6    0.29    0.13
 -11   3  -6    0.41    0.12
  11   3   6    0.55    0.12
 -11   3  -6    0.50    0.13
 -12  -3  -6   -0.06    0.11
 -12   3  -6   -0.01    0.11
  12   3   6    0.02    0.10
 -14  -4   6    0.28    0.14
 -14   4   6    0.39    0.15
 -13  -4   6    0.21    0.13
 -13   4   6    0.41    0.14
 -12  -4   6    0.67    0.14
 -12   4   6    0.57    0.13
 -11  -4   6    1.21    0.15
 -11   4   6    1.78    0.18
 -10  -4   6    0.06    0.09
 -10   4   6    0.51    0.11
 -10   4   6    0.24    0.09
  -9  -4   6    2.04    0.16
  -9   4   6    2.04    0.15
  -9   4   6    2.41    0.18
  -8  -4   6    1.71    0.14
  -8   4   6    1.58    0.13
  -8   4   6    1.79    0.15
  -8   4   6    1.60    0.15
  -7  -4   6    2.41    0.14
  -7   4   6    2.29    0.14
  -7   4   6    2.12    0.13
  -7   4   6    1.99    0.14
  -7   4   6    1.99    0.15
  -6  -4   6   21.63    0.48
  -6  -4   6   21.37    0.50
  -6   4   6   21.16    0.58
  -6   4   6   21.42    0.49
  -6   4   6   21.31    0.51
  -6   4   6   20.90    0.54
  -5  -4   6   24.17    0.52
  -5  -4   6   24.32    0.54
  -5   4   6   25.21    0.56
  -5   4   6   25.18    0.53
  -5   4   6   23.51    0.62
  -5   4   6   24.81    0.59
  -4  -4   6    1.24    0.09
  -4  -4   6    1.12    0.09
  -4  -4   6    1.27    0.09
  -4   4   6    1.35    0.10
   4   4  -6    1.24    0.09
  -4   4   6    1.40    0.11
  -4   4   6    1.28    0.09
  -4   4   6    1.27    0.09
  -3  -4   6    1.99    0.09
  -3  -4   6    2.10    0.09
  -3  -4   6    1.94    0.10
   3  -4  -6    2.11    0.12
  -3   4   6    2.12    0.09
  -3   4   6    1.99    0.10
   3   4  -6    2.05    0.10
  -3   4   6    1.94    0.09
  -3   4   6    1.92    0.11
   3   4  -6    1.83    0.12
  -2  -4   6   13.18    0.32
   2  -4  -6   14.04    0.35
  -2  -4   6   13.30    0.28
  -2  -4   6   13.15    0.28
  -2   4   6   13.41    0.32
  -2   4   6   13.10    0.31
   2   4  -6   13.37    0.41
  -2   4   6   13.49    0.30
   2   4  -6   13.55    0.32
  -2   4   6   13.12    0.35
   2   4  -6   12.91    0.36
  -1  -4   6    5.36    0.13
  -1  -4   6    5.17    0.15
   1  -4  -6    5.18    0.18
  -1  -4   6    5.35    0.13
  -1   4   6    5.28    0.13
  -1   4   6    5.30    0.18
  -1   4   6    5.21    0.16
   1   4  -6    5.36    0.21
   1   4  -6    5.24    0.19
   1   4  -6    5.34    0.15
   0  -4   6    6.07    0.14
   0  -4  -6    6.14    0.20
   0  -4   6    5.98    0.16
   0   4   6    5.61    0.19
   0   4  -6    5.82    0.20
   0   4   6    6.04    0.18
   0   4  -6    6.10    0.22
   0   4  -6    6.33    0.16
  -1  -4  -6    0.79    0.07
   1  -4   6    0.52    0.05
   1  -4   6    0.61    0.05
  -1  -4  -6    0.52    0.06
   1  -4   6    0.53    0.06
   1   4   6    0.52    0.06
   1   4   6    0.68    0.07
  -1   4  -6    0.53    0.06
  -1   4  -6    0.70    0.07
   2  -4   6    0.36    0.06
   2  -4   6    0.41    0.05
  -2  -4  -6    0.40    0.05
   2  -4   6    0.40    0.04
   2   4   6    0.32    0.06
  -2   4  -6    0.36    0.04
   2   4   6    0.35    0.06
  -2   4  -6    0.30    0.07
  -2   4  -6    0.23    0.05
  -3  -4  -6   27.08    0.66
   3  -4   6   25.83    0.59
   3  -4   6   25.50    0.67
   3  -4   6   26.82    0.53
   3   4   6   26.32    0.56
  -3   4  -6   26.05    0.64
   3   4   6   26.20    0.63
  -3   4  -6   25.52    0.54
   4  -4   6    2.78    0.13
   4  -4   6    2.53    0.11
   4  -4   6    2.61    0.13
   4   4   6    2.73    0.15
   4   4   6    2.86    0.12
  -4   4  -6    2.62    0.15
   4   4   6    2.50    0.13
  -4   4  -6    2.69    0.12
  -5  -4  -6    6.71    0.23
   5  -4   6    6.15    0.22
   5   4   6    6.74    0.22
  -5   4  -6    6.16    0.25
  -5   4  -6    5.96    0.21
   5   4   6    6.41    0.24
   5   4   6    6.55    0.21
   6  -4   6    0.87    0.09
  -6  -4  -6    0.98    0.11
  -6   4  -6    1.03    0.11
   6   4   6    1.06    0.11
  -6   4  -6    0.73    0.09
   6   4   6    0.85    0.10
  -7  -4  -6    4.40    0.22
   7   4   6    4.75    0.23
   7   4   6    4.41    0.20
  -7   4  -6    4.33    0.21
  -7   4  -6    4.46    0.22
  -8  -4  -6    3.18    0.20
   8   4   6    3.28    0.19
   8   4   6    3.56    0.21
  -8   4  -6    3.20    0.19
  -8   4  -6    3.47    0.20
  -9  -4  -6    3.54    0.22
   9   4   6    3.59    0.20
  -9   4  -6    3.29    0.21
  -9   4  -6    3.66    0.22
 -10  -4  -6    0.60    0.13
  10   4   6    0.66    0.12
 -10   4  -6    0.67    0.13
 -10   4  -6    0.61    0.12
 -11  -4  -6    0.11    0.10
  11   4   6   -0.06    0.09
 -11   4  -6    0.03    0.10
 -11   4  -6    0.03    0.09
 -12  -4  -6    0.10    0.12
 -12   4  -6    0.13    0.12
  12   4   6    0.22    0.11
 -12   4  -6    0.21    0.12
 -14  -5   6    0.25    0.13
 -14   5   6    0.21    0.14
 -13  -5   6    0.01    0.12
 -13   5   6    0.01    0.11
 -12  -5   6    0.16    0.11
 -12   5   6    0.20    0.12
 -11  -5   6    2.71    0.20
 -11   5   6    3.24    0.22
 -10  -5   6    5.84    0.27
 -10   5   6    5.67    0.26
 -10   5   6    5.26    0.26
  -9  -5   6    2.65    0.18
  -9   5   6    2.67    0.17
  -9   5   6    2.46    0.18
  -8  -5   6    0.08    0.07
  -8   5   6    0.09    0.07
  -8   5   6    0.13    0.08
  -8   5   6    0.02    0.06
  -8   5   6    0.09    0.07
  -7  -5   6    0.88    0.10
  -7   5   6    0.83    0.10
  -7   5   6    0.79    0.09
  -7   5   6    1.12    0.11
  -7   5   6    0.90    0.11
  -6  -5   6   17.86    0.43
  -6   5   6   18.31    0.48
  -6   5   6   18.12    0.46
  -6   5   6   18.02    0.43
  -6   5   6   17.26    0.50
  -5  -5   6    1.56    0.10
  -5  -5   6    1.54    0.10
  -5   5   6    1.45    0.11
  -5   5   6    1.51    0.11
  -5   5   6    1.31    0.10
  -5   5   6    1.48    0.10
  -4  -5   6    2.63    0.11
  -4  -5   6    2.58    0.11
  -4   5   6    2.57    0.13
  -4   5   6    2.86    0.12
  -4   5   6    2.43    0.14
  -4   5   6    2.43    0.12
   4   5  -6    2.50    0.15
   4   5  -6    2.64    0.12
  -3  -5   6    0.02    0.03
  -3  -5   6   -0.01    0.03
  -3  -5   6   -0.03    0.02
   3   5  -6    0.02    0.03
  -3   5   6    0.00    0.03
  -3   5   6    0.16    0.04
  -3   5   6    0.02    0.04
  -3   5   6    0.04    0.04
   3   5  -6    0.01    0.04
  -2  -5   6    0.63    0.05
  -2  -5   6    0.55    0.05
   2  -5  -6    0.61    0.07
  -2  -5   6    0.63    0.05
  -2   5   6    0.66    0.07
   2   5  -6    0.62    0.07
   2   5  -6    0.63    0.08
  -2   5   6    0.66    0.06
  -2   5   6    0.59    0.06
  -2   5   6    0.54    0.05
   2   5  -6    0.62    0.05
  -1  -5   6    4.50    0.13
  -1  -5   6    4.84    0.11
   1  -5  -6    5.01    0.18
  -1  -5   6    4.76    0.12
   1   5  -6    4.96    0.19
  -1   5   6    4.70    0.17
   1   5  -6    4.83    0.13
  -1   5   6    4.82    0.16
  -1   5   6    4.81    0.13
   1   5  -6    4.86    0.21
   0  -5  -6   24.16    0.55
   0  -5  -6   22.49    0.61
   0  -5   6   22.80    0.50
   0  -5   6   23.23    0.44
   0  -5   6   22.14    0.63
   0   5  -6   23.20    0.49
   0   5   6   23.67    0.49
   0   5  -6   23.78    0.63
   0   5   6   22.62    0.49
   0   5   6   22.08    0.55
   0   5  -6   22.51    0.57
   1  -5   6    2.99    0.10
   1  -5   6    2.93    0.16
  -1  -5  -6    2.80    0.15
   1  -5   6    2.96    0.09
   1   5   6    2.82    0.13
   1   5   6    2.97    0.09
   1   5   6    2.86    0.14
  -1   5  -6    2.76    0.16
  -1   5  -6    2.78    0.15
   2  -5   6    0.06    0.03
   2  -5   6   -0.01    0.03
  -2  -5  -6    0.05    0.05
   2  -5   6    0.03    0.05
  -2   5  -6    0.02    0.05
   2   5   6   -0.08    0.05
   2   5   6    0.02    0.05
   2   5   6    0.15    0.03
  -2   5  -6    0.01    0.07
   3  -5   6    3.71    0.14
   3  -5   6    3.70    0.17
   3  -5   6    3.90    0.12
  -3  -5  -6    3.90    0.17
   3   5   6    3.76    0.17
   3   5   6    3.91    0.16
  -3   5  -6    3.70    0.18
  -3   5  -6    3.62    0.13
   4  -5   6    0.34    0.05
  -4  -5  -6    0.51    0.07
   4  -5   6    0.44    0.06
   4  -5   6    0.42    0.07
  -4  -5  -6    0.45    0.07
   4   5   6    0.40    0.06
  -4   5  -6    0.41    0.06
   4   5   6    0.39    0.08
  -4   5  -6    0.44    0.08
   4   5   6    0.37    0.07
   5  -5   6    0.55    0.08
  -5  -5  -6    0.66    0.09
   5   5   6    0.61    0.08
   5   5   6    0.54    0.09
   5   5   6    0.79    0.08
  -5   5  -6    0.66    0.07
  -5   5  -6    0.50    0.09
   6  -5   6    0.93    0.10
  -6  -5  -6    0.77    0.10
   6   5   6    0.83    0.11
   6   5   6    0.91    0.10
  -6   5  -6    0.93    0.11
  -6   5  -6    0.85    0.09
  -7  -5  -6    2.69    0.18
  -7   5  -6    2.74    0.17
   7   5   6    2.77    0.18
   7   5   6    2.76    0.17
  -7   5  -6    2.92    0.19
  -8  -5  -6   12.19    0.40
  -8   5  -6   11.75    0.38
   8   5   6   12.56    0.42
   8   5   6   12.02    0.38
  -8   5  -6   12.49    0.42
  -9  -5  -6    0.11    0.10
  -9   5  -6    0.07    0.09
  -9   5  -6    0.18    0.09
   9   5   6    0.14    0.09
 -10  -5  -6    0.48    0.13
 -10   5  -6    0.30    0.11
 -10   5  -6    0.49    0.12
  10   5   6    0.25    0.11
 -11  -5  -6    0.63    0.14
 -11   5  -6    0.55    0.13
 -11   5  -6    0.52    0.13
  11   5   6    0.62    0.13
 -12  -5  -6    2.28    0.22
  12   5   6    2.24    0.20
 -12   5  -6    2.12    0.22
 -12   5  -6    2.44    0.21
 -13  -6   6    1.08    0.17
 -13   6   6    1.00    0.18
 -12  -6   6   -0.05    0.10
 -12   6   6    0.26    0.12
 -11  -6   6    1.28    0.15
 -11   6   6    1.16    0.16
 -10  -6   6    4.40    0.24
 -10   6   6    4.77    0.25
 -10   6   6    4.59    0.23
  -9  -6   6    0.00    0.07
  -9   6   6    0.05    0.07
  -9   6   6   -0.08    0.07
  -9   6   6   -0.08    0.07
  -8  -6   6    8.48    0.29
  -8   6   6    8.12    0.31
  -8   6   6    8.61    0.29
  -8   6   6    8.81    0.32
  -8   6   6    8.86    0.35
  -7  -6   6    1.85    0.13
  -7   6   6    1.75    0.13
  -7   6   6    2.03    0.14
  -7   6   6    1.70    0.14
  -7   6   6    1.79    0.13
  -6  -6   6    6.34    0.22
  -6   6   6    6.23    0.23
  -6   6   6    6.51    0.22
  -6   6   6    6.59    0.24
  -6   6   6    6.43    0.26
  -5  -6   6   -0.01    0.04
  -5   6   6    0.06    0.05
  -5   6   6    0.03    0.05
   5   6  -6    0.08    0.07
  -5   6   6   -0.01    0.04
  -5   6   6    0.13    0.06
  -4  -6   6   21.83    0.45
  -4  -6   6   21.13    0.46
  -4   6   6   21.16    0.49
  -4   6   6   21.17    0.55
  -4   6   6   21.65    0.52
  -4   6   6   21.11    0.46
   4   6  -6   21.42    0.58
   4   6  -6   22.02    0.52
  -3  -6   6    0.61    0.05
  -3  -6   6    0.64    0.05
  -3   6   6    0.72    0.07
  -3   6   6    0.60    0.06
  -3   6   6    0.59    0.07
  -3   6   6    0.59    0.06
   3   6  -6    0.66    0.09
   3   6  -6    0.65    0.06
  -2  -6   6    3.14    0.10
  -2  -6   6    3.02    0.09
   2   6  -6    3.21    0.11
  -2   6   6    3.25    0.12
  -2   6   6    2.98    0.12
  -2   6   6    3.26    0.13
  -2   6   6    3.18    0.14
   2   6  -6    3.25    0.16
  -1  -6   6    2.35    0.15
  -1  -6   6    2.36    0.07
   1  -6  -6    2.45    0.15
  -1  -6   6    2.42    0.08
   1  -6  -6    2.62    0.13
  -1   6   6    2.51    0.13
   1   6  -6    2.53    0.14
  -1   6   6    2.60    0.12
   1   6  -6    2.50    0.08
  -1   6   6    2.52    0.10
   0  -6  -6    0.21    0.06
   0  -6   6    0.17    0.02
   0  -6   6    0.16    0.06
   0  -6   6    0.15    0.02
   0   6  -6    0.21    0.07
   0   6   6    0.19    0.04
   0   6  -6    0.28    0.07
   0   6   6    0.19    0.05
   0   6   6    0.17    0.05
  -1  -6  -6   17.56    0.51
   1  -6   6   17.96    0.34
   1  -6   6   17.79    0.39
   1  -6   6   16.67    0.52
   1   6   6   17.52    0.41
  -1   6  -6   18.40    0.52
   1   6   6   16.86    0.45
   1   6   6   18.36    0.40
  -1   6  -6   17.15    0.47
   2  -6   6    2.24    0.08
   2  -6   6    2.33    0.09
   2  -6   6    1.85    0.13
  -2  -6  -6    2.14    0.14
   2   6   6    2.03    0.12
   2   6   6    2.02    0.12
  -2   6  -6    2.16    0.15
  -2   6  -6    2.14    0.15
   2   6   6    2.24    0.09
  -3  -6  -6   14.44    0.43
   3  -6   6   13.47    0.43
   3  -6   6   14.21    0.31
   3  -6   6   14.09    0.34
   3   6   6   13.81    0.39
   3   6   6   14.24    0.35
   3   6   6   13.71    0.35
  -3   6  -6   13.83    0.41
  -3   6  -6   13.78    0.31
   4  -6   6    0.00    0.04
  -4  -6  -6   -0.04    0.05
   4  -6   6    0.04    0.06
   4  -6   6    0.01    0.04
  -4   6  -6   -0.07    0.07
   4   6   6   -0.04    0.05
   4   6   6   -0.10    0.05
  -4   6  -6    0.00    0.04
   4   6   6   -0.06    0.05
   5  -6   6    0.37    0.08
  -5  -6  -6    0.22    0.08
   5   6   6    0.45    0.09
  -5   6  -6    0.35    0.07
   5   6   6    0.37    0.08
  -5   6  -6    0.42    0.10
   5   6   6    0.28    0.07
  -6  -6  -6    1.19    0.12
   6  -6   6    1.23    0.13
  -6   6  -6    1.25    0.11
   6   6   6    1.28    0.12
  -6   6  -6    1.27    0.14
   6   6   6    1.23    0.13
  -7  -6  -6    0.37    0.10
  -7   6  -6    0.55    0.11
   7   6   6    0.51    0.09
  -7   6  -6    0.65    0.09
   7   6   6    0.41    0.10
  -8  -6  -6    4.32    0.23
   8   6   6    4.64    0.22
   8   6   6    4.53    0.24
  -8   6  -6    4.60    0.22
  -8   6  -6    4.57    0.25
  -9  -6  -6    0.12    0.10
  -9   6  -6    0.22    0.09
  -9   6  -6    0.23    0.10
   9   6   6    0.09    0.09
 -10  -6  -6    0.06    0.09
 -10   6  -6    0.02    0.10
 -10   6  -6   -0.08    0.08
  10   6   6    0.05    0.09
 -11  -6  -6    0.36    0.13
  11   6   6    0.43    0.12
 -11   6  -6    0.48    0.13
 -11   6  -6    0.35    0.13
 -12  -6  -6    0.16    0.12
  12   6   6    0.18    0.12
 -12   6  -6    0.26    0.13
 -12   6  -6    0.24    0.13
 -13  -7   6   -0.14    0.11
 -13   7   6    0.10    0.12
 -12  -7   6    0.21    0.11
 -12   7   6   -0.04    0.10
 -11  -7   6    0.04    0.10
 -11   7   6    0.06    0.10
 -10  -7   6    0.60    0.12
 -10   7   6    0.48    0.12
 -10   7   6    0.62    0.13
 -10   7   6    0.48    0.10
  -9  -7   6   -0.06    0.08
  -9   7   6   -0.04    0.08
  -9   7   6   -0.08    0.07
  -9   7   6   -0.01    0.07
  -8  -7   6    1.07    0.12
  -8   7   6    1.24    0.12
  -8   7   6    1.01    0.12
  -8   7   6    1.18    0.12
  -8   7   6    1.42    0.15
  -7  -7   6    1.02    0.10
  -7   7   6    1.03    0.11
  -7   7   6    1.27    0.11
  -7   7   6    0.99    0.11
  -7   7   6    1.05    0.12
  -6  -7   6    3.17    0.15
  -6   7   6    3.25    0.18
  -6   7   6    2.99    0.16
  -6   7   6    3.26    0.15
   6   7  -6    3.87    0.22
  -6   7   6    3.28    0.17
  -5  -7   6    7.27    0.21
  -5   7   6    7.11    0.22
  -5   7   6    7.00    0.24
  -5   7   6    6.60    0.26
  -5   7   6    6.58    0.24
   5   7  -6    7.33    0.29
  -4  -7   6   18.64    0.40
   4   7  -6   17.75    0.52
  -4   7   6   18.39    0.46
  -4   7   6   18.51    0.42
   4   7  -6   19.08    0.46
  -4   7   6   18.22    0.49
  -4   7   6   18.30    0.44
  -3  -7   6    2.91    0.10
  -3   7   6    2.93    0.15
  -3   7   6    2.91    0.14
   3   7  -6    2.98    0.11
  -3   7   6    2.96    0.13
   3   7  -6    2.77    0.16
  -3   7   6    3.08    0.14
  -2  -7   6   26.98    0.51
   2  -7  -6   25.37    0.74
  -2   7   6   26.63    0.58
  -2   7   6   26.40    0.54
   2   7  -6   27.02    0.68
  -2   7   6   26.97    0.60
   2   7  -6   27.07    0.57
  -2   7   6   26.62    0.64
  -1  -7   6    5.12    0.25
   1  -7  -6    5.31    0.24
  -1   7   6    5.44    0.20
  -1   7   6    5.42    0.18
  -1   7   6    5.70    0.18
   1   7  -6    5.37    0.22
   0  -7   6    4.39    0.23
   0  -7  -6    4.81    0.22
   0   7  -6    4.66    0.21
   0   7   6    4.57    0.17
   0   7   6    5.03    0.16
   0   7   6    4.75    0.19
  -1  -7  -6    0.45    0.08
   1  -7   6    0.36    0.08
   1   7   6    0.50    0.07
  -1   7  -6    0.53    0.09
   1   7   6    0.49    0.07
   1   7   6    0.65    0.06
  -2  -7  -6    0.34    0.08
   2  -7   6    0.31    0.08
   2  -7   6    0.36    0.04
   2  -7   6    0.30    0.03
   2   7   6    0.26    0.06
   2   7   6    0.22    0.05
  -2   7  -6    0.27    0.09
   2   7   6    0.24    0.07
   3  -7   6   13.24    0.32
  -3  -7  -6   12.31    0.41
   3  -7   6   11.84    0.42
   3  -7   6   13.13    0.28
   3   7   6   12.95    0.33
   3   7   6   12.49    0.33
   3   7   6   13.03    0.38
  -3   7  -6   12.81    0.29
  -3   7  -6   12.57    0.40
  -4  -7  -6    5.71    0.25
   4  -7   6    5.54    0.25
   4  -7   6    5.36    0.18
   4  -7   6    5.37    0.16
   4   7   6    5.21    0.22
  -4   7  -6    5.26    0.26
  -4   7  -6    5.35    0.17
   4   7   6    5.72    0.20
   4   7   6    5.14    0.21
   5  -7   6    0.06    0.05
   5  -7   6    0.07    0.07
  -5   7  -6   -0.01    0.05
  -5   7  -6    0.01    0.09
   5   7   6    0.00    0.07
   5   7   6    0.03    0.07
  -6  -7  -6   -0.11    0.08
   6  -7   6    0.04    0.08
  -6   7  -6    0.03    0.06
  -6   7  -6    0.12    0.09
   6   7   6    0.00    0.07
   6   7   6    0.06    0.07
  -7  -7  -6    0.19    0.10
   7   7   6   -0.05    0.07
  -7   7  -6    0.26    0.08
  -7   7  -6    0.20    0.10
   7   7   6    0.11    0.08
  -8  -7  -6   -0.02    0.09
  -8   7  -6   -0.04    0.09
   8   7   6   -0.04    0.08
   8   7   6   -0.06    0.07
  -8   7  -6    0.01    0.08
  -9  -7  -6    0.23    0.11
  -9   7  -6    0.38    0.11
  -9   7  -6    0.19    0.09
   9   7   6    0.32    0.10
 -10  -7  -6    0.26    0.12
 -10   7  -6    0.28    0.12
  10   7   6    0.39    0.11
 -11  -7  -6    0.21    0.12
  11   7   6    0.00    0.09
 -11   7  -6    0.17    0.12
 -13  -8   6    0.08    0.12
 -13   8   6    0.07    0.13
 -12  -8   6    0.29    0.12
 -12   8   6    0.01    0.10
 -11  -8   6   -0.01    0.09
 -11   8   6    0.16    0.12
 -11   8   6    0.27    0.11
 -10  -8   6    1.08    0.14
 -10   8   6    1.31    0.14
 -10   8   6    1.06    0.15
 -10   8   6    1.21    0.15
  -9  -8   6    0.17    0.09
  -9   8   6    0.11    0.09
  -9   8   6   -0.11    0.08
  -9   8   6    0.09    0.08
  -8  -8   6    3.28    0.18
  -8   8   6    3.06    0.17
  -8   8   6    3.16    0.20
   8   8  -6    3.27    0.24
  -8   8   6    3.70    0.22
  -8   8   6    2.99    0.19
  -7  -8   6   -0.06    0.06
  -7   8   6    0.15    0.08
  -7   8   6    0.04    0.06
  -7   8   6   -0.06    0.06
  -7   8   6   -0.07    0.06
   7   8  -6    0.03    0.09
  -6  -8   6    0.54    0.08
  -6   8   6    0.31    0.08
  -6   8   6    0.45    0.08
   6   8  -6    0.50    0.11
  -6   8   6    0.45    0.08
  -6   8   6    0.35    0.07
  -5  -8   6    0.29    0.05
  -5   8   6    0.18    0.06
  -5   8   6    0.31    0.07
  -5   8   6    0.24    0.07
   5   8  -6    0.24    0.09
  -5   8   6    0.21    0.06
  -4  -8   6    2.72    0.11
  -4   8   6    2.65    0.14
   4   8  -6    3.08    0.13
  -4   8   6    2.61    0.15
   4   8  -6    2.63    0.18
  -4   8   6    2.81    0.15
  -4   8   6    2.87    0.14
   3  -8  -6   20.51    0.64
  -3  -8   6   21.41    0.43
   3   8  -6   21.34    0.59
  -3   8   6   20.93    0.49
   3   8  -6   22.18    0.48
  -3   8   6   21.68    0.52
  -3   8   6   21.25    0.46
  -3   8   6   20.60    0.54
   2  -8  -6    0.25    0.08
  -2   8   6    0.19    0.06
  -2   8   6    0.11    0.06
   2   8  -6    0.22    0.03
   2   8  -6    0.19    0.08
  -2   8   6    0.19    0.05
  -2   8   6    0.30    0.06
   1  -8  -6    4.80    0.24
  -1   8   6    4.68    0.17
  -1   8   6    4.65    0.17
  -1   8   6    4.54    0.19
   1   8  -6    4.25    0.21
   0  -8  -6    0.20    0.08
   0  -8   6    0.10    0.07
   0   8   6    0.06    0.06
   0   8  -6   -0.03    0.06
   0   8   6    0.38    0.06
   0   8   6    0.03    0.05
   1  -8   6    1.41    0.14
  -1  -8  -6    1.46    0.14
   1   8   6    1.46    0.10
   1   8   6    1.48    0.11
  -1   8  -6    1.56    0.14
   1   8   6    1.52    0.11
  -2  -8  -6    0.33    0.08
   2  -8   6    0.41    0.09
   2   8   6    0.40    0.08
   2   8   6    0.45    0.06
  -2   8  -6    0.49    0.10
   2   8   6    0.57    0.07
  -3  -8  -6    0.34    0.09
   3  -8   6    0.27    0.09
   3   8   6    0.25    0.07
   3   8   6    0.28    0.06
  -3   8  -6    0.37    0.11
   3   8   6    0.17    0.07
   4  -8   6    0.05    0.07
  -4  -8  -6    0.04    0.08
  -4   8  -6   -0.02    0.09
   4   8   6    0.10    0.07
   4   8   6    0.05    0.07
   5  -8   6    6.17    0.29
   5   8   6    6.34    0.26
   5   8   6    6.01    0.24
  -5   8  -6    5.84    0.28
   6  -8   6    8.73    0.35
   6   8   6    8.47    0.29
  -6   8  -6    8.00    0.33
   6   8   6    8.52    0.32
  -7  -8  -6    0.11    0.08
   7   8   6   -0.06    0.07
  -7   8  -6    0.01    0.09
   7   8   6    0.03    0.08
  -8  -8  -6    0.24    0.10
  -8   8  -6    0.22    0.11
   8   8   6    0.14    0.09
  -9  -8  -6    0.18    0.11
  -9   8  -6    0.13    0.11
   9   8   6    0.26    0.10
 -10  -8  -6   -0.02    0.10
 -10   8  -6    0.05    0.10
  10   8   6    0.03    0.10
 -11  -8  -6    0.02    0.12
 -11   8  -6    0.20    0.13
  11   8   6    0.34    0.12
 -12   9   6   -0.14    0.11
 -12   9   6    0.00    0.11
 -11   9   6    0.44    0.13
 -11   9   6    0.63    0.14
 -10  -9   6   -0.12    0.08
 -10   9   6    0.17    0.11
 -10   9   6    0.15    0.10
  10   9  -6    0.25    0.13
  -9  -9   6    2.38    0.17
  -9   9   6    2.21    0.18
   9   9  -6    2.43    0.22
  -9   9   6    2.30    0.19
  -9   9   6    2.26    0.17
  -8   9   6    0.77    0.12
  -8   9   6    0.60    0.11
  -8   9   6    0.61    0.10
  -8   9   6    0.87    0.12
   8   9  -6    0.79    0.14
  -7   9   6    0.04    0.07
  -7   9   6    0.30    0.09
   7   9  -6    0.10    0.10
  -7   9   6    0.11    0.08
  -7   9   6    0.19    0.08
  -6   9   6    0.17    0.08
  -6   9   6    0.18    0.08
   6   9  -6    0.01    0.09
  -6   9   6    0.22    0.08
  -6   9   6    0.11    0.06
   5  -9  -6    0.08    0.08
  -5   9   6    0.04    0.06
  -5   9   6    0.05    0.05
  -5   9   6    0.08    0.07
   5   9  -6    0.07    0.07
  -5   9   6    0.02    0.06
   4  -9  -6    0.78    0.12
  -4   9   6    0.85    0.08
  -4   9   6    0.79    0.09
  -4   9   6    0.79    0.09
  -4   9   6    0.71    0.09
   4   9  -6    0.72    0.11
   3  -9  -6    8.01    0.35
  -3   9   6    8.28    0.25
  -3   9   6    8.37    0.27
  -3   9   6    8.08    0.23
   3   9  -6    7.82    0.32
  -3   9   6    7.93    0.27
  -2  -9   6    3.86    0.24
   2  -9  -6    3.77    0.23
  -2   9   6    4.17    0.18
   2   9  -6    3.76    0.22
  -2   9   6    4.02    0.17
  -2   9   6    4.16    0.15
  -2   9   6    3.94    0.18
   1  -9  -6    3.05    0.20
  -1  -9   6    2.73    0.20
   1   9  -6    2.59    0.18
  -1   9   6    2.84    0.15
  -1   9   6    3.02    0.15
  -1   9   6    2.72    0.14
   0  -9  -6    2.01    0.16
   0  -9   6    1.75    0.16
   0   9   6    1.89    0.13
   0   9  -6    1.55    0.15
   0   9   6    1.98    0.13
   0   9   6    1.68    0.12
  -1  -9  -6    4.07    0.23
   1  -9   6    3.97    0.23
  -1   9  -6    4.27    0.23
   1   9   6    4.15    0.17
   1   9   6    4.08    0.17
   1   9   6    3.90    0.19
  -2  -9  -6    0.17    0.08
   2  -9   6    0.23    0.09
   2   9   6    0.19    0.07
   2   9   6    0.10    0.07
  -2   9  -6    0.08    0.10
   2   9   6    0.16    0.06
   3  -9   6    0.42    0.11
  -3  -9  -6    0.30    0.10
  -3   9  -6    0.26    0.12
   3   9   6    0.15    0.08
   3   9   6    0.21    0.09
  -4  -9  -6    3.37    0.23
   4  -9   6    3.12    0.22
   4   9   6    3.20    0.17
  -4   9  -6    3.18    0.22
   4   9   6    3.12    0.19
   5  -9   6    2.80    0.21
  -5  -9  -6    2.90    0.21
  -5   9  -6    2.81    0.22
   5   9   6    2.62    0.17
   5   9   6    2.86    0.18
   6  -9   6    2.13    0.19
   6   9   6    1.80    0.15
  -6   9  -6    2.06    0.19
   6   9   6    2.43    0.18
  -7   9  -6    0.63    0.13
   7   9   6    0.54    0.11
   7   9   6    0.53    0.11
   8   9   6    1.63    0.15
  -8   9  -6    2.16    0.19
  -9  -9  -6    2.11    0.19
   9   9   6    2.08    0.17
  -9   9  -6    1.76    0.18
 -10  -9  -6    0.43    0.14
 -10   9  -6    0.43    0.14
  10   9   6    0.56    0.13
 -11  -9  -6    0.24    0.14
 -11   9  -6    0.45    0.15
  11   9   6    0.76    0.14
  12  10  -6    0.42    0.16
 -12  10   6    0.40    0.14
 -11  10   6    0.00    0.10
 -11  10   6   -0.08    0.11
  11  10  -6    0.22    0.13
  10  10  -6    1.39    0.19
 -10  10   6    1.38    0.17
 -10  10   6    1.56    0.17
   9  10  -6    0.17    0.12
  -9  10   6    0.13    0.09
  -9  10   6    0.07    0.09
  -8  10   6   -0.02    0.08
  -8  10   6   -0.02    0.08
   8  10  -6    0.02    0.11
  -7  10   6   -0.02    0.07
  -7  10   6    0.11    0.07
   7  10  -6   -0.03    0.09
  -7  10   6    0.08    0.08
   6  10  -6   12.98    0.46
  -6  10   6   12.70    0.41
  -6  10   6   12.67    0.38
  -6  10   6   12.11    0.34
  -6  10   6   12.31    0.40
   5 -10  -6    1.26    0.16
   5  10  -6    0.87    0.13
  -5  10   6    1.14    0.12
  -5  10   6    1.09    0.12
  -5  10   6    1.12    0.11
  -5  10   6    1.13    0.10
   4 -10  -6    4.47    0.27
  -4  10   6    4.48    0.21
   4  10  -6    4.34    0.24
  -4  10   6    4.58    0.21
  -4  10   6    4.05    0.18
  -4  10   6    4.58    0.18
   3 -10  -6    0.36    0.11
   3  10  -6    0.52    0.10
  -3  10   6    0.45    0.07
  -3  10   6    0.63    0.08
  -3  10   6    0.49    0.08
  -3  10   6    0.53    0.08
  -2 -10   6    1.78    0.19
   2 -10  -6    2.09    0.19
  -2  10   6    1.99    0.14
   2  10  -6    2.22    0.18
  -2  10   6    1.86    0.12
  -2  10   6    1.93    0.13
  -2  10   6    1.77    0.11
   1 -10  -6    0.09    0.09
  -1 -10   6    0.17    0.10
  -1  10   6   -0.05    0.07
  -1  10   6    0.10    0.06
  -1  10   6    0.00    0.06
   1  10  -6    0.03    0.09
   0 -10   6    3.20    0.23
   0 -10  -6    3.19    0.22
   0  10   6    3.35    0.17
   0  10   6    3.39    0.16
   0  10   6    3.31    0.17
   0  10  -6    3.05    0.20
  -1 -10  -6    7.41    0.34
   1 -10   6    7.51    0.36
   1  10   6    7.59    0.25
   1  10   6    7.61    0.27
  -1  10  -6    7.33    0.33
  -2 -10  -6    3.98    0.24
   2 -10   6    4.13    0.26
   2  10   6    3.78    0.20
  -2  10  -6    3.68    0.23
   2  10   6    3.77    0.18
   3 -10   6    0.15    0.10
  -3 -10  -6    0.37    0.11
   3  10   6    0.04    0.07
  -3  10  -6    0.19    0.11
   3  10   6    0.07    0.08
  -4 -10  -6    0.04    0.09
   4 -10   6    0.06    0.10
   4  10   6    0.12    0.08
  -4  10  -6    0.01    0.11
   4  10   6    0.05    0.08
  -5 -10  -6    0.31    0.11
   5 -10   6    0.09    0.09
   5  10   6    0.24    0.09
   5  10   6    0.30    0.09
  -5  10  -6    0.20    0.11
   6 -10   6    0.35    0.11
   6  10   6    0.23    0.09
   6  10   6    0.44    0.10
  -6  10  -6    0.32    0.11
   7  10   6   -0.05    0.07
  -7  10  -6   -0.12    0.09
   7  10   6    0.18    0.09
   8  10   6    1.22    0.14
  -8  10  -6    1.05    0.16
  -9  10  -6    0.31    0.13
   9  10   6    0.26    0.12
 -10  10  -6    0.10    0.12
  10  10   6    0.02    0.11
  11  11  -6   -0.14    0.12
 -11  11   6   -0.01    0.11
 -10  11   6    0.13    0.11
  10  11  -6    0.13    0.13
   9  11  -6    0.96    0.17
  -9  11   6    1.23    0.15
   8  11  -6    0.15    0.11
  -8  11   6    0.10    0.09
  -7  11   6   -0.07    0.07
  -7  11   6    0.00    0.08
   7  11  -6   -0.08    0.09
   6  11  -6    0.11    0.11
  -6  11   6    0.09    0.08
  -6  11   6    0.10    0.08
  -5  11   6    0.89    0.11
  -5  11   6    0.85    0.10
   5  11  -6    0.81    0.14
   4 -11  -6    5.03    0.30
  -4  11   6    5.41    0.22
  -4  11   6    5.48    0.24
   4  11  -6    5.18    0.28
   3 -11  -6    1.61    0.18
  -3  11   6    1.68    0.13
  -3  11   6    1.76    0.15
   3  11  -6    1.49    0.15
  -2 -11   6    3.51    0.26
   2 -11  -6    3.29    0.24
  -2  11   6    3.24    0.18
  -2  11   6    3.41    0.17
   2  11  -6    3.26    0.21
  -1 -11   6    1.60    0.19
   1 -11  -6    1.43    0.18
  -1  11   6    1.49    0.12
  -1  11   6    1.56    0.13
  -1  11   6    1.48    0.13
   1  11  -6    1.43    0.15
   0 -11   6    0.62    0.15
   0 -11  -6    0.53    0.13
   0  11   6    0.67    0.09
   0  11  -6    0.59    0.13
   0  11   6    0.67    0.10
  -1 -11  -6    0.11    0.10
   1 -11   6   -0.03    0.09
   1  11   6    0.02    0.07
  -1  11  -6    0.08    0.10
   1  11   6    0.06    0.07
   2 -11   6    5.29    0.31
  -2 -11  -6    5.90    0.32
   2  11   6    6.12    0.25
  -2  11  -6    5.28    0.29
   2  11   6    5.43    0.22
   3 -11   6    0.42    0.12
  -3 -11  -6    0.69    0.14
   3  11   6    0.57    0.11
  -3  11  -6    0.62    0.13
   3  11   6    0.60    0.10
   4 -11   6    2.32    0.21
  -4 -11  -6    2.82    0.23
  -4  11  -6    2.21    0.20
   4  11   6    2.24    0.16
   4  11   6    2.60    0.17
   5 -11   6    1.62    0.18
  -5  11  -6    1.33    0.17
   5  11   6    1.58    0.14
   5  11   6    1.30    0.14
   6 -11   6    0.01    0.10
   6  11   6   -0.06    0.08
   6  11   6    0.12    0.09
  -6  11  -6    0.00    0.10
  -7  11  -6    0.15    0.12
   7  11   6    0.12    0.09
  -8  11  -6    0.80    0.16
   8  11   6    0.98    0.14
  -9  11  -6    0.24    0.14
   9  11   6    0.49    0.13
  10  12  -6    0.16    0.15
 -10  12   6    0.10    0.11
  -9  12   6    0.15    0.11
   9  12  -6    0.02    0.12
  -8  12   6    0.03    0.09
   8  12  -6    0.08    0.12
   7  12  -6    0.01    0.10
  -7  12   6   -0.14    0.07
   6  12  -6    0.25    0.11
  -6  12   6    0.17    0.09
  -5  12   6    0.14    0.08
   5  12  -6    0.11    0.11
   4  12  -6    0.58    0.12
  -4  12   6    0.63    0.10
   3  12  -6    0.26    0.11
  -3  12   6    0.20    0.09
   2  12  -6    0.08    0.10
   1 -12  -6    1.13    0.17
   1  12  -6    1.36    0.17
   0 -12  -6   12.94    0.52
   0  12  -6   12.16    0.45
  -1 -12  -6    0.20    0.11
  -1  12  -6    0.09    0.11
  -2 -12  -6    0.09    0.11
  -2  12  -6    0.15    0.13
   2  12   6    0.21    0.09
  -3 -12  -6    2.67    0.23
  -3  12  -6    2.27    0.21
   3  12   6    2.52    0.17
  -4 -12  -6    0.48    0.14
   4  12   6    0.40    0.10
  -4  12  -6    0.32    0.13
   5  12   6   -0.04    0.08
  -5  12  -6    0.09    0.12
   6  12   6    0.04    0.09
  -6  12  -6   -0.16    0.09
  -7  12  -6    1.71    0.19
   7  12   6    1.51    0.15
   8  12   6    0.60    0.13
  -8  12  -6    0.75    0.16
   9  12   6    0.10    0.11
  -9  12  -6    0.31    0.14
  -9  13   6    0.10    0.11
   9  13  -6    0.03    0.13
  -8  13   6    0.02    0.09
   8  13  -6    0.03    0.11
   7  13  -6    0.28    0.13
  -7  13   6    0.33    0.11
   6  13  -6   -0.05    0.10
  -6  13   6   -0.01    0.08
   5  13  -6    0.19    0.12
  -5  13   6    0.20    0.09
   4  13  -6    0.33    0.12
   3  13  -6    0.30    0.12
   2  13  -6    0.99    0.16
   1  13  -6    0.37    0.12
   0  13  -6    3.02    0.23
  -1  13  -6    0.96    0.16
  -2  13  -6    0.54    0.14
  -3  13  -6    1.48    0.18
  -4  13  -6    0.79    0.16
  -5  13  -6    0.05    0.12
  -6  13  -6    1.04    0.17
  -7  13  -6    0.18    0.13
  -8  13  -6    0.46    0.15
  -8  14   6    1.20    0.16
   8  14  -6    1.25    0.20
  -7  14   6    0.16    0.11
   7  14  -6   -0.01    0.11
   6  14  -6    1.39    0.18
   5  14  -6    0.02    0.11
   4  14  -6    2.79    0.24
   3  14  -6    0.67    0.15
   2  14  -6    1.97    0.21
   1  14  -6    0.28    0.14
   0  14  -6    0.13    0.13
  -1  14  -6    0.11    0.12
  -2  14  -6   -0.06    0.12
  -3  14  -6    1.83    0.21
  -4  14  -6   -0.11    0.11
  -5  14  -6    0.29    0.14
  -6  14  -6    0.01    0.13
  -7  14  -6    0.15    0.15
   7  15  -6    0.17    0.14
   6  15  -6    0.49    0.16
   5  15  -6   -0.23    0.11
   4  15  -6    0.81    0.18
   3  15  -6    0.00    0.12
   2  15  -6    1.69    0.20
   1  15  -6    0.18    0.14
   0  15  -6   -0.17    0.12
  -1  15  -6   -0.08    0.13
  -2  15  -6    0.01    0.13
  -3  15  -6    1.04    0.18
  -4  15  -6    2.05    0.23
  -5  15  -6    0.22    0.16
   5  16  -6    0.26    0.16
   4  16  -6   -0.18    0.13
   3  16  -6    0.48    0.16
   2  16  -6   -0.17    0.13
   1  16  -6   -0.04    0.14
   0  16  -6    0.20    0.16
  -1  16  -6    0.80    0.19
  -2  16  -6    0.20    0.15
  -3  16  -6    0.34    0.17
 -14   0   7   -0.01    0.13
 -13   0   7    0.13    0.11
 -12   0   7   -0.16    0.09
 -11   0   7   -0.03    0.09
 -10   0   7   -0.13    0.07
 -10   0   7   -0.20    0.07
  -9   0   7   -0.07    0.06
  -9   0   7   -0.08    0.07
  -8   0   7    0.03    0.06
  -8   0   7    0.08    0.06
  -8   0   7   -0.01    0.06
  -7   0   7    0.02    0.06
  -7   0   7   -0.05    0.05
  -7   0   7    0.05    0.05
  -6   0   7   -0.07    0.04
  -6   0   7    0.03    0.05
  -6   0   7    0.00    0.05
  -5   0   7    0.04    0.04
  -5   0   7    0.02    0.04
  -5   0   7   -0.07    0.03
  -4   0   7    0.07    0.04
  -4   0   7    0.01    0.03
  -4   0   7    0.03    0.04
   3   0  -7    0.01    0.03
  -3   0   7    0.00    0.03
  -3   0   7   -0.05    0.02
  -3   0   7    0.06    0.03
  -2   0   7   -0.01    0.02
  -2   0   7   -0.02    0.02
   2   0  -7   -0.01    0.03
  -2   0   7    0.02    0.02
  -1   0   7   -0.01    0.02
  -1   0   7    0.01    0.03
   1   0  -7   -0.04    0.03
   1   0  -7    0.03    0.02
   0   0  -7   -0.03    0.03
   0   0   7    0.00    0.03
   0   0   7    0.01    0.03
   0   0  -7    0.12    0.03
   1   0   7   -0.03    0.03
  -1   0  -7   -0.02    0.03
  -1   0  -7    0.03    0.03
   1   0   7    0.01    0.04
   2   0   7   -0.08    0.04
  -2   0  -7   -0.03    0.03
   2   0   7   -0.05    0.03
   3   0   7    0.06    0.05
  -3   0  -7    0.03    0.02
   3   0   7   -0.01    0.05
  -3   0  -7    0.04    0.04
  -4   0  -7    0.05    0.05
   4   0   7   -0.08    0.04
   4   0   7    0.00    0.04
  -4   0  -7   -0.04    0.04
  -5   0  -7    0.04    0.05
   5   0   7    0.00    0.05
  -5   0  -7    0.02    0.05
   5   0   7   -0.01    0.05
   6   0   7   -0.02    0.05
  -6   0  -7    0.08    0.05
  -6   0  -7   -0.03    0.06
   6   0   7    0.04    0.06
   7   0   7    0.00    0.06
  -7   0  -7   -0.06    0.05
  -7   0  -7   -0.07    0.05
  -8   0  -7   -0.01    0.07
   8   0   7   -0.11    0.06
  -8   0  -7    0.01    0.06
  -9   0  -7   -0.09    0.07
   9   0   7   -0.01    0.07
 -10   0  -7    0.00    0.09
  10   0   7   -0.01    0.08
 -11   0  -7    0.00    0.10
  11   0   7    0.04    0.09
  12   0   7   -0.03    0.10
 -12   0  -7    0.01    0.12
 -14  -1   7   -0.08    0.11
 -14   1   7   -0.07    0.12
 -13  -1   7    0.02    0.12
 -13   1   7    0.11    0.12
 -12  -1   7    1.20    0.16
 -12   1   7    1.17    0.16
 -11  -1   7    2.07    0.18
 -11   1   7    2.08    0.18
 -10  -1   7    0.55    0.11
 -10   1   7    0.34    0.10
 -10   1   7    0.46    0.11
  -9  -1   7    0.81    0.11
  -9  -1   7    0.87    0.11
  -9   1   7    0.97    0.12
  -9   1   7    1.00    0.11
  -8  -1   7    2.95    0.17
  -8   1   7    3.17    0.17
  -8   1   7    3.26    0.20
  -7  -1   7    4.15    0.21
  -7  -1   7    3.80    0.18
  -7  -1   7    4.05    0.18
  -7   1   7    4.14    0.21
  -7   1   7    3.95    0.19
  -7   1   7    3.87    0.18
  -6  -1   7    5.72    0.20
  -6  -1   7    5.93    0.24
  -6  -1   7    5.57    0.21
  -6   1   7    5.81    0.21
  -6   1   7    5.84    0.24
  -6   1   7    5.64    0.20
  -5  -1   7    2.69    0.13
  -5  -1   7    2.45    0.13
  -5  -1   7    2.79    0.15
  -5   1   7    2.75    0.13
  -5   1   7    2.76    0.13
  -4  -1   7   31.90    0.64
  -4  -1   7   31.68    0.75
  -4  -1   7   31.82    0.67
   4   1  -7   33.49    0.75
  -4   1   7   32.70    0.68
  -4   1   7   32.46    0.76
  -4   1   7   32.66    0.65
   3  -1  -7    3.36    0.14
  -3  -1   7    3.20    0.13
  -3  -1   7    3.10    0.11
  -3  -1   7    2.97    0.12
  -3   1   7    3.14    0.14
   3   1  -7    3.36    0.14
  -3   1   7    3.07    0.12
  -3   1   7    3.10    0.12
  -2  -1   7    7.25    0.18
  -2  -1   7    7.19    0.21
   2  -1  -7    7.94    0.23
  -2  -1   7    6.98    0.19
  -2   1   7    7.36    0.19
   2   1  -7    7.38    0.21
  -2   1   7    6.94    0.22
   2   1  -7    7.37    0.22
  -2   1   7    7.14    0.20
   1  -1  -7    0.06    0.02
  -1  -1   7    0.05    0.03
   1  -1  -7    0.09    0.04
  -1  -1   7    0.23    0.04
   1   1  -7    0.09    0.03
  -1   1   7    0.05    0.03
   1   1  -7    0.10    0.04
  -1   1   7    0.12    0.04
   0  -1  -7   16.29    0.35
   0  -1   7   15.93    0.35
   0  -1   7   15.56    0.39
   0  -1  -7   16.48    0.40
   0   1   7   16.07    0.40
   0   1  -7   16.60    0.39
   0   1   7   15.64    0.36
   1  -1   7    6.27    0.20
   1  -1   7    6.29    0.17
  -1  -1  -7    6.30    0.20
  -1  -1  -7    6.28    0.16
   1   1   7    6.15    0.18
  -1   1  -7    6.16    0.18
   1   1   7    6.12    0.20
  -1   1  -7    6.60    0.19
   2  -1   7    1.24    0.08
  -2  -1  -7    1.26    0.05
   2  -1   7    1.30    0.09
  -2  -1  -7    1.22    0.07
   2   1   7    1.37    0.09
   2   1   7    1.23    0.09
  -2   1  -7    1.33    0.06
  -2   1  -7    1.22    0.08
   3  -1   7   15.20    0.36
  -3  -1  -7   15.66    0.37
  -3  -1  -7   15.71    0.38
   3  -1   7   15.53    0.40
  -3   1  -7   15.17    0.37
  -3   1  -7   15.77    0.39
   3   1   7   15.65    0.37
   3   1   7   15.34    0.41
   4  -1   7    0.13    0.05
   4  -1   7    0.03    0.05
  -4  -1  -7    0.04    0.05
  -4  -1  -7    0.11    0.04
   4   1   7    0.10    0.05
  -4   1  -7    0.04    0.05
   4   1   7    0.09    0.05
  -4   1  -7    0.06    0.05
  -5  -1  -7    0.65    0.09
   5  -1   7    0.68    0.08
  -5  -1  -7    0.29    0.05
   5  -1   7    0.49    0.07
  -5   1  -7    0.47    0.08
  -5   1  -7    0.50    0.07
   5   1   7    0.48    0.08
   5   1   7    0.56    0.08
  -6  -1  -7    0.64    0.09
   6  -1   7    0.62    0.08
  -6  -1  -7    0.61    0.08
  -6   1  -7    0.66    0.09
   6   1   7    0.68    0.09
   6   1   7    0.63    0.08
  -6   1  -7    0.67    0.08
  -7  -1  -7    3.73    0.19
   7  -1   7    3.46    0.17
  -7   1  -7    3.86    0.19
  -7   1  -7    3.70    0.19
   7   1   7    3.41    0.17
   7   1   7    3.71    0.20
   8  -1   7   -0.05    0.06
  -8  -1  -7    0.18    0.08
  -8   1  -7    0.10    0.08
  -8   1  -7    0.10    0.07
   8   1   7   -0.02    0.07
  -9  -1  -7    0.04    0.08
   9  -1   7    0.09    0.08
  -9   1  -7    0.00    0.08
  -9   1  -7    0.02    0.08
   9   1   7    0.02    0.08
 -10  -1  -7    0.00    0.10
  10  -1   7    0.05    0.08
 -10   1  -7    0.04    0.08
 -10   1  -7    0.21    0.10
  10   1   7   -0.07    0.08
 -11  -1  -7   -0.01    0.10
  11  -1   7    0.05    0.09
 -11   1  -7    0.13    0.10
  11   1   7    0.03    0.09
  12  -1   7    0.46    0.12
 -12  -1  -7    0.10    0.13
  12   1   7    0.47    0.13
 -12   1  -7    0.39    0.14
 -14  -2   7   -0.10    0.11
 -14   2   7   -0.17    0.10
 -13  -2   7    0.41    0.13
 -13   2   7    0.20    0.12
 -12  -2   7    0.24    0.11
 -12   2   7    0.11    0.11
 -11  -2   7    0.41    0.11
 -11   2   7    0.76    0.13
 -10  -2   7    0.48    0.10
 -10   2   7    0.57    0.11
 -10   2   7    0.43    0.11
  -9  -2   7    4.12    0.20
  -9  -2   7    4.24    0.22
  -9   2   7    4.16    0.20
  -9   2   7    3.85    0.21
  -8  -2   7    1.46    0.12
  -8  -2   7    1.59    0.13
  -8   2   7    1.56    0.13
  -8   2   7    1.45    0.14
  -8   2   7    1.34    0.12
  -7  -2   7    0.10    0.06
  -7  -2   7    0.06    0.05
  -7  -2   7    0.03    0.06
  -7   2   7    0.06    0.06
  -7   2   7    0.14    0.06
  -7   2   7    0.12    0.06
  -6  -2   7   19.51    0.45
  -6  -2   7   19.37    0.53
  -6  -2   7   19.91    0.47
  -6   2   7   18.89    0.53
  -6   2   7   19.37    0.46
  -6   2   7   20.24    0.48
  -5  -2   7   25.08    0.52
  -5  -2   7   23.56    0.53
  -5  -2   7   23.95    0.61
  -5   2   7   24.50    0.55
  -5   2   7   24.66    0.52
  -5   2   7   24.08    0.62
  -4  -2   7   45.39    1.03
  -4  -2   7   46.38    0.88
  -4  -2   7   45.48    0.92
  -4   2   7   45.33    1.04
  -4   2   7   46.70    0.89
   4   2  -7   48.61    1.03
  -4   2   7   46.38    0.93
  -3  -2   7   76.54    1.38
  -3  -2   7   77.02    1.45
  -3  -2   7   74.99    1.63
   3  -2  -7   80.61    1.64
  -3   2   7   76.57    1.64
  -3   2   7   75.44    1.46
   3   2  -7   79.17    1.62
  -3   2   7   76.44    1.39
   2  -2  -7   23.98    0.55
  -2  -2   7   22.22    0.53
  -2  -2   7   22.53    0.47
  -2  -2   7   22.80    0.45
  -2   2   7   22.86    0.55
   2   2  -7   23.25    0.53
  -2   2   7   22.41    0.49
   2   2  -7   22.66    0.54
   1  -2  -7  225.41    4.44
  -1  -2   7  214.75    4.43
  -1  -2   7  214.72    3.95
   1   2  -7  223.65    4.42
   1   2  -7  219.24    4.43
  -1   2   7  213.64    3.97
   0  -2   7    6.24    0.17
   0  -2   7    6.27    0.19
   0  -2  -7    6.43    0.21
   0   2   7    6.30    0.21
   0   2   7    6.31    0.19
   0   2  -7    6.55    0.19
   0   2  -7    6.50    0.20
   1  -2   7    0.91    0.07
   1  -2   7    1.06    0.08
  -1  -2  -7    0.93    0.08
  -1  -2  -7    0.98    0.04
   1   2   7    0.93    0.07
   1   2   7    0.74    0.07
  -1   2  -7    0.91    0.08
  -1   2  -7    1.11    0.07
  -1   2  -7    0.98    0.07
  -2  -2  -7   13.84    0.31
   2  -2   7   13.66    0.35
   2  -2   7   13.49    0.31
  -2  -2  -7   13.37    0.34
  -2   2  -7   13.63    0.35
   2   2   7   13.36    0.32
   2   2   7   12.99    0.36
  -2   2  -7   13.59    0.35
   3  -2   7   20.66    0.44
  -3  -2  -7   20.63    0.46
   3  -2   7   20.77    0.50
  -3   2  -7   19.68    0.45
   3   2   7   20.33    0.51
   3   2   7   21.15    0.46
  -3   2  -7   19.99    0.49
   4  -2   7    1.17    0.09
   4  -2   7    1.09    0.09
   4  -2   7    1.15    0.06
  -4  -2  -7    1.04    0.09
  -4   2  -7    1.11    0.10
   4   2   7    1.04    0.10
  -4   2  -7    1.19    0.09
   4   2   7    1.19    0.09
   5  -2   7    0.91    0.08
   5  -2   7    1.13    0.10
  -5  -2  -7    0.70    0.09
   5  -2   7    0.95    0.06
   5   2   7    0.97    0.09
   5   2   7    0.99    0.10
  -5   2  -7    0.80    0.09
  -6  -2  -7    4.21    0.20
   6  -2   7    4.03    0.17
   6   2   7    4.13    0.19
   6   2   7    4.23    0.20
  -6   2  -7    4.10    0.19
  -6   2  -7    4.38    0.19
   7  -2   7    2.60    0.15
  -7  -2  -7    2.89    0.17
  -7   2  -7    2.46    0.16
   7   2   7    2.27    0.15
  -7   2  -7    2.38    0.15
   7   2   7    2.64    0.17
  -8  -2  -7    0.22    0.09
   8  -2   7    0.08    0.07
   8   2   7    0.33    0.09
  -8   2  -7    0.22    0.09
   8   2   7    0.27    0.09
  -8   2  -7    0.20    0.08
  -9  -2  -7    0.09    0.09
   9  -2   7    0.03    0.07
  -9   2  -7    0.16    0.09
   9   2   7   -0.05    0.07
  -9   2  -7    0.06    0.08
   9   2   7    0.09    0.09
  10  -2   7   -0.01    0.08
 -10  -2  -7   -0.03    0.08
 -10   2  -7    0.04    0.09
  10   2   7   -0.11    0.08
 -10   2  -7    0.11    0.10
 -11  -2  -7    0.21    0.11
  11  -2   7    0.01    0.08
 -11   2  -7    0.04    0.09
 -11   2  -7   -0.01    0.10
  11   2   7    0.06    0.09
  12  -2   7    0.99    0.15
 -12  -2  -7    0.84    0.16
  12   2   7    0.93    0.14
 -12   2  -7    1.01    0.17
 -14  -3   7    0.15    0.13
 -14   3   7    0.20    0.14
 -13  -3   7    1.13    0.17
 -13   3   7    1.28    0.18
 -12  -3   7   -0.09    0.10
 -12   3   7    0.08    0.10
 -11  -3   7    3.23    0.22
 -11   3   7    2.65    0.21
 -10  -3   7    1.08    0.14
 -10   3   7    1.24    0.15
 -10   3   7    0.99    0.13
  -9  -3   7    0.66    0.11
  -9   3   7    0.85    0.12
  -9   3   7    1.01    0.12
  -8  -3   7    0.53    0.09
  -8  -3   7    0.21    0.08
  -8   3   7    0.43    0.09
  -8   3   7    0.57    0.09
  -8   3   7    0.48    0.10
  -7  -3   7    3.70    0.18
  -7  -3   7    3.73    0.17
  -7   3   7    4.25    0.20
  -7   3   7    3.65    0.17
  -7   3   7    3.95    0.21
  -6  -3   7   16.95    0.49
  -6  -3   7   18.18    0.44
  -6  -3   7   18.03    0.42
  -6   3   7   18.18    0.45
  -6   3   7   18.26    0.43
  -6   3   7   17.47    0.50
  -5  -3   7   27.51    0.60
  -5  -3   7   28.12    0.58
  -5  -3   7   27.97    0.68
  -5   3   7   27.38    0.69
  -5   3   7   27.54    0.62
  -5   3   7   27.73    0.58
  -4  -3   7    5.55    0.17
  -4  -3   7    5.83    0.20
  -4  -3   7    5.56    0.18
   4   3  -7    5.84    0.20
  -4   3   7    5.55    0.18
  -4   3   7    5.74    0.20
  -4   3   7    5.28    0.21
  -3  -3   7    2.97    0.11
  -3  -3   7    2.91    0.11
  -3  -3   7    2.81    0.12
   3   3  -7    3.20    0.15
  -3   3   7    2.78    0.14
  -3   3   7    2.94    0.12
   3   3  -7    3.03    0.12
  -3   3   7    2.89    0.12
  -2  -3   7    1.97    0.09
  -2  -3   7    1.81    0.08
  -2  -3   7    1.93    0.08
   2  -3  -7    1.88    0.11
  -2   3   7    1.85    0.10
   2   3  -7    1.87    0.11
   2   3  -7    1.84    0.09
  -2   3   7    1.87    0.11
  -1  -3   7   84.99    1.59
   1  -3  -7   89.96    1.81
  -1  -3   7   84.39    1.78
  -1   3   7   86.73    1.62
   1   3  -7   84.98    1.81
   1   3  -7   89.33    1.78
  -1   3   7   84.65    1.82
   1   3  -7   84.80    2.01
   0  -3   7    0.22    0.04
   0  -3  -7    0.16    0.05
   0  -3   7    0.25    0.04
   0   3   7    0.35    0.05
   0   3   7    0.22    0.05
   0   3  -7    0.21    0.05
   0   3  -7    0.21    0.05
   0   3  -7    0.30    0.04
   1  -3   7   69.83    1.46
  -1  -3  -7   68.68    1.62
   1  -3   7   70.85    1.30
  -1   3  -7   71.78    1.46
   1   3   7   68.65    1.49
  -1   3  -7   69.47    1.49
   1   3   7   69.54    1.34
  -1   3  -7   70.91    1.63
  -2  -3  -7    3.79    0.14
   2  -3   7    3.89    0.14
   2  -3   7    3.55    0.14
   2  -3   7    3.73    0.12
   2   3   7    3.45    0.14
  -2   3  -7    3.75    0.16
   2   3   7    3.60    0.16
  -2   3  -7    3.79    0.15
   3  -3   7    0.05    0.03
  -3  -3  -7    0.05    0.03
   3  -3   7   -0.01    0.04
   3  -3   7    0.00    0.04
   3   3   7    0.24    0.06
  -3   3  -7    0.04    0.04
  -3   3  -7    0.03    0.06
   3   3   7    0.05    0.05
   4  -3   7    2.21    0.12
  -4  -3  -7    2.54    0.14
   4  -3   7    2.54    0.11
   4  -3   7    2.40    0.11
  -4   3  -7    2.28    0.14
   4   3   7    2.22    0.14
  -4   3  -7    2.30    0.12
   4   3   7    2.30    0.13
  -5  -3  -7    5.63    0.22
   5  -3   7    5.28    0.18
   5  -3   7    5.74    0.19
   5  -3   7    5.73    0.21
  -5   3  -7    5.58    0.20
   5   3   7    5.38    0.22
   5   3   7    5.33    0.20
  -5   3  -7    5.34    0.22
   6  -3   7    5.74    0.19
   6  -3   7    5.24    0.20
  -6  -3  -7    5.56    0.23
  -6   3  -7    5.60    0.23
   6   3   7    5.37    0.22
   6   3   7    5.09    0.23
  -6   3  -7    5.40    0.21
  -7  -3  -7    0.56    0.10
   7  -3   7    0.53    0.08
   7   3   7    0.50    0.09
  -7   3  -7    0.65    0.09
   7   3   7    0.60    0.10
  -7   3  -7    0.62    0.10
   8  -3   7    5.75    0.23
  -8  -3  -7    5.99    0.26
   8   3   7    5.39    0.26
   8   3   7    5.76    0.24
  -8   3  -7    6.10    0.25
  -8   3  -7    5.61    0.26
   9  -3   7    0.90    0.11
  -9  -3  -7    1.15    0.15
   9   3   7    0.95    0.12
  -9   3  -7    1.02    0.13
  -9   3  -7    1.03    0.13
  10  -3   7    0.83    0.12
 -10  -3  -7    0.84    0.13
 -10   3  -7    0.87    0.14
  10   3   7    0.64    0.12
 -10   3  -7    0.98    0.14
 -11  -3  -7    0.79    0.15
  11  -3   7    0.52    0.11
  11   3   7    0.74    0.13
 -11   3  -7    0.73    0.13
 -11   3  -7    0.50    0.13
  12  -3   7    0.17    0.11
 -12  -3  -7   -0.05    0.11
  12   3   7    0.01    0.10
 -12   3  -7    0.00    0.11
 -14  -4   7    0.55    0.16
 -14   4   7    0.73    0.17
 -13  -4   7    0.06    0.11
 -13   4   7    0.11    0.13
 -12  -4   7    0.26    0.12
 -12   4   7    0.45    0.13
 -11  -4   7    1.71    0.17
 -11   4   7    1.99    0.18
 -10  -4   7   11.47    0.39
 -10   4   7   11.44    0.38
 -10   4   7   11.98    0.41
  -9  -4   7    2.76    0.17
  -9   4   7    2.61    0.21
  -9   4   7    2.80    0.18
  -9   4   7    3.06    0.19
  -8  -4   7   -0.01    0.06
  -8   4   7   -0.07    0.05
  -8   4   7    0.15    0.07
  -8   4   7   -0.05    0.06
  -7  -4   7    0.16    0.06
  -7  -4   7    0.11    0.06
  -7   4   7    0.21    0.07
  -7   4   7    0.15    0.07
  -7   4   7    0.23    0.07
  -6  -4   7   36.10    0.77
  -6  -4   7   36.74    0.74
  -6   4   7   35.92    0.75
  -6   4   7   36.17    0.79
  -6   4   7   35.40    0.88
  -5  -4   7    2.18    0.12
  -5  -4   7    2.18    0.13
  -5  -4   7    2.15    0.12
  -5   4   7    1.99    0.13
  -5   4   7    2.21    0.11
  -5   4   7    2.19    0.12
  -5   4   7    2.12    0.13
  -4  -4   7   12.28    0.30
  -4  -4   7   12.42    0.29
  -4  -4   7   12.28    0.34
  -4   4   7   12.17    0.32
  -4   4   7   12.50    0.31
   4   4  -7   12.78    0.34
  -4   4   7   11.75    0.36
   4   4  -7   11.96    0.37
  -4   4   7   12.06    0.32
  -3  -4   7   20.50    0.49
  -3  -4   7   20.13    0.43
  -3  -4   7   20.09    0.42
  -3   4   7   20.57    0.43
  -3   4   7   20.10    0.46
   3   4  -7   20.25    0.52
  -3   4   7   19.99    0.51
  -3   4   7   19.84    0.46
   3   4  -7   21.26    0.48
  -2  -4   7    1.47    0.07
  -2  -4   7    1.39    0.08
  -2  -4   7    1.41    0.07
   2   4  -7    1.43    0.08
   2   4  -7    1.50    0.11
   2   4  -7    1.56    0.12
  -2   4   7    1.46    0.10
  -2   4   7    1.27    0.09
  -1  -4   7   14.58    0.35
   1  -4  -7   15.28    0.39
  -1  -4   7   14.44    0.30
  -1  -4   7   14.90    0.31
  -1   4   7   14.28    0.39
   1   4  -7   15.50    0.35
   1   4  -7   15.03    0.40
  -1   4   7   14.93    0.35
   1   4  -7   15.34    0.44
   0  -4   7   20.22    0.46
   0  -4   7   19.47    0.40
   0   4   7   20.00    0.44
   0   4  -7   19.74    0.50
   0   4   7   18.98    0.49
   0   4  -7   20.14    0.55
   0   4  -7   20.60    0.45
  -1  -4  -7    0.03    0.04
   1  -4   7   -0.01    0.03
   1  -4   7    0.14    0.04
   1  -4   7    0.03    0.04
   1   4   7   -0.02    0.05
  -1   4  -7    0.02    0.04
   1   4   7    0.00    0.05
  -1   4  -7    0.03    0.06
   2  -4   7   22.68    0.60
   2  -4   7   23.25    0.53
  -2  -4  -7   23.26    0.59
   2  -4   7   23.15    0.47
   2   4   7   21.99    0.56
  -2   4  -7   23.75    0.60
   2   4   7   22.72    0.51
  -2   4  -7   22.78    0.57
   3  -4   7    2.79    0.12
  -3  -4  -7    2.96    0.13
   3  -4   7    3.01    0.11
   3  -4   7    2.88    0.14
  -3   4  -7    2.83    0.16
  -3   4  -7    2.78    0.12
   3   4   7    2.83    0.14
   3   4   7    2.65    0.15
   4  -4   7   -0.01    0.04
   4  -4   7    0.07    0.04
   4  -4   7    0.02    0.04
   4   4   7    0.07    0.05
  -4   4  -7    0.04    0.04
   4   4   7    0.06    0.05
  -4   4  -7    0.17    0.07
   5  -4   7    0.63    0.08
  -5  -4  -7    0.59    0.09
   5  -4   7    0.77    0.08
   5  -4   7    0.78    0.08
  -5   4  -7    0.71    0.10
   5   4   7    0.88    0.09
  -5   4  -7    0.70    0.08
   5   4   7    0.70    0.09
   6  -4   7    9.59    0.27
   6  -4   7    9.34    0.30
  -6  -4  -7    9.13    0.31
   6   4   7    9.28    0.29
  -6   4  -7    9.60    0.33
  -6   4  -7    9.30    0.29
   6   4   7    8.84    0.32
  -7  -4  -7    8.61    0.31
   7  -4   7    8.92    0.28
   7   4   7    8.56    0.29
   7   4   7    8.22    0.32
  -7   4  -7    8.84    0.30
  -7   4  -7    8.91    0.32
  -8  -4  -7    0.62    0.12
   8  -4   7    0.57    0.10
   8   4   7    0.41    0.10
   8   4   7    0.56    0.11
  -8   4  -7    0.33    0.09
  -8   4  -7    0.60    0.11
   9  -4   7    1.17    0.12
  -9  -4  -7    0.84    0.13
  -9   4  -7    1.13    0.13
   9   4   7    1.24    0.14
  -9   4  -7    1.02    0.13
 -10  -4  -7    0.01    0.09
  10  -4   7    0.05    0.08
 -10   4  -7    0.09    0.09
 -10   4  -7    0.06    0.09
  10   4   7    0.02    0.08
  11  -4   7    0.09    0.10
 -11  -4  -7   -0.02    0.10
 -11   4  -7   -0.06    0.09
 -11   4  -7    0.06    0.10
  11   4   7   -0.06    0.09
 -12  -4  -7    0.25    0.14
  12  -4   7    0.18    0.11
 -12   4  -7    0.28    0.13
  12   4   7    0.21    0.11
 -12   4  -7    0.17    0.11
 -14  -5   7    0.06    0.13
 -14   5   7    0.10    0.14
 -13  -5   7    0.30    0.13
 -13   5   7    0.29    0.14
 -12  -5   7    0.38    0.12
 -12   5   7    0.40    0.13
 -11  -5   7    0.45    0.11
 -11   5   7    0.39    0.12
 -11   5   7    0.52    0.11
 -10  -5   7    4.22    0.23
 -10   5   7    4.76    0.25
 -10   5   7    4.44    0.23
  -9  -5   7    1.25    0.13
  -9   5   7    1.22    0.13
  -9   5   7    1.30    0.14
  -9   5   7    1.30    0.16
  -8  -5   7    1.36    0.12
  -8   5   7    1.28    0.12
  -8   5   7    1.05    0.13
  -8   5   7    1.38    0.13
  -7  -5   7    3.27    0.17
  -7   5   7    3.45    0.18
  -7   5   7    3.15    0.19
  -7   5   7    3.60    0.17
  -7   5   7    3.45    0.18
  -6  -5   7    7.85    0.24
  -6  -5   7    7.80    0.25
  -6   5   7    7.73    0.25
  -6   5   7    7.89    0.30
  -6   5   7    8.06    0.27
  -6   5   7    8.04    0.27
  -5  -5   7    0.37    0.06
  -5  -5   7    0.30    0.06
  -5   5   7    0.33    0.06
  -5   5   7    0.22    0.06
  -5   5   7    0.26    0.07
  -5   5   7    0.23    0.05
  -4  -5   7    0.27    0.05
  -4  -5   7    0.36    0.05
  -4  -5   7    0.20    0.05
   4   5  -7    0.42    0.06
  -4   5   7    0.27    0.05
   4   5  -7    0.14    0.06
  -4   5   7    0.33    0.06
  -4   5   7    0.20    0.05
  -4   5   7    0.31    0.05
  -3  -5   7   10.38    0.25
  -3  -5   7   10.34    0.28
  -3  -5   7   10.22    0.24
   3   5  -7   10.32    0.28
  -3   5   7   10.76    0.28
  -3   5   7   10.53    0.26
  -3   5   7   10.53    0.27
   3   5  -7   10.02    0.32
  -3   5   7   10.62    0.31
  -2  -5   7    1.97    0.09
  -2  -5   7    2.17    0.08
  -2  -5   7    2.06    0.08
  -2   5   7    2.03    0.11
  -2   5   7    2.03    0.11
   2   5  -7    2.03    0.13
   2   5  -7    2.15    0.09
  -2   5   7    2.15    0.09
  -1  -5   7   54.16    0.96
  -1  -5   7   54.07    1.00
  -1  -5   7   52.39    1.13
   1   5  -7   51.81    1.19
   1   5  -7   56.63    1.13
  -1   5   7   53.80    1.06
   1   5  -7   54.39    1.33
  -1   5   7   53.42    1.11
  -1   5   7   53.26    1.18
   0  -5  -7   10.85    0.34
   0  -5   7   11.00    0.27
   0  -5   7   11.05    0.23
   0   5  -7   11.07    0.36
   0   5   7   10.51    0.32
   0   5   7   10.98    0.29
   0   5  -7   11.08    0.26
   0   5  -7   10.90    0.33
  -1  -5  -7  111.60    2.57
   1  -5   7  113.12    2.28
   1  -5   7  114.61    2.03
   1  -5   7  107.80    2.58
   1   5   7  109.42    2.08
  -1   5  -7  113.61    2.58
   1   5   7  109.03    2.33
  -1   5  -7  108.47    2.33
   2  -5   7    1.50    0.08
   2  -5   7    1.46    0.09
   2  -5   7    1.43    0.11
  -2  -5  -7    1.47    0.10
   2   5   7    1.54    0.11
  -2   5  -7    1.45    0.12
  -2   5  -7    1.06    0.10
   2   5   7    1.61    0.12
   2   5   7    1.53    0.06
   3  -5   7   14.02    0.42
  -3  -5  -7   14.29    0.41
   3  -5   7   14.02    0.36
   3  -5   7   14.46    0.32
   3   5   7   13.67    0.40
   3   5   7   14.02    0.36
  -3   5  -7   13.79    0.32
  -3   5  -7   13.89    0.41
   4  -5   7    2.91    0.13
   4  -5   7    2.90    0.15
   4  -5   7    2.95    0.12
  -4  -5  -7    2.93    0.15
   4   5   7    2.81    0.15
  -4   5  -7    2.76    0.13
  -4   5  -7    2.76    0.17
   4   5   7    2.47    0.15
   5  -5   7    0.49    0.07
  -5  -5  -7    0.34    0.08
   5  -5   7    0.47    0.07
   5  -5   7    0.45    0.07
   5   5   7    0.43    0.09
   5   5   7    0.53    0.08
  -5   5  -7    0.43    0.07
  -5   5  -7    0.38    0.09
  -6  -5  -7    3.45    0.20
   6  -5   7    3.39    0.17
   6  -5   7    3.33    0.15
  -6   5  -7    3.18    0.16
   6   5   7    2.98    0.18
   6   5   7    3.14    0.19
  -6   5  -7    3.39    0.19
   7  -5   7    0.10    0.07
  -7  -5  -7    0.06    0.09
   7   5   7    0.06    0.07
   7   5   7    0.11    0.08
  -7   5  -7    0.01    0.07
  -7   5  -7    0.13    0.08
   8  -5   7    4.11    0.19
  -8  -5  -7    4.07    0.23
  -8   5  -7    4.12    0.23
  -8   5  -7    4.15    0.21
   8   5   7    3.94    0.21
   8   5   7    4.10    0.23
   9  -5   7    0.01    0.07
  -9  -5  -7   -0.06    0.08
  -9   5  -7    0.09    0.09
  -9   5  -7   -0.09    0.07
   9   5   7    0.02    0.08
  10  -5   7    0.37    0.10
 -10  -5  -7    0.59    0.14
 -10   5  -7    0.46    0.12
  10   5   7    0.40    0.11
 -10   5  -7    0.49    0.12
 -11  -5  -7   -0.07    0.10
  11  -5   7    0.02    0.09
 -11   5  -7    0.27    0.12
  11   5   7    0.13    0.11
 -11   5  -7    0.13    0.10
 -12  -5  -7    0.74    0.16
  12  -5   7    1.00    0.14
 -12   5  -7    0.89    0.15
  12   5   7    0.72    0.14
 -12   5  -7    0.67    0.15
 -13  -6   7    0.02    0.12
 -13   6   7    0.18    0.13
 -12  -6   7    0.07    0.10
 -12   6   7   -0.22    0.09
 -11  -6   7    0.91    0.14
 -11   6   7    0.57    0.13
 -11   6   7    0.86    0.13
 -10  -6   7    3.00    0.19
 -10   6   7    2.89    0.19
 -10   6   7    2.75    0.20
  -9  -6   7    0.11    0.08
  -9   6   7    0.12    0.07
  -9   6   7    0.14    0.08
  -9   6   7    0.14    0.09
  -9   6   7    0.14    0.09
  -8  -6   7    1.28    0.12
  -8   6   7    1.25    0.12
  -8   6   7    1.28    0.14
  -8   6   7    1.09    0.12
  -8   6   7    1.31    0.12
  -7  -6   7    9.35    0.29
  -7   6   7    9.38    0.34
  -7   6   7    8.51    0.30
  -7   6   7    9.13    0.31
  -7   6   7    8.58    0.28
  -6  -6   7    5.71    0.20
  -6   6   7    5.55    0.21
  -6   6   7    5.26    0.22
  -6   6   7    5.80    0.22
  -6   6   7    5.64    0.24
  -5  -6   7   13.66    0.34
  -5  -6   7   14.04    0.33
  -5   6   7   13.30    0.41
  -5   6   7   13.51    0.37
   5   6  -7   14.16    0.44
  -5   6   7   13.55    0.37
  -5   6   7   13.71    0.35
  -4  -6   7    3.91    0.14
  -4  -6   7    3.67    0.13
  -4   6   7    3.70    0.15
  -4   6   7    3.75    0.17
  -4   6   7    3.67    0.15
   4   6  -7    3.74    0.15
   4   6  -7    3.63    0.19
  -4   6   7    3.66    0.16
  -3  -6   7   13.98    0.31
  -3  -6   7   14.17    0.36
  -3  -6   7   14.36    0.31
  -3   6   7   14.13    0.35
  -3   6   7   14.39    0.40
  -3   6   7   14.19    0.33
   3   6  -7   13.52    0.42
  -3   6   7   14.76    0.36
   3   6  -7   14.81    0.35
  -2  -6   7   20.78    0.48
  -2  -6   7   21.42    0.41
  -2  -6   7   20.59    0.42
  -2   6   7   20.28    0.53
   2   6  -7   20.65    0.55
  -2   6   7   21.07    0.47
  -2   6   7   21.06    0.48
   2   6  -7   21.46    0.47
   1  -6  -7   18.58    0.54
  -1  -6   7   18.17    0.35
  -1  -6   7   18.71    0.36
  -1  -6   7   18.25    0.41
  -1   6   7   18.11    0.48
   1   6  -7   17.92    0.49
  -1   6   7   19.03    0.41
  -1   6   7   18.50    0.43
   1   6  -7   18.94    0.41
   0  -6   7    7.34    0.16
   0  -6   7    7.46    0.19
   0  -6   7    7.56    0.16
   0  -6   7    7.40    0.29
   0  -6  -7    7.82    0.28
   0   6   7    7.62    0.23
   0   6   7    7.46    0.25
   0   6  -7    7.61    0.27
   0   6   7    7.68    0.18
   1  -6   7    3.75    0.12
  -1  -6  -7    3.99    0.18
   1  -6   7    3.76    0.11
   1  -6   7    3.73    0.19
   1   6   7    3.77    0.17
   1   6   7    3.54    0.16
  -1   6  -7    3.80    0.19
  -1   6  -7    3.89    0.19
   1   6   7    3.89    0.11
  -2  -6  -7    6.61    0.25
   2  -6   7    7.08    0.20
   2  -6   7    6.35    0.26
   2  -6   7    7.01    0.17
  -2   6  -7    6.56    0.26
   2   6   7    6.48    0.24
   2   6   7    6.34    0.22
   2   6   7    7.31    0.18
  -2   6  -7    6.99    0.27
   3  -6   7    4.86    0.22
  -3  -6  -7    5.24    0.22
   3  -6   7    4.98    0.17
   3  -6   7    5.18    0.15
   3   6   7    4.77    0.19
  -3   6  -7    4.78    0.22
   3   6   7    5.31    0.16
   3   6   7    5.05    0.21
  -3   6  -7    4.88    0.15
  -3   6  -7    5.01    0.24
   4  -6   7    0.58    0.06
   4  -6   7    0.62    0.09
  -4  -6  -7    0.64    0.09
   4  -6   7    0.60    0.07
   4   6   7    0.55    0.09
   4   6   7    0.73    0.09
  -4   6  -7    0.52    0.10
  -4   6  -7    0.54    0.07
   5  -6   7    6.35    0.22
   5  -6   7    6.58    0.26
   5  -6   7    6.82    0.20
  -5   6  -7    6.44    0.21
   5   6   7    6.44    0.26
   5   6   7    6.49    0.24
  -5   6  -7    6.60    0.28
  -6  -6  -7    3.87    0.21
   6  -6   7    4.40    0.19
   6  -6   7    4.10    0.16
   6  -6   7    4.21    0.21
   6   6   7    4.19    0.22
  -6   6  -7    4.17    0.18
  -6   6  -7    4.34    0.23
   6   6   7    3.58    0.19
   7  -6   7    0.54    0.08
  -7  -6  -7    0.17    0.10
   7   6   7    0.33    0.10
  -7   6  -7    0.52    0.09
  -7   6  -7    0.46    0.11
   7   6   7    0.43    0.10
   8  -6   7    0.14    0.08
  -8  -6  -7    0.21    0.10
  -8   6  -7    0.22    0.10
   8   6   7    0.38    0.11
  -8   6  -7    0.17    0.08
   8   6   7    0.31    0.10
  -9  -6  -7    0.13    0.11
   9  -6   7    0.33    0.09
  -9   6  -7    0.30    0.10
   9   6   7    0.24    0.09
  -9   6  -7    0.30    0.10
  10  -6   7    0.67    0.11
 -10  -6  -7    0.87    0.15
 -10   6  -7    0.69    0.12
  10   6   7    0.64    0.12
 -10   6  -7    0.85    0.14
  11  -6   7    0.74    0.13
 -11  -6  -7    0.51    0.14
 -11   6  -7    0.90    0.16
 -11   6  -7    0.52    0.13
  11   6   7    0.86    0.14
 -12   6  -7    0.29    0.14
 -13  -7   7    0.15    0.12
 -13   7   7    0.11    0.13
 -12  -7   7    0.67    0.14
 -12   7   7    0.67    0.15
 -11  -7   7    0.01    0.09
 -11   7   7    0.00    0.10
 -10  -7   7    2.15    0.18
 -10   7   7    2.52    0.18
 -10   7   7    2.12    0.19
 -10   7   7    1.81    0.18
  -9  -7   7   12.95    0.40
  -9   7   7   12.65    0.41
  -9   7   7   12.26    0.39
  -9   7   7   12.92    0.43
  -9   7   7   12.57    0.46
  -8  -7   7    2.35    0.16
  -8   7   7    2.37    0.18
  -8   7   7    2.48    0.19
  -8   7   7    2.39    0.17
  -8   7   7    2.53    0.16
  -7  -7   7    3.04    0.16
  -7   7   7    3.01    0.17
  -7   7   7    2.74    0.17
  -7   7   7    2.74    0.16
   7   7  -7    2.68    0.20
  -7   7   7    2.69    0.18
  -6  -7   7    0.09    0.06
  -6   7   7    0.07    0.06
  -6   7   7    0.11    0.06
  -6   7   7    0.18    0.07
   6   7  -7    0.09    0.09
  -6   7   7    0.04    0.06
  -5  -7   7    2.18    0.12
  -5   7   7    2.43    0.15
  -5   7   7    2.38    0.13
   5   7  -7    2.14    0.17
  -5   7   7    2.13    0.13
  -5   7   7    2.25    0.13
  -4  -7   7    0.02    0.04
  -4   7   7    0.02    0.05
  -4   7   7   -0.04    0.05
   4   7  -7    0.02    0.04
  -4   7   7    0.00    0.05
   4   7  -7   -0.08    0.06
  -4   7   7   -0.05    0.04
  -3  -7   7    1.92    0.09
  -3  -7   7    2.01    0.09
   3   7  -7    2.10    0.10
   3   7  -7    1.64    0.14
  -3   7   7    1.93    0.11
  -3   7   7    1.77    0.12
  -3   7   7    2.05    0.11
  -3   7   7    1.88    0.12
   2  -7  -7   10.00    0.37
  -2  -7   7   10.81    0.22
  -2  -7   7   10.53    0.23
  -2   7   7   10.83    0.28
  -2   7   7   10.30    0.27
  -2   7   7   10.32    0.32
  -2   7   7   10.43    0.29
   2   7  -7   10.52    0.26
   2   7  -7   11.01    0.35
   1  -7  -7    6.20    0.27
  -1  -7   7    6.60    0.16
  -1  -7   7    6.57    0.15
  -1   7   7    6.48    0.21
   1   7  -7    6.53    0.16
   1   7  -7    6.50    0.26
  -1   7   7    6.77    0.19
  -1   7   7    6.47    0.23
   0  -7   7    1.36    0.05
   0  -7   7    1.33    0.13
   0  -7  -7    1.34    0.12
   0   7   7    1.46    0.08
   0   7   7    1.41    0.11
   0   7  -7    1.46    0.14
   0   7   7    1.28    0.10
   1  -7   7    0.05    0.06
  -1  -7  -7    0.10    0.06
   1  -7   7    0.12    0.03
   1   7   7    0.02    0.04
   1   7   7    0.05    0.06
   1   7   7    0.05    0.06
  -1   7  -7    0.07    0.07
   2  -7   7    0.09    0.07
   2  -7   7    0.08    0.04
   2  -7   7    0.11    0.03
  -2  -7  -7    0.08    0.06
   2   7   7    0.13    0.06
   2   7   7    0.12    0.07
   2   7   7    0.02    0.04
  -2   7  -7   -0.04    0.07
   3  -7   7    1.98    0.15
   3  -7   7    1.82    0.10
  -3  -7  -7    1.73    0.14
   3  -7   7    1.78    0.09
   3   7   7    1.74    0.13
   3   7   7    1.58    0.13
  -3   7  -7    1.66    0.16
   4  -7   7    2.11    0.12
   4  -7   7    2.10    0.16
  -4  -7  -7    2.00    0.16
   4  -7   7    2.26    0.11
   4   7   7    1.98    0.14
   4   7   7    1.89    0.15
  -4   7  -7    2.24    0.11
  -4   7  -7    1.90    0.18
   5  -7   7    0.01    0.07
   5  -7   7    0.08    0.05
   5  -7   7    0.03    0.05
  -5   7  -7    0.00    0.09
   5   7   7    0.08    0.08
   5   7   7    0.03    0.07
  -5   7  -7    0.07    0.05
   6  -7   7    0.06    0.06
   6  -7   7    0.11    0.06
   6   7   7    0.12    0.08
  -6   7  -7   -0.04    0.08
   6   7   7   -0.04    0.07
  -6   7  -7    0.05    0.06
   7  -7   7    0.69    0.09
  -7  -7  -7    0.73    0.12
   7   7   7    0.78    0.11
  -7   7  -7    0.65    0.13
   7   7   7    0.50    0.10
  -7   7  -7    0.52    0.09
  -8  -7  -7    0.45    0.12
  -8   7  -7    0.57    0.10
   8   7   7    0.48    0.11
  -8   7  -7    0.57    0.12
  -9  -7  -7    0.19    0.10
   9   7   7    0.38    0.11
  -9   7  -7    0.39    0.11
 -10  -7  -7    0.31    0.12
  10   7   7    0.45    0.12
 -10   7  -7    0.32    0.12
 -11  -7  -7    0.17    0.13
 -11   7  -7    0.21    0.12
  11   7   7    0.07    0.11
 -13  -8   7    1.26    0.17
 -13   8   7    1.12    0.19
 -12  -8   7    0.16    0.11
 -12   8   7    0.12    0.11
 -11  -8   7    0.86    0.13
 -11   8   7    0.56    0.14
 -10  -8   7    1.90    0.16
 -10   8   7    2.00    0.17
 -10   8   7    2.08    0.19
 -10   8   7    2.12    0.18
  -9  -8   7    0.42    0.10
  -9   8   7    0.24    0.09
  -9   8   7    0.55    0.12
  -9   8   7    0.52    0.12
  -9   8   7    0.46    0.11
  -8  -8   7    0.12    0.08
  -8   8   7    0.16    0.09
  -8   8   7    0.08    0.08
  -8   8   7    0.02    0.08
  -8   8   7    0.16    0.09
   8   8  -7   -0.08    0.08
  -7  -8   7    2.17    0.14
  -7   8   7    1.93    0.16
  -7   8   7    2.05    0.15
  -7   8   7    2.02    0.16
  -7   8   7    2.20    0.14
   7   8  -7    2.09    0.19
  -6  -8   7    6.27    0.21
  -6   8   7    6.30    0.22
   6   8  -7    6.06    0.29
  -6   8   7    6.58    0.25
  -6   8   7    6.04    0.24
  -6   8   7    6.44    0.27
  -5  -8   7    2.33    0.12
  -5   8   7    2.37    0.14
  -5   8   7    2.39    0.14
  -5   8   7    2.37    0.13
   5   8  -7    2.35    0.18
  -5   8   7    2.14    0.15
  -4  -8   7   16.79    0.37
   4   8  -7   17.24    0.51
  -4   8   7   16.44    0.47
  -4   8   7   16.10    0.42
  -4   8   7   16.93    0.40
  -4   8   7   16.54    0.43
   3  -8  -7   40.89    1.10
   3   8  -7   40.43    1.00
  -3   8   7   41.86    0.96
  -3   8   7   41.63    0.86
  -3   8   7   41.01    0.91
  -3   8   7   41.60    0.81
   2  -8  -7    1.00    0.12
  -2   8   7    1.04    0.09
  -2   8   7    0.96    0.09
   2   8  -7    0.90    0.11
  -2   8   7    0.87    0.09
  -2   8   7    1.15    0.10
  -1  -8   7    2.19    0.17
   1  -8  -7    2.36    0.17
  -1   8   7    2.45    0.12
   1   8  -7    2.11    0.16
  -1   8   7    2.32    0.13
  -1   8   7    2.17    0.13
   0  -8  -7    0.92    0.11
   0  -8   7    0.60    0.10
   0   8   7    0.61    0.08
   0   8   7    0.75    0.09
   0   8  -7    0.70    0.10
   0   8   7    0.74    0.07
   1  -8   7    5.37    0.26
  -1  -8  -7    5.50    0.25
  -1   8  -7    5.65    0.25
   1   8   7    5.91    0.18
   1   8   7    5.66    0.23
   1   8   7    5.57    0.21
  -2  -8  -7    3.22    0.19
   2  -8   7    2.88    0.19
   2   8   7    3.36    0.16
   2   8   7    2.91    0.17
  -2   8  -7    3.29    0.21
  -3  -8  -7    4.93    0.25
   3  -8   7    4.90    0.25
   3   8   7    5.15    0.21
  -3   8  -7    4.65    0.25
   3   8   7    5.17    0.22
  -4  -8  -7    0.00    0.08
   4  -8   7    0.06    0.08
   4   8   7   -0.01    0.07
   4   8   7    0.00    0.08
  -4   8  -7    0.14    0.10
   5  -8   7    6.07    0.28
  -5   8  -7    6.36    0.29
   5   8   7    5.95    0.24
   5   8   7    6.49    0.27
   6   8   7   -0.01    0.07
  -6   8  -7   -0.08    0.09
   6   8   7    0.14    0.09
   7   8   7    2.00    0.16
  -7   8  -7    1.70    0.17
   7   8   7    1.89    0.17
   8   8   7    0.02    0.09
  -8   8  -7    0.05    0.10
  -9  -8  -7    1.16    0.15
  -9   8  -7    1.11    0.15
   9   8   7    1.00    0.14
 -10  -8  -7    0.89    0.15
 -10   8  -7    0.79    0.15
  10   8   7    0.90    0.14
 -11  -8  -7    0.63    0.15
 -11   8  -7    0.43    0.14
  11   8   7    0.44    0.13
 -12   9   7   -0.05    0.11
 -11   9   7   -0.07    0.11
  11   9  -7   -0.08    0.12
 -11   9   7    0.08    0.10
 -10   9   7    0.69    0.13
 -10   9   7    0.70    0.14
 -10   9   7    0.68    0.12
  10   9  -7    0.79    0.16
   9   9  -7    0.16    0.11
  -9   9   7    0.10    0.09
  -9   9   7    0.11    0.09
  -9   9   7    0.03    0.07
  -8   9   7    4.78    0.22
  -8   9   7    4.95    0.25
  -8   9   7    5.15    0.25
   8   9  -7    4.94    0.29
  -8   9   7    5.14    0.27
  -7   9   7    5.81    0.25
  -7   9   7    5.80    0.27
  -7   9   7    5.77    0.25
   7   9  -7    5.45    0.29
  -7   9   7    5.83    0.23
  -6   9   7    3.78    0.19
  -6   9   7    3.76    0.21
  -6   9   7    3.55    0.17
   6   9  -7    3.81    0.24
  -6   9   7    3.72    0.19
  -5   9   7    5.39    0.20
  -5   9   7    5.48    0.22
  -5   9   7    5.44    0.24
   5   9  -7    5.48    0.27
  -5   9   7    5.40    0.22
   4  -9  -7    8.43    0.37
  -4   9   7    8.89    0.28
  -4   9   7    8.98    0.31
   4   9  -7    9.10    0.35
  -4   9   7    8.96    0.26
  -4   9   7    9.17    0.29
   3  -9  -7   12.87    0.47
   3   9  -7   12.51    0.42
  -3   9   7   12.78    0.35
  -3   9   7   12.63    0.32
  -3   9   7   12.59    0.38
  -3   9   7   12.15    0.34
   2  -9  -7   11.55    0.44
   2   9  -7   11.54    0.39
  -2   9   7   11.47    0.30
  -2   9   7   12.00    0.32
  -2   9   7   11.43    0.32
  -2   9   7   11.25    0.35
   1  -9  -7    6.26    0.30
  -1  -9   7    6.18    0.31
  -1   9   7    6.49    0.21
  -1   9   7    6.29    0.22
   1   9  -7    6.28    0.28
  -1   9   7    6.16    0.24
   0  -9  -7    0.01    0.06
   0  -9   7    0.05    0.07
   0   9   7   -0.02    0.06
   0   9  -7    0.08    0.08
   0   9   7   -0.06    0.06
   1  -9   7    3.62    0.23
  -1  -9  -7    3.86    0.23
  -1   9  -7    3.58    0.22
   1   9   7    3.64    0.19
   1   9   7    3.66    0.17
  -2  -9  -7   13.76    0.48
   2  -9   7   13.01    0.48
   2   9   7   13.04    0.40
  -2   9  -7   13.61    0.45
   2   9   7   13.42    0.37
   3  -9   7   10.49    0.41
  -3  -9  -7   11.13    0.42
   3   9   7   10.85    0.33
  -3   9  -7    9.94    0.38
   3   9   7   10.84    0.36
  -4  -9  -7    3.26    0.22
   4  -9   7    3.01    0.22
   4   9   7    2.89    0.18
   4   9   7    3.04    0.19
  -4   9  -7    3.07    0.22
   5  -9   7    0.23    0.10
   5   9   7    0.42    0.10
  -5   9  -7    0.35    0.12
   5   9   7    0.51    0.11
  -6   9  -7    1.08    0.15
   6   9   7    1.12    0.12
   6   9   7    0.98    0.13
  -7   9  -7    0.62    0.14
   7   9   7    0.70    0.13
   7   9   7    0.53    0.11
  -8   9  -7    0.09    0.10
   8   9   7    0.05    0.08
   9   9   7    0.19    0.10
  -9   9  -7    0.12    0.12
  10   9   7    0.58    0.13
 -10   9  -7    0.47    0.14
  12  10  -7    0.18    0.15
 -12  10   7    0.02    0.13
  11  10  -7    1.02    0.19
 -11  10   7    1.32    0.17
 -11  10   7    1.18    0.17
 -10  10   7    0.48    0.12
 -10  10   7    0.48    0.13
  10  10  -7    0.54    0.16
  -9  10   7   -0.08    0.09
  -9  10   7    0.23    0.10
   9  10  -7    0.09    0.12
  -8  10   7    0.56    0.10
  -8  10   7    0.49    0.10
  -8  10   7    0.50    0.11
   8  10  -7    0.62    0.14
  -7  10   7    0.11    0.08
  -7  10   7    0.16    0.09
   7  10  -7    0.05    0.10
  -7  10   7    0.06    0.07
  -7  10   7    0.16    0.08
   6  10  -7    4.04    0.26
  -6  10   7    4.37    0.19
  -6  10   7    3.82    0.21
  -6  10   7    4.02    0.21
  -6  10   7    4.33    0.21
   5 -10  -7    0.15    0.10
  -5  10   7    0.09    0.07
  -5  10   7    0.10    0.07
   5  10  -7    0.13    0.10
  -5  10   7    0.15    0.06
  -5  10   7    0.23    0.08
   4 -10  -7   -0.07    0.08
   4  10  -7    0.00    0.08
  -4  10   7    0.01    0.06
  -4  10   7   -0.01    0.06
  -4  10   7    0.02    0.06
  -4  10   7    0.11    0.07
   3 -10  -7    5.29    0.29
  -3  10   7    5.49    0.23
   3  10  -7    5.23    0.26
  -3  10   7    5.35    0.21
  -3  10   7    4.97    0.18
  -3  10   7    5.34    0.21
   2 -10  -7    4.47    0.27
  -2  10   7    4.32    0.20
  -2  10   7    4.38    0.19
  -2  10   7    4.47    0.19
   2  10  -7    4.56    0.24
  -2  10   7    4.43    0.17
   1 -10  -7    6.79    0.33
  -1 -10   7    6.37    0.33
   1  10  -7    6.19    0.29
  -1  10   7    7.03    0.26
  -1  10   7    6.37    0.23
   0 -10  -7   15.01    0.54
   0 -10   7   15.69    0.57
   0  10   7   15.75    0.40
   0  10   7   16.01    0.45
   0  10  -7   14.52    0.48
  -1 -10  -7    4.99    0.28
   1 -10   7    5.01    0.29
   1  10   7    5.00    0.21
   1  10   7    5.00    0.23
  -1  10  -7    5.26    0.28
   2 -10   7   10.01    0.42
  -2 -10  -7    9.95    0.41
  -2  10  -7   10.24    0.40
   2  10   7   10.88    0.32
   2  10   7   10.65    0.35
   3 -10   7    4.59    0.27
  -3 -10  -7    4.82    0.28
   3  10   7    4.77    0.21
   3  10   7    4.90    0.24
  -3  10  -7    4.65    0.27
  -4 -10  -7   -0.03    0.08
   4 -10   7    0.04    0.09
  -4  10  -7    0.05    0.10
   4  10   7   -0.13    0.06
   4  10   7    0.05    0.08
   5 -10   7    0.31    0.11
   5  10   7    0.24    0.09
   5  10   7    0.26    0.09
  -5  10  -7    0.13    0.11
   6  10   7    0.89    0.13
  -6  10  -7    1.13    0.15
   6  10   7    0.89    0.12
   7  10   7    0.08    0.09
  -7  10  -7    0.16    0.11
  -8  10  -7    0.02    0.11
   8  10   7    0.20    0.10
   9  10   7    0.05    0.10
  -9  10  -7    0.00    0.11
  10  10   7    0.31    0.12
 -10  10  -7    0.27    0.14
  11  11  -7    0.19    0.15
 -11  11   7    0.06    0.12
 -10  11   7   -0.02    0.10
  10  11  -7   -0.10    0.12
   9  11  -7    0.05    0.12
  -9  11   7    0.14    0.09
   8  11  -7    1.00    0.16
  -8  11   7    1.16    0.14
  -8  11   7    1.20    0.14
   7  11  -7    0.65    0.14
  -7  11   7    0.63    0.11
  -7  11   7    0.56    0.11
   6  11  -7    1.14    0.16
  -6  11   7    1.21    0.13
  -6  11   7    1.14    0.12
   5  11  -7    0.11    0.10
  -5  11   7   -0.03    0.06
  -5  11   7    0.00    0.07
  -4  11   7    3.49    0.18
   4  11  -7    3.02    0.23
  -4  11   7    3.41    0.18
   3 -11  -7    2.19    0.21
  -3  11   7    2.21    0.15
  -3  11   7    2.53    0.16
   3  11  -7    2.34    0.19
   2 -11  -7    0.46    0.12
  -2  11   7    0.46    0.09
  -2  11   7    0.22    0.07
  -2  11   7    0.51    0.08
   2  11  -7    0.53    0.12
  -1 -11   7   15.15    0.57
   1 -11  -7   14.40    0.54
   1  11  -7   14.26    0.49
  -1  11   7   14.90    0.40
  -1  11   7   15.16    0.44
   0 -11  -7    0.45    0.13
   0 -11   7    0.47    0.13
   0  11  -7    0.37    0.13
   0  11   7    0.37    0.09
   0  11   7    0.33    0.08
   1 -11   7    2.77    0.23
  -1 -11  -7    3.01    0.23
   1  11   7    3.11    0.18
   1  11   7    3.00    0.17
  -1  11  -7    3.19    0.23
   2 -11   7    0.84    0.15
  -2 -11  -7    1.01    0.16
   2  11   7    0.90    0.13
  -2  11  -7    0.75    0.16
   2  11   7    0.68    0.11
   3 -11   7    5.16    0.30
  -3 -11  -7    5.46    0.30
  -3  11  -7    5.62    0.30
   3  11   7    4.83    0.22
   3  11   7    5.40    0.25
  -4 -11  -7    0.72    0.14
   4 -11   7    0.72    0.14
   4  11   7    0.57    0.11
   4  11   7    0.74    0.11
  -4  11  -7    0.67    0.14
   5 -11   7    0.05    0.10
   5  11   7   -0.05    0.09
  -5  11  -7   -0.14    0.11
   5  11   7   -0.09    0.08
   6  11   7    0.00    0.09
   6  11   7   -0.01    0.09
  -6  11  -7   -0.02    0.11
  -7  11  -7    1.22    0.17
   7  11   7    1.34    0.15
   8  11   7    0.74    0.13
  -8  11  -7    0.85    0.16
   9  11   7    0.42    0.12
  -9  11  -7    0.30    0.13
 -10  12   7    2.08    0.20
  10  12  -7    1.79    0.22
  -9  12   7    0.64    0.13
   9  12  -7    0.40    0.14
  -8  12   7    0.41    0.11
   8  12  -7    0.41    0.14
   7  12  -7    0.28    0.13
  -7  12   7    0.26    0.09
  -6  12   7    0.11    0.08
   6  12  -7    0.21    0.11
   5  12  -7    0.09    0.11
  -5  12   7    0.14    0.08
   4  12  -7    0.31    0.11
   3  12  -7    1.60    0.17
   2  12  -7    1.19    0.16
   1  12  -7    0.10    0.11
  -1  12   7    0.05    0.07
   0 -12  -7    2.79    0.25
   0  12   7    3.19    0.18
   0  12  -7    2.50    0.21
  -1 -12  -7   -0.08    0.09
  -1  12  -7   -0.06    0.10
   1  12   7   -0.08    0.07
  -2 -12  -7    0.09    0.11
   2  12   7   -0.03    0.08
  -2  12  -7    0.09    0.13
  -3 -12  -7    4.21    0.29
   3  12   7    4.08    0.21
  -3  12  -7    3.74    0.27
  -4  12  -7    0.89    0.16
   4  12   7    0.93    0.12
   5  12   7    0.82    0.12
  -5  12  -7    0.86    0.15
  -6  12  -7    0.16    0.13
   6  12   7    0.03    0.10
   7  12   7    0.07    0.10
  -7  12  -7    0.13    0.13
  -8  12  -7    0.10    0.14
   8  12   7    0.02    0.11
  -9  13   7    0.85    0.15
   9  13  -7    0.82    0.19
  -8  13   7    0.06    0.09
   8  13  -7    0.07    0.12
   7  13  -7    1.67    0.21
  -7  13   7    2.47    0.19
   6  13  -7   -0.10    0.10
   5  13  -7    2.59    0.22
   4  13  -7    0.60    0.14
   3  13  -7    2.07    0.20
   2  13  -7   -0.06    0.10
   1  13  -7    0.56    0.14
   0  13  -7    0.13    0.12
  -1  13  -7   -0.02    0.12
  -2  13  -7    0.06    0.13
  -3  13  -7    0.03    0.13
  -4  13  -7    0.60    0.15
  -5  13  -7    0.01    0.13
  -6  13  -7    0.67    0.17
  -7  13  -7    0.15    0.14
   8  14  -7    1.77    0.23
   7  14  -7    0.24    0.14
   6  14  -7    0.05    0.12
   5  14  -7    0.04    0.12
   4  14  -7    0.56    0.14
   3  14  -7    0.17    0.12
   2  14  -7    0.49    0.15
   1  14  -7    0.20    0.13
   0  14  -7   -0.19    0.12
  -1  14  -7    0.76    0.17
  -2  14  -7    0.19    0.13
  -3  14  -7    0.27    0.15
  -4  14  -7   -0.09    0.13
  -5  14  -7    0.74    0.18
  -6  14  -7   -0.04    0.12
   7  15  -7    1.54    0.22
   6  15  -7    0.78    0.18
   5  15  -7    0.48    0.16
   4  15  -7    3.22    0.27
   3  15  -7    0.26    0.14
   2  15  -7   -0.11    0.12
   1  15  -7    0.11    0.14
   0  15  -7    0.07    0.14
  -1  15  -7    0.17    0.14
  -2  15  -7   -0.19    0.13
  -3  15  -7    0.07    0.15
  -4  15  -7    0.60    0.18
  -5  15  -7    0.12    0.15
   5  16  -7   -0.01    0.15
   4  16  -7   -0.06    0.13
   3  16  -7   -0.07    0.14
   2  16  -7   -0.02    0.14
   1  16  -7    0.07    0.14
   0  16  -7    0.23    0.14
  -1  16  -7   -0.05    0.15
  -2  16  -7    0.13    0.17
  -3  16  -7    0.58    0.17
 -14   0   8    1.92    0.22
 -13   0   8    0.18    0.12
 -12   0   8    0.45    0.13
 -11   0   8   -0.05    0.08
 -10   0   8    8.68    0.33
 -10   0   8    9.06    0.34
  -9   0   8    3.07    0.18
  -9   0   8    3.32    0.20
  -8   0   8    2.93    0.19
  -8   0   8    3.22    0.17
  -8   0   8    2.65    0.17
  -7   0   8   48.04    1.02
  -7   0   8   48.48    0.98
  -7   0   8   49.65    1.16
  -6   0   8   11.85    0.38
  -6   0   8   12.24    0.34
  -6   0   8   12.32    0.33
  -5   0   8   29.51    0.73
  -5   0   8   30.53    0.63
  -5   0   8   30.36    0.65
  -4   0   8   88.50    1.91
  -4   0   8   90.44    1.70
  -4   0   8   89.58    1.62
  -3   0   8  139.70    2.59
  -3   0   8  139.68    2.47
  -3   0   8  136.89    2.90
   3   0  -8  145.74    2.90
  -2   0   8    1.93    0.10
  -2   0   8    1.90    0.09
   2   0  -8    1.66    0.10
  -2   0   8    1.91    0.09
   1   0  -8    3.33    0.12
   1   0  -8    3.50    0.14
  -1   0   8    3.21    0.14
  -1   0   8    3.28    0.12
   0   0   8   -0.01    0.03
   0   0   8    0.02    0.03
   0   0  -8    0.04    0.04
   1   0   8  145.99    3.05
  -1   0  -8  147.05    3.02
   1   0   8  148.60    2.73
  -1   0  -8  152.59    3.05
   2   0   8  107.49    2.34
   2   0   8  113.78    2.09
  -2   0  -8  115.17    2.64
  -2   0  -8  113.06    2.30
  -3   0  -8    1.82    0.10
   3   0   8    1.87    0.11
   4   0   8    7.33    0.22
   4   0   8    7.00    0.25
  -5   0  -8    3.91    0.16
   5   0   8    3.63    0.16
   5   0   8    3.56    0.18
  -5   0  -8    3.80    0.17
   6   0   8    3.87    0.18
   6   0   8    3.87    0.19
  -6   0  -8    4.24    0.19
  -6   0  -8    4.16    0.18
  -7   0  -8    0.17    0.07
   7   0   8    0.00    0.07
   7   0   8    0.06    0.08
  -7   0  -8    0.07    0.07
   8   0   8    5.30    0.23
  -8   0  -8    5.57    0.24
  -8   0  -8    5.01    0.24
   8   0   8    5.10    0.25
  -9   0  -8   -0.03    0.08
   9   0   8   -0.03    0.07
  10   0   8    0.13    0.09
 -10   0  -8    0.25    0.11
 -11   0  -8    0.58    0.14
  11   0   8    0.49    0.12
 -12   0  -8   -0.08    0.10
  12   0   8   -0.19    0.09
 -14  -1   8    0.16    0.14
 -14   1   8    0.53    0.15
 -13  -1   8    0.15    0.12
 -13   1   8    0.06    0.11
 -12  -1   8    0.34    0.13
 -12   1   8    0.37    0.12
 -11  -1   8    2.26    0.19
 -11   1   8    2.22    0.19
 -11   1   8    2.50    0.20
 -10  -1   8    2.73    0.19
 -10  -1   8    3.39    0.22
 -10   1   8    3.00    0.20
 -10   1   8    2.82    0.20
  -9  -1   8    0.48    0.10
  -9  -1   8    0.45    0.09
  -9   1   8    0.63    0.10
  -9   1   8    0.31    0.11
  -9   1   8    0.51    0.10
  -8  -1   8    0.21    0.07
  -8  -1   8    0.18    0.08
  -8  -1   8    0.43    0.08
  -8   1   8    0.32    0.09
  -8   1   8    0.28    0.07
  -8   1   8    0.17    0.08
  -7  -1   8    2.42    0.15
  -7  -1   8    2.64    0.17
  -7  -1   8    2.38    0.14
  -7   1   8    2.46    0.16
  -7   1   8    2.48    0.15
  -7   1   8    2.70    0.15
  -6  -1   8   -0.01    0.05
  -6  -1   8    0.03    0.05
  -6  -1   8    0.11    0.06
  -6   1   8    0.13    0.06
  -6   1   8    0.07    0.05
  -6   1   8   -0.02    0.05
  -5  -1   8    7.44    0.23
  -5  -1   8    7.22    0.23
  -5  -1   8    7.27    0.26
  -5   1   8    7.48    0.27
  -5   1   8    7.77    0.24
  -5   1   8    7.89    0.23
  -4  -1   8   26.76    0.57
  -4  -1   8   26.49    0.55
  -4  -1   8   25.99    0.64
  -4   1   8   26.82    0.65
  -4   1   8   26.51    0.58
  -4   1   8   26.53    0.55
  -3  -1   8    1.97    0.10
  -3  -1   8    1.98    0.10
  -3  -1   8    1.88    0.11
   3   1  -8    2.12    0.11
  -3   1   8    1.73    0.10
  -3   1   8    2.48    0.11
  -3   1   8    2.00    0.12
  -2  -1   8   17.84    0.38
  -2  -1   8   18.12    0.45
   2  -1  -8   18.89    0.46
  -2  -1   8   18.12    0.40
   2   1  -8   18.70    0.45
   2   1  -8   18.23    0.44
  -2   1   8   18.67    0.46
  -2   1   8   17.66    0.41
   1  -1  -8   74.60    1.51
  -1  -1   8   69.44    1.50
  -1  -1   8   69.21    1.34
   1  -1  -8   72.06    1.47
  -1   1   8   70.82    1.52
  -1   1   8   70.56    1.35
   1   1  -8   67.44    1.48
   1   1  -8   74.77    1.50
   0  -1  -8   -0.03    0.02
   0  -1   8   -0.01    0.04
   0  -1   8    0.02    0.04
   0  -1  -8   -0.01    0.04
   0   1  -8    0.00    0.02
   0   1  -8   -0.04    0.04
   0   1   8   -0.04    0.04
   0   1   8    0.14    0.04
   1  -1   8    1.83    0.09
  -1  -1  -8    1.81    0.08
   1  -1   8    1.93    0.11
   1   1   8    1.95    0.10
  -1   1  -8    1.78    0.10
   1   1   8    1.81    0.11
  -2  -1  -8    3.72    0.12
   2  -1   8    3.81    0.14
   2  -1   8    3.72    0.15
   2   1   8    3.52    0.16
   2   1   8    3.73    0.15
  -2   1  -8    3.90    0.12
   3  -1   8   37.33    0.86
  -3  -1  -8   38.22    0.82
   3  -1   8   38.47    0.77
   3   1   8   37.97    0.78
  -3   1  -8   39.02    0.84
   3   1   8   36.99    0.87
  -4  -1  -8   -0.04    0.05
   4  -1   8    0.00    0.05
  -4  -1  -8    0.01    0.04
   4  -1   8   -0.03    0.04
   4   1   8   -0.08    0.04
  -4   1  -8   -0.06    0.04
   4   1   8   -0.03    0.05
  -4   1  -8    0.02    0.04
  -5  -1  -8    1.49    0.12
   5  -1   8    1.45    0.11
   5  -1   8    1.66    0.13
  -5   1  -8    1.72    0.12
   5   1   8    1.64    0.12
  -5   1  -8    1.62    0.12
   5   1   8    1.47    0.12
  -6  -1  -8    5.40    0.20
  -6  -1  -8    5.32    0.22
   6  -1   8    5.20    0.20
   6  -1   8    5.08    0.22
   6   1   8    5.29    0.23
   6   1   8    5.27    0.21
  -6   1  -8    5.56    0.21
  -6   1  -8    5.01    0.21
  -7  -1  -8    0.28    0.07
  -7  -1  -8    0.33    0.09
   7  -1   8    0.15    0.08
   7  -1   8    0.11    0.07
  -7   1  -8    0.13    0.07
   7   1   8    0.23    0.08
  -7   1  -8    0.24    0.08
   7   1   8    0.23    0.08
   8  -1   8    2.72    0.18
   8  -1   8    2.90    0.17
  -8  -1  -8    2.86    0.19
   8   1   8    2.60    0.18
  -8   1  -8    2.51    0.17
  -8   1  -8    2.93    0.17
   8   1   8    2.69    0.18
   9  -1   8    0.09    0.09
  -9  -1  -8    0.02    0.09
   9  -1   8   -0.07    0.07
   9   1   8   -0.09    0.08
  -9   1  -8   -0.04    0.08
  -9   1  -8   -0.04    0.08
 -10  -1  -8    0.19    0.10
  10  -1   8    0.14    0.10
 -10   1  -8    0.16    0.09
  10   1   8    0.03    0.09
 -10   1  -8    0.33    0.11
 -11  -1  -8    0.20    0.11
  11  -1   8    0.09    0.09
 -11   1  -8   -0.05    0.09
  11   1   8   -0.11    0.09
 -12  -1  -8   -0.04    0.11
  12  -1   8   -0.07    0.10
 -12   1  -8   -0.01    0.11
  12   1   8    0.16    0.11
 -14  -2   8    0.48    0.15
 -14   2   8    0.20    0.14
 -13  -2   8    0.76    0.15
 -13   2   8    0.71    0.16
 -12  -2   8    0.15    0.12
 -12   2   8    0.14    0.11
 -11  -2   8    0.57    0.13
 -11   2   8    0.92    0.14
 -11   2   8    0.76    0.14
 -10  -2   8    0.29    0.10
 -10   2   8    0.29    0.10
 -10   2   8    0.26    0.09
  -9  -2   8    1.90    0.16
  -9  -2   8    1.45    0.14
  -9   2   8    1.90    0.15
  -9   2   8    1.48    0.16
  -9   2   8    2.09    0.16
  -8  -2   8    1.15    0.11
  -8  -2   8    1.30    0.12
  -8   2   8    0.92    0.12
  -8   2   8    1.41    0.12
  -8   2   8    1.03    0.11
  -7  -2   8    5.54    0.22
  -7  -2   8    4.84    0.23
  -7  -2   8    5.23    0.21
  -7   2   8    5.28    0.22
  -7   2   8    5.13    0.24
  -7   2   8    5.34    0.21
  -6  -2   8   50.72    1.17
  -6  -2   8   51.02    0.99
  -6  -2   8   49.68    1.03
  -6   2   8   51.88    1.00
  -6   2   8   50.46    1.05
  -6   2   8   50.12    1.17
  -5  -2   8   17.02    0.41
  -5  -2   8   17.29    0.39
  -5  -2   8   15.94    0.45
  -5   2   8   17.04    0.47
  -5   2   8   17.05    0.40
  -5   2   8   16.21    0.42
  -4  -2   8    0.18    0.05
  -4  -2   8    0.25    0.05
  -4  -2   8    0.19    0.05
  -4   2   8    0.20    0.06
  -4   2   8    0.20    0.06
  -4   2   8    0.10    0.05
  -3  -2   8   61.89    1.14
  -3  -2   8   59.47    1.34
  -3  -2   8   62.24    1.19
  -3   2   8   62.32    1.21
   3   2  -8   61.81    1.35
  -3   2   8   63.74    1.15
  -3   2   8   60.22    1.35
   3   2  -8   66.32    1.34
  -2  -2   8   34.15    0.65
  -2  -2   8   33.56    0.76
  -2  -2   8   34.24    0.67
  -2   2   8   34.69    0.70
  -2   2   8   32.36    0.77
   2   2  -8   33.47    0.76
   2   2  -8   34.13    0.75
  -1  -2   8    5.17    0.15
   1  -2  -8    4.89    0.18
   1  -2  -8    4.55    0.13
  -1  -2   8    4.46    0.16
  -1   2   8    4.49    0.16
   1   2  -8    4.62    0.17
  -1   2   8    4.88    0.18
   1   2  -8    4.78    0.17
   0  -2  -8   52.44    1.10
   0  -2   8   52.42    1.14
   0  -2   8   53.32    1.01
   0   2   8   52.63    1.16
   0   2  -8   53.67    1.14
   0   2   8   52.03    1.03
   0   2  -8   54.20    1.13
  -1  -2  -8    1.68    0.06
   1  -2   8    1.46    0.10
   1  -2   8    1.39    0.09
   1   2   8    1.49    0.10
  -1   2  -8    1.49    0.09
   1   2   8    1.42    0.10
  -1   2  -8    1.53    0.09
  -1   2  -8    1.45    0.10
   2  -2   8    7.59    0.24
  -2  -2  -8    7.66    0.19
  -2  -2  -8    7.82    0.21
   2  -2   8    7.72    0.21
   2   2   8    7.54    0.25
  -2   2  -8    7.77    0.24
  -2   2  -8    7.86    0.22
   2   2   8    7.42    0.22
  -3  -2  -8    0.04    0.03
   3  -2   8   -0.01    0.04
   3  -2   8    0.04    0.04
  -3   2  -8   -0.02    0.05
   3   2   8   -0.02    0.04
   3   2   8   -0.03    0.05
  -3   2  -8    0.00    0.04
  -4  -2  -8    0.08    0.06
   4  -2   8    0.07    0.05
   4  -2   8    0.21    0.06
  -4  -2  -8    0.13    0.04
  -4   2  -8    0.13    0.06
   4   2   8    0.16    0.06
   4   2   8    0.20    0.06
  -4   2  -8    0.08    0.05
   5  -2   8    5.94    0.23
   5  -2   8    6.65    0.21
   5   2   8    6.56    0.25
   5   2   8    6.48    0.22
  -5   2  -8    6.23    0.22
  -5   2  -8    6.18    0.23
  -6  -2  -8    1.86    0.14
   6  -2   8    1.93    0.14
   6  -2   8    1.97    0.13
  -6   2  -8    2.22    0.14
  -6   2  -8    1.94    0.14
   6   2   8    1.95    0.14
   6   2   8    1.90    0.15
   7  -2   8    0.18    0.08
  -7  -2  -8    0.19    0.08
   7  -2   8    0.22    0.07
  -7   2  -8    0.24    0.08
   7   2   8    0.12    0.08
   7   2   8    0.16    0.08
  -7   2  -8    0.13    0.07
   8  -2   8    0.55    0.11
   8  -2   8    0.51    0.10
  -8  -2  -8    0.53    0.11
  -8   2  -8    0.54    0.10
   8   2   8    0.76    0.11
   8   2   8    0.69    0.11
  -8   2  -8    0.73    0.11
  -9  -2  -8    1.31    0.15
   9  -2   8    1.62    0.15
   9  -2   8    1.40    0.13
   9   2   8    1.43    0.14
  -9   2  -8    1.47    0.15
  -9   2  -8    1.72    0.16
 -10  -2  -8    0.05    0.09
  10  -2   8   -0.05    0.08
  10   2   8   -0.14    0.08
 -10   2  -8   -0.06    0.08
 -10   2  -8    0.03    0.08
 -11  -2  -8    0.01    0.10
  11  -2   8    0.16    0.09
 -11   2  -8    0.04    0.09
  11   2   8    0.26    0.11
 -11   2  -8    0.14    0.11
  12  -2   8   -0.05    0.10
 -12  -2  -8    0.12    0.12
 -12   2  -8   -0.03    0.10
  12   2   8    0.12    0.11
 -14  -3   8    0.00    0.12
 -14   3   8    0.07    0.14
 -13  -3   8    0.48    0.14
 -13   3   8    0.40    0.14
 -12  -3   8    0.48    0.13
 -12   3   8    0.59    0.14
 -11  -3   8    1.54    0.17
 -11   3   8    1.81    0.18
 -11   3   8    1.68    0.16
 -10  -3   8    0.48    0.11
 -10   3   8    0.50    0.11
 -10   3   8    0.52    0.11
  -9  -3   8    1.24    0.13
  -9  -3   8    1.47    0.14
  -9   3   8    1.46    0.14
  -9   3   8    1.34    0.15
  -9   3   8    1.39    0.15
  -8  -3   8   23.08    0.58
  -8  -3   8   23.59    0.56
  -8   3   8   23.34    0.67
  -8   3   8   23.07    0.56
  -8   3   8   23.35    0.59
  -7  -3   8    0.01    0.06
  -7  -3   8    0.12    0.07
  -7  -3   8    0.21    0.07
  -7   3   8    0.09    0.07
  -7   3   8    0.07    0.06
  -7   3   8    0.14    0.06
  -6  -3   8   74.56    1.45
  -6  -3   8   74.64    1.39
  -6  -3   8   74.08    1.63
  -6   3   8   74.77    1.47
  -6   3   8   72.42    1.64
  -6   3   8   73.16    1.40
  -5  -3   8    3.18    0.14
  -5  -3   8    3.31    0.15
  -5  -3   8    3.25    0.17
  -5   3   8    3.29    0.16
  -5   3   8    3.37    0.15
  -5   3   8    3.27    0.17
  -4  -3   8   30.32    0.61
  -4  -3   8   29.55    0.72
  -4  -3   8   30.41    0.64
  -4   3   8   31.43    0.63
  -4   3   8   30.71    0.66
   4   3  -8   32.10    0.72
  -4   3   8   30.10    0.74
  -3  -3   8   13.38    0.31
  -3  -3   8   13.17    0.35
  -3  -3   8   13.18    0.30
   3   3  -8   14.06    0.35
  -3   3   8   13.65    0.32
   3   3  -8   13.06    0.37
  -3   3   8   13.32    0.38
  -3   3   8   13.45    0.34
  -2  -3   8    0.44    0.05
  -2  -3   8    0.44    0.04
  -2  -3   8    0.49    0.05
   2   3  -8    0.36    0.05
  -2   3   8    0.35    0.06
  -2   3   8    0.42    0.06
   2   3  -8    0.36    0.06
  -1  -3   8    0.00    0.03
  -1  -3   8    0.02    0.03
   1   3  -8    0.02    0.04
  -1   3   8    0.09    0.04
  -1   3   8    0.04    0.04
   1   3  -8   -0.01    0.04
   1   3  -8   -0.02    0.03
   0  -3   8    0.74    0.07
   0  -3   8    0.81    0.06
   0   3  -8    0.85    0.07
   0   3  -8    0.76    0.08
   0   3  -8    0.71    0.08
   0   3   8    0.64    0.07
   0   3   8    0.65    0.07
   1  -3   8    6.91    0.19
   1  -3   8    6.71    0.21
  -1   3  -8    7.13    0.23
  -1   3  -8    6.98    0.21
  -1   3  -8    7.01    0.23
   1   3   8    6.51    0.23
   1   3   8    6.73    0.21
  -2  -3  -8    6.53    0.20
   2  -3   8    6.50    0.21
   2  -3   8    6.42    0.18
  -2   3  -8    6.62    0.21
   2   3   8    6.17    0.23
  -2   3  -8    6.43    0.23
   2   3   8    6.40    0.21
   3  -3   8    6.03    0.21
  -3  -3  -8    6.17    0.18
   3  -3   8    5.86    0.18
  -3   3  -8    5.90    0.19
   3   3   8    5.85    0.22
  -3   3  -8    6.26    0.23
   3   3   8    5.96    0.20
   4  -3   8    1.09    0.10
   4  -3   8    1.11    0.09
   4  -3   8    1.26    0.08
   4   3   8    1.17    0.10
   4   3   8    1.27    0.11
  -4   3  -8    1.16    0.11
  -4   3  -8    1.07    0.09
   5  -3   8    4.57    0.19
   5  -3   8    4.54    0.18
  -5  -3  -8    4.69    0.20
   5  -3   8    4.62    0.16
  -5   3  -8    4.73    0.19
  -5   3  -8    4.70    0.20
   5   3   8    4.52    0.19
   5   3   8    4.49    0.21
   6  -3   8    1.21    0.10
   6  -3   8    1.22    0.12
  -6  -3  -8    1.29    0.12
   6   3   8    1.22    0.12
   6   3   8    1.21    0.11
  -6   3  -8    1.08    0.11
  -6   3  -8    1.32    0.12
  -7  -3  -8    3.73    0.20
   7  -3   8    3.70    0.18
   7  -3   8    3.49    0.19
  -7   3  -8    3.74    0.19
   7   3   8    3.55    0.19
  -7   3  -8    3.75    0.20
   7   3   8    3.55    0.21
   8  -3   8    4.85    0.22
   8  -3   8    4.37    0.23
  -8  -3  -8    4.71    0.25
   8   3   8    5.01    0.25
  -8   3  -8    4.82    0.24
  -8   3  -8    4.42    0.23
   8   3   8    4.70    0.22
   9  -3   8    0.05    0.07
  -9  -3  -8    0.02    0.09
   9  -3   8   -0.06    0.07
   9   3   8   -0.01    0.08
  -9   3  -8    0.02    0.09
  -9   3  -8    0.07    0.09
 -10  -3  -8    0.32    0.11
  10  -3   8    0.29    0.09
 -10   3  -8    0.24    0.10
 -10   3  -8    0.30    0.11
  10   3   8    0.14    0.09
 -11  -3  -8   -0.09    0.10
  11  -3   8   -0.08    0.08
 -11   3  -8    0.06    0.11
 -11   3  -8    0.03    0.10
  11   3   8    0.10    0.10
  12  -3   8   -0.09    0.10
 -12  -3  -8    0.03    0.12
 -12   3  -8   -0.04    0.09
  12   3   8   -0.04    0.11
 -12   3  -8   -0.08    0.11
 -14  -4   8    0.69    0.16
 -14   4   8    0.69    0.17
 -13  -4   8    0.47    0.14
 -13   4   8    0.57    0.15
 -12  -4   8    1.58    0.17
 -12   4   8    1.66    0.19
 -11  -4   8    0.75    0.13
 -11   4   8    0.75    0.14
 -11   4   8    0.73    0.13
 -10  -4   8    0.86    0.13
 -10   4   8    0.83    0.12
 -10   4   8    0.84    0.13
  -9  -4   8    3.71    0.20
  -9   4   8    3.84    0.22
  -9   4   8    4.04    0.25
  -9   4   8    3.71    0.20
  -8  -4   8    0.08    0.06
  -8  -4   8   -0.01    0.07
  -8   4   8    0.09    0.07
  -8   4   8    0.09    0.07
  -8   4   8   -0.01    0.07
  -7  -4   8    0.19    0.07
  -7  -4   8    0.12    0.06
  -7   4   8    0.10    0.07
  -7   4   8    0.14    0.07
  -7   4   8    0.08    0.07
  -6  -4   8   -0.04    0.05
  -6  -4   8    0.02    0.06
  -6  -4   8    0.01    0.06
  -6   4   8    0.14    0.07
  -6   4   8    0.02    0.06
  -6   4   8    0.02    0.06
  -5  -4   8    0.05    0.04
  -5  -4   8    0.00    0.04
  -5  -4   8    0.04    0.05
  -5   4   8    0.04    0.05
  -5   4   8   -0.04    0.04
  -5   4   8   -0.01    0.05
  -4  -4   8    0.02    0.04
  -4  -4   8    0.04    0.03
  -4  -4   8    0.06    0.04
  -4   4   8    0.00    0.04
  -4   4   8   -0.05    0.04
  -4   4   8    0.04    0.04
   4   4  -8   -0.02    0.04
   4   4  -8    0.03    0.05
  -3  -4   8    2.84    0.13
  -3  -4   8    2.82    0.11
  -3  -4   8    2.84    0.11
   3   4  -8    2.88    0.15
   3   4  -8    3.08    0.13
  -3   4   8    2.63    0.14
  -3   4   8    2.80    0.12
  -3   4   8    2.73    0.13
  -2  -4   8    0.11    0.03
  -2  -4   8    0.06    0.03
  -2  -4   8    0.04    0.03
  -2   4   8    0.04    0.04
   2   4  -8    0.21    0.04
   2   4  -8    0.02    0.05
  -2   4   8    0.01    0.04
   2   4  -8    0.08    0.05
  -1  -4   8    4.50    0.13
  -1  -4   8    4.74    0.13
  -1  -4   8    4.55    0.15
  -1   4   8    4.91    0.17
   1   4  -8    5.08    0.21
   1   4  -8    4.71    0.15
   1   4  -8    4.25    0.18
   0  -4   8   11.79    0.26
   0  -4   8   11.34    0.30
   0   4   8   11.50    0.30
   0   4  -8   11.99    0.37
   0   4  -8   11.78    0.34
   0   4  -8   12.17    0.30
   0   4   8   11.77    0.34
  -1  -4  -8   52.20    1.26
   1  -4   8   53.49    1.00
   1  -4   8   53.87    1.13
   1   4   8   51.39    1.17
   1   4   8   51.97    1.04
  -1   4  -8   53.87    1.17
  -2  -4  -8    0.44    0.06
   2  -4   8    0.52    0.06
   2  -4   8    0.47    0.05
   2   4   8    0.40    0.07
  -2   4  -8    0.49    0.07
   2   4   8    0.45    0.07
  -2   4  -8    0.36    0.08
   3  -4   8    4.30    0.18
  -3  -4  -8    4.34    0.16
   3  -4   8    4.29    0.15
   3  -4   8    4.23    0.17
  -3   4  -8    4.74    0.18
  -3   4  -8    4.17    0.19
   3   4   8    4.00    0.19
   3   4   8    4.29    0.17
   4  -4   8    2.37    0.13
   4  -4   8    2.32    0.12
   4  -4   8    2.09    0.11
   4   4   8    2.40    0.15
  -4   4  -8    2.11    0.15
  -4   4  -8    2.38    0.12
   4   4   8    2.34    0.14
   5  -4   8    2.22    0.13
   5  -4   8    2.30    0.12
   5  -4   8    2.34    0.14
  -5   4  -8    2.30    0.16
  -5   4  -8    2.38    0.13
   5   4   8    2.23    0.16
   5   4   8    2.62    0.15
   6  -4   8    4.46    0.20
   6  -4   8    4.37    0.18
  -6  -4  -8    4.68    0.22
   6   4   8    4.25    0.20
  -6   4  -8    4.76    0.20
  -6   4  -8    4.42    0.22
   6   4   8    4.44    0.22
  -7  -4  -8    2.62    0.18
   7  -4   8    2.54    0.15
   7  -4   8    2.27    0.16
  -7   4  -8    2.48    0.17
  -7   4  -8    2.35    0.16
   7   4   8    2.38    0.18
   7   4   8    2.28    0.16
   8  -4   8    8.50    0.32
  -8  -4  -8    7.89    0.32
   8  -4   8    8.43    0.28
  -8   4  -8    8.82    0.33
   8   4   8    8.54    0.34
   8   4   8    8.82    0.31
  -8   4  -8    8.51    0.31
   9  -4   8   -0.11    0.08
   9  -4   8    0.14    0.08
  -9  -4  -8    0.05    0.09
  -9   4  -8    0.01    0.08
  -9   4  -8    0.08    0.09
   9   4   8    0.03    0.08
  10  -4   8   -0.04    0.08
 -10  -4  -8   -0.04    0.09
 -10   4  -8    0.02    0.09
 -10   4  -8    0.07    0.09
  10   4   8    0.15    0.09
 -11  -4  -8   -0.02    0.10
  11  -4   8    0.05    0.10
 -11   4  -8    0.15    0.11
  11   4   8   -0.03    0.09
 -11   4  -8   -0.12    0.09
  12  -4   8    0.41    0.12
 -12  -4  -8    0.38    0.15
 -12   4  -8    0.24    0.12
 -12   4  -8    0.50    0.14
  12   4   8    0.30    0.13
 -14  -5   8    0.00    0.11
 -14   5   8    0.02    0.13
 -13  -5   8    0.84    0.16
 -13   5   8    1.17    0.18
 -12  -5   8   -0.11    0.09
 -12   5   8    0.03    0.11
 -11  -5   8    0.20    0.10
 -11   5   8    0.18    0.12
 -11   5   8    0.26    0.10
 -10  -5   8   -0.10    0.08
 -10   5   8    0.00    0.10
 -10   5   8    0.10    0.09
  -9  -5   8    7.27    0.29
  -9   5   8    7.25    0.29
  -9   5   8    7.90    0.31
  -9   5   8    7.61    0.34
  -8  -5   8    7.71    0.27
  -8   5   8    7.37    0.29
  -8   5   8    7.17    0.32
  -8   5   8    7.47    0.27
[truncated: 405,916 more chars]
