# Supplementary material for: Crystal structure of 15-(2-chloro­phen­yl)-6b-hy­droxy-17-methyl-6b,7,16,17-tetra­hydro-7,14a-methanona­phtho[1′,8′:1,2,3]pyrrolo­[3′,2′:8,8a]azuleno[5,6-b]quinolin-14(15H)-one
Source: Acta Crystallogr E Crystallogr Commun. 2015 Dec 31;71(Pt 12):o1091–2. doi: 10.1107/S2056989015024767 (PMC4719995; doi:10.1107/S2056989015024767)
Supplement: Supplementary file 2 [file e-71-o1091-Isup2.hkl]

data_I                                                                          
_shelx_title ' 2cl in P 21/c'                                                   
_shelx_refln_list_code          4                                               
_shelx_F_calc_maximum      242.10                                               
_exptl_crystal_F_000      1104.00                                               
_reflns_d_resolution_high  0.7488                                               
                                                                                
loop_                                                                           
 _space_group_symop_operation_xyz                                               
 'x, y, z'                                                                      
 '-x, y+1/2, -z+1/2'                                                            
 '-x, -y, -z'                                                                   
 'x, -y-1/2, z-1/2'                                                             
                                                                                
_cell_length_a    11.1328                                                       
_cell_length_b    13.0756                                                       
_cell_length_c    19.0866                                                       
_cell_angle_alpha  90.000                                                       
_cell_angle_beta  103.738                                                       
_cell_angle_gamma  90.000                                                       
                                                                                
_shelx_F_squared_multiplier     1.000                                           
                                                                                
loop_                                                                           
 _refln_index_h                                                                 
 _refln_index_k                                                                 
 _refln_index_l                                                                 
 _refln_F_squared_calc                                                          
 _refln_F_squared_meas                                                          
 _refln_F_squared_sigma                                                         
 _refln_observed_status                                                         
   1   0   0        374.82        253.21        20.35 o                         
   2   0   0      13286.62      11858.60       242.21 o                         
   3   0   0       5490.61       4708.92        64.76 o                         
   4   0   0       6455.22       5974.92        82.05 o                         
   5   0   0          4.30          4.41         1.96 o                         
   6   0   0        252.21        251.53         9.81 o                         
   7   0   0        246.63        248.59        10.30 o                         
   8   0   0       1220.68       1175.27        28.93 o                         
   9   0   0        207.23        208.87        10.79 o                         
  10   0   0         15.77         24.03         5.39 o                         
  11   0   0         34.18         24.52         5.88 o                         
  12   0   0         62.03         44.13         7.35 o                         
  13   0   0          8.76          3.92         5.88 o                         
  14   0   0          2.53         -5.39         5.39 o                         
   1   1   0      18813.61      16748.06       283.12 o                         
   2   1   0        959.75        991.60        10.38 o                         
   3   1   0       2233.02       2247.51        25.68 o                         
   4   1   0       2462.66       2457.97        35.43 o                         
   5   1   0          8.42         17.69         1.49 o                         
   6   1   0        550.83        544.21         8.95 o                         
   7   1   0        223.96        244.75         5.85 o                         
   8   1   0        560.15        555.63        12.13 o                         
   9   1   0        350.83        349.24         9.88 o                         
  10   1   0         50.16         42.60         4.32 o                         
  11   1   0         58.46         53.79         9.07 o                         
  12   1   0          0.15         -1.00         5.64 o                         
  13   1   0         22.55         16.67         4.51 o                         
  14   1   0          5.24         -2.78         4.12 o                         
   0   2   0        717.58        707.89         5.87 o                         
   1   2   0       3778.58       3751.50        23.69 o                         
   2   2   0      26859.85      24298.87       264.34 o                         
   3   2   0        588.39        673.50         7.87 o                         
   4   2   0        800.42        933.21        10.81 o                         
   5   2   0         64.52         47.20         3.61 o                         
   6   2   0         21.66         29.35         4.06 o                         
   7   2   0        625.62        666.14        10.94 o                         
   8   2   0         50.24         47.49         3.20 o                         
   9   2   0          0.78         -1.98         1.98 o                         
  10   2   0         88.51         70.14         5.20 o                         
  11   2   0         24.28         27.76         4.16 o                         
  12   2   0         90.82         93.46         6.75 o                         
  13   2   0         13.36          6.93         4.12 o                         
  14   2   0          0.59          2.94         4.47 o                         
   1   3   0      13525.84      12909.93        73.45 o                         
   2   3   0      31044.52      28638.59       210.73 o                         
   3   3   0       4584.36       4681.52        37.48 o                         
   4   3   0       5977.81       6046.79        63.08 o                         
   5   3   0        121.56        119.33         4.32 o                         
   6   3   0        251.81        227.70         5.28 o                         
   7   3   0         45.33         36.21         3.91 o                         
   8   3   0         38.28         41.80         3.01 o                         
   9   3   0         80.43         76.27         4.05 o                         
  10   3   0        145.52        144.90         7.22 o                         
  11   3   0          1.23         -0.25         3.12 o                         
  12   3   0          0.04          0.74         3.81 o                         
  13   3   0         13.07         16.82         4.67 o                         
  14   3   0         12.20         13.78         8.83 o                         
   0   4   0      13516.96      13054.60       110.47 o                         
   1   4   0        348.38        338.72         2.55 o                         
   2   4   0       2898.45       2717.19        16.81 o                         
   3   4   0         42.32         29.38         2.34 o                         
   4   4   0       5105.75       5430.26        49.07 o                         
   5   4   0        554.20        527.93         6.84 o                         
   6   4   0         29.46         24.50         1.83 o                         
   7   4   0        623.47        630.48        10.55 o                         
   8   4   0        176.02        154.63         6.98 o                         
   9   4   0        345.45        335.51         8.10 o                         
  10   4   0          0.14         -2.55         2.55 o                         
  11   4   0         28.23         17.34         3.29 o                         
  12   4   0          0.74         -3.47         3.47 o                         
  13   4   0         58.74         63.08         6.24 o                         
  14   4   0          2.84          5.37         4.32 o                         
   1   5   0          4.36          6.87         0.38 o                         
   2   5   0       3027.21       3220.74        19.90 o                         
   3   5   0       2325.86       2545.59        16.88 o                         
   4   5   0       1466.56       1494.15        16.81 o                         
   5   5   0         36.71         53.14         2.11 o                         
   6   5   0        556.19        583.13         9.60 o                         
   7   5   0        586.00        573.97        13.22 o                         
   8   5   0         78.97         57.33         3.58 o                         
   9   5   0          9.14          5.72         2.55 o                         
  10   5   0         17.41         13.15         3.01 o                         
  11   5   0         24.37         19.22         3.61 o                         
  12   5   0          7.33         14.10         3.58 o                         
  13   5   0          1.29          5.86         4.32 o                         
   0   6   0        675.05        661.71         8.80 o                         
   1   6   0        134.36        137.13         1.48 o                         
   2   6   0       3725.79       3919.76        23.08 o                         
   3   6   0         54.40         76.70         1.47 o                         
   4   6   0       2301.18       2407.51        20.69 o                         
   5   6   0          0.54          2.18         1.84 o                         
   6   6   0        477.92        429.90         8.07 o                         
   7   6   0        238.88        197.71         5.65 o                         
   8   6   0        602.90        567.57        11.72 o                         
   9   6   0        246.94        222.05         6.80 o                         
  10   6   0         15.95         15.09         3.26 o                         
  11   6   0          3.86          0.83         2.60 o                         
  12   6   0          1.13         -1.14         2.83 o                         
  13   6   0         48.97         66.22         7.84 o                         
   1   7   0       2749.84       2839.20        18.51 o                         
   2   7   0        438.67        401.65         3.50 o                         
   3   7   0        950.28       1022.76         7.57 o                         
   4   7   0         16.31          9.05         1.47 o                         
   5   7   0        135.61        149.92         4.85 o                         
   6   7   0        211.93        196.68         4.20 o                         
   7   7   0        141.49        115.58         4.22 o                         
   8   7   0         66.30         44.15         3.48 o                         
   9   7   0          7.64          9.01         3.86 o                         
  10   7   0         41.10         36.48         3.68 o                         
  11   7   0         47.86         54.61         6.31 o                         
  12   7   0          8.90         13.03         3.66 o                         
  13   7   0          8.03         12.06         4.74 o                         
   0   8   0        147.84        215.57         3.65 o                         
   1   8   0         22.85         25.14         0.81 o                         
   2   8   0         15.87         31.82         0.95 o                         
   3   8   0         35.15         45.36         1.33 o                         
   4   8   0        777.07        765.60         6.74 o                         
   5   8   0       1513.03       1457.00        13.94 o                         
   6   8   0        105.01         97.70         3.06 o                         
   7   8   0          8.04         13.16         1.92 o                         
   8   8   0          4.84          1.99         1.80 o                         
   9   8   0         78.27        105.07         3.94 o                         
  10   8   0         11.94         11.03         2.43 o                         
  11   8   0          6.25         10.27         2.59 o                         
  12   8   0         12.46          9.91         3.68 o                         
   1   9   0        199.77        228.43         2.33 o                         
   2   9   0          0.86          1.39         0.91 o                         
   3   9   0        508.30        523.04         5.87 o                         
   4   9   0        571.56        561.21         6.43 o                         
   5   9   0        467.80        438.85         6.90 o                         
   6   9   0         12.23         11.43         1.53 o                         
   7   9   0         14.62         17.32         1.79 o                         
   8   9   0          2.72         -0.90         1.54 o                         
   9   9   0         14.66         11.46         2.28 o                         
  10   9   0         36.73         37.88         5.52 o                         
  11   9   0          3.70          3.46         3.01 o                         
  12   9   0          9.55          8.59         3.37 o                         
   0  10   0          2.56          0.25         2.43 o                         
   1  10   0        113.33        109.17         4.18 o                         
   2  10   0        140.75        141.03         3.09 o                         
   3  10   0         54.76         49.06         2.55 o                         
   4  10   0       1496.36       1396.35        14.51 o                         
   5  10   0         34.33         24.20         2.12 o                         
   6  10   0         89.49         76.23         2.80 o                         
   7  10   0         75.46         73.24         2.84 o                         
   8  10   0          5.17          4.78         2.19 o                         
   9  10   0          1.63          1.94         2.03 o                         
  10  10   0          2.55          0.73         2.49 o                         
  11  10   0          4.41          6.57         2.78 o                         
   1  11   0        102.67         88.10         4.24 o                         
   2  11   0        608.55        598.85        10.82 o                         
   3  11   0        849.86        955.97        14.89 o                         
   4  11   0        160.42        122.26         4.99 o                         
   5  11   0        104.68         97.95         5.25 o                         
   6  11   0         59.55         63.20         5.02 o                         
   7  11   0          4.25          5.57         5.64 o                         
   8  11   0          7.89         12.56         5.64 o                         
   9  11   0          0.35          5.97         3.98 o                         
  10  11   0          1.08         -4.41         4.41 o                         
  11  11   0         31.73         38.73         8.34 o                         
   0  12   0          1.05         -1.47         3.12 o                         
   1  12   0        518.61        514.23        10.08 o                         
   2  12   0          0.14          0.49         2.30 o                         
   3  12   0        124.28        126.46         5.96 o                         
   4  12   0        227.33        209.38         7.23 o                         
   5  12   0         11.32         10.99         3.28 o                         
   6  12   0          0.04         -0.69         2.93 o                         
   7  12   0         14.88         24.53         4.51 o                         
   8  12   0          4.84          9.11         4.41 o                         
   9  12   0         30.93         41.19         7.35 o                         
  10  12   0          0.07          8.34         5.88 o                         
   1  13   0        136.27        137.63         7.45 o                         
   2  13   0        399.92        365.07        11.43 o                         
   3  13   0          8.61          4.76         3.63 o                         
   4  13   0          5.49         10.05         3.47 o                         
   5  13   0          0.32          0.23         3.28 o                         
   6  13   0          3.32          3.92         3.63 o                         
   7  13   0         20.94         21.08         5.88 o                         
   8  13   0         92.57         99.53         9.81 o                         
   9  13   0         26.53         30.89         7.35 o                         
   0  14   0        177.81        163.76        11.77 o                         
   1  14   0        205.59        214.02        12.26 o                         
   2  14   0        208.73        212.47         8.99 o                         
   3  14   0         71.55         53.60         5.37 o                         
   4  14   0         14.18         11.06         3.98 o                         
   5  14   0         13.75         14.69         4.32 o                         
   6  14   0         32.82         36.28         7.35 o                         
   7  14   0         15.37         19.61         6.86 o                         
   8  14   0         63.61         77.47         9.81 o                         
   1  15   0        136.25        168.14         8.84 o                         
   2  15   0          0.93         -5.39         5.39 o                         
   3  15   0         20.22         24.69         6.86 o                         
   4  15   0          0.04         -5.39         5.39 o                         
   5  15   0          7.64         10.79         6.37 o                         
   6  15   0         29.15         32.36         7.35 o                         
   7  15   0          2.10          1.47         5.88 o                         
   0  16   0        182.21        174.55        13.24 o                         
   1  16   0          7.03         -0.49         4.59 o                         
   2  16   0          0.00         -0.49         6.37 o                         
   3  16   0          3.55         -4.41         5.88 o                         
   4  16   0          0.77         -1.47         5.88 o                         
   5  16   0         10.78          9.81         6.86 o                         
   1  17   0          1.37         -6.37         6.37 o                         
   2  17   0          0.04         -5.39         6.37 o                         
   3  17   0          9.72         -0.98         7.35 o                         
 -14   1   1         20.10         22.96         5.64 o                         
 -13   1   1          0.58         -3.63         3.63 o                         
 -12   1   1         61.57         51.43         5.37 o                         
 -11   1   1          1.47          1.47         3.28 o                         
 -10   1   1         13.98         10.94         3.28 o                         
  -9   1   1        154.11        146.30         6.62 o                         
  -8   1   1        703.77        704.50        32.85 o                         
  -7   1   1          0.04         -1.73         1.73 o                         
  -6   1   1         96.20         96.24         4.54 o                         
  -5   1   1         47.09         74.44         3.40 o                         
  -4   1   1        245.25        238.42         4.46 o                         
  -3   1   1         79.81         91.22         1.91 o                         
  -2   1   1        218.99        253.74         2.66 o                         
  -1   1   1       2667.15       2513.78        15.09 o                         
   0   1   1        991.54        924.38         8.98 o                         
   1   1   1       1860.06       1669.09        13.14 o                         
   2   1   1      19298.92      18107.33       276.26 o                         
   3   1   1       1547.47       1467.75        17.42 o                         
   4   1   1        108.02        107.25         2.92 o                         
   5   1   1        372.04        400.83         6.88 o                         
   6   1   1       1287.75       1333.67        17.62 o                         
   7   1   1         99.62        118.24         4.25 o                         
   8   1   1        234.50        266.07         6.60 o                         
   9   1   1         54.53         52.22         4.16 o                         
  10   1   1         14.02         11.84         3.28 o                         
  11   1   1          0.03         -3.12         3.12 o                         
  12   1   1         68.76         71.16         7.11 o                         
  13   1   1         34.01         27.37         5.20 o                         
  14   1   1          3.50         -1.57         4.32 o                         
 -14   2   1          0.52         -3.63         3.63 o                         
 -13   2   1         12.20         11.31         4.67 o                         
 -12   2   1          0.26         -2.13         4.17 o                         
 -11   2   1         12.64         14.44         3.92 o                         
 -10   2   1         69.66         70.10         6.62 o                         
  -9   2   1        265.72        238.70        13.48 o                         
  -8   2   1       1069.50       1062.05        16.63 o                         
  -7   2   1        249.76        268.49         6.75 o                         
  -6   2   1       4246.99       4187.97        48.16 o                         
  -5   2   1        908.77        920.85        11.06 o                         
  -4   2   1       3272.41       3262.16        28.65 o                         
  -3   2   1       2659.45       2615.30        21.11 o                         
  -2   2   1       5503.18       5444.11        42.42 o                         
  -1   2   1         83.43         72.25         1.34 o                         
   0   2   1       5121.22       4882.25        36.54 o                         
   1   2   1       5417.58       5571.44        35.33 o                         
   2   2   1      46013.25      38462.47       491.21 o                         
   3   2   1        119.81        101.64         2.90 o                         
   4   2   1       1590.27       1523.54        18.63 o                         
   5   2   1        286.83        285.67         5.56 o                         
   6   2   1       3436.65       3387.72        49.25 o                         
   7   2   1        564.00        526.36         9.24 o                         
   8   2   1         14.27         11.73         2.55 o                         
   9   2   1         21.40         17.40         2.55 o                         
  10   2   1        798.81        733.21        16.12 o                         
  11   2   1          5.23          6.86         3.47 o                         
  12   2   1          0.50         -0.39         3.28 o                         
  13   2   1          9.32          5.15         4.16 o                         
  14   2   1         13.71         11.77         4.85 o                         
 -14   3   1          1.70          3.55         4.90 o                         
 -13   3   1         15.69         18.34         4.67 o                         
 -12   3   1         33.92         42.84        12.26 o                         
 -11   3   1         28.66         30.40         4.51 o                         
 -10   3   1        450.26        426.14         9.52 o                         
  -9   3   1        147.04        122.66         4.90 o                         
  -8   3   1         64.32         77.59         5.06 o                         
  -7   3   1          2.45          1.87         1.59 o                         
  -6   3   1          1.84          4.09         1.42 o                         
  -5   3   1        225.42        201.92         4.04 o                         
  -4   3   1       1260.47       1199.44        13.79 o                         
  -3   3   1       5360.48       5383.49        39.93 o                         
  -2   3   1       1609.92       1709.22        14.20 o                         
  -1   3   1       4775.27       4789.53        30.58 o                         
   0   3   1       1273.48       1364.62         8.58 o                         
   1   3   1       3096.13       3165.22        18.67 o                         
   2   3   1        471.45        471.97         4.26 o                         
   3   3   1        129.14        148.68         2.98 o                         
   4   3   1        103.92         88.18         2.35 o                         
   5   3   1        448.45        429.05         6.53 o                         
   6   3   1        253.94        233.57         5.38 o                         
   7   3   1        142.62        141.41         4.53 o                         
   8   3   1          7.58         10.62         2.26 o                         
   9   3   1        793.63        748.56        13.00 o                         
  10   3   1        149.62        144.83         5.85 o                         
  11   3   1         88.53         83.97         6.06 o                         
  12   3   1          0.45          2.45         3.63 o                         
  13   3   1          1.41          7.60         4.17 o                         
  14   3   1          0.13          0.29         4.90 o                         
 -14   4   1         12.36         18.80         5.17 o                         
 -13   4   1          2.20          2.54         3.98 o                         
 -12   4   1          4.69          4.80         3.98 o                         
 -11   4   1        116.84        128.48         5.94 o                         
 -10   4   1         13.19          6.10         2.63 o                         
  -9   4   1        482.90        460.34         9.52 o                         
  -8   4   1          5.33          7.23         3.61 o                         
  -7   4   1          1.39          0.33         1.70 o                         
  -6   4   1        100.16         87.33         3.47 o                         
  -5   4   1       1628.69       1799.60        16.06 o                         
  -4   4   1       1805.91       1813.62        15.78 o                         
  -3   4   1         44.44         74.48         1.68 o                         
  -2   4   1       6183.94       6332.01        42.05 o                         
  -1   4   1        252.29        283.10         2.29 o                         
   0   4   1        198.87        192.68         1.51 o                         
   1   4   1         22.94         25.07         0.63 o                         
   2   4   1        150.60        188.75         2.14 o                         
   3   4   1       6936.04       7267.08        54.83 o                         
   4   4   1       5705.99       5568.33        50.28 o                         
   5   4   1         15.30         13.24         1.62 o                         
   6   4   1         62.34         67.88         2.81 o                         
   7   4   1        180.07        170.12         4.53 o                         
   8   4   1        358.12        356.41         9.14 o                         
   9   4   1        475.17        494.34        13.78 o                         
  10   4   1        324.42        347.04         8.77 o                         
  11   4   1         52.24         40.71         3.94 o                         
  12   4   1         21.80         23.63         4.51 o                         
  13   4   1          7.47          9.67         4.32 o                         
 -13   5   1          7.95         12.79         5.88 o                         
 -12   5   1         30.00         29.68         4.85 o                         
 -11   5   1        176.37        193.01         7.70 o                         
 -10   5   1        302.50        285.39         7.73 o                         
  -9   5   1         41.92         36.76         3.40 o                         
  -8   5   1        337.41        321.64         7.43 o                         
  -7   5   1       1507.67       1415.83        19.28 o                         
  -6   5   1         14.99         12.01         7.11 o                         
  -5   5   1       2023.19       2074.15        18.20 o                         
  -4   5   1         41.38         59.00         1.86 o                         
  -3   5   1         78.99        113.48         1.95 o                         
  -2   5   1          0.21          4.42         0.47 o                         
  -1   5   1          1.44          0.72         0.35 o                         
   0   5   1       3409.91       3438.27        22.15 o                         
   1   5   1       1348.77       1487.19        10.48 o                         
   2   5   1        183.34        229.11         2.37 o                         
   3   5   1       1489.49       1462.12        11.64 o                         
   4   5   1       1314.39       1381.36        11.92 o                         
   5   5   1        316.66        358.95         5.35 o                         
   6   5   1          3.48          1.90         1.77 o                         
   7   5   1        374.78        384.52         8.00 o                         
   8   5   1          3.22          1.47         2.26 o                         
   9   5   1        143.17        124.35         5.71 o                         
  10   5   1        174.80        192.34         6.70 o                         
  11   5   1         80.03         65.45         4.62 o                         
  12   5   1          3.80          4.25         3.11 o                         
  13   5   1         67.38         83.37        11.77 o                         
 -13   6   1        141.18        164.30         9.18 o                         
 -12   6   1         20.94         22.39         3.68 o                         
 -11   6   1          0.37          3.27         2.73 o                         
 -10   6   1         28.79         27.69         3.76 o                         
  -9   6   1        104.05         98.38         4.62 o                         
  -8   6   1        171.40        137.44         4.90 o                         
  -7   6   1          0.23         -1.78         1.78 o                         
  -6   6   1         43.66         38.89         2.73 o                         
  -5   6   1        437.75        428.10         6.25 o                         
  -4   6   1        253.24        264.23         3.29 o                         
  -3   6   1        816.44        798.67         5.93 o                         
  -2   6   1        585.14        623.58         4.46 o                         
  -1   6   1        113.95         77.94         1.13 o                         
   0   6   1       1664.58       1801.49        12.52 o                         
   1   6   1       2303.36       2336.77        17.12 o                         
   2   6   1       1500.37       1591.55        11.91 o                         
   3   6   1       2785.97       3030.27        20.38 o                         
   4   6   1       1798.95       1851.83        15.53 o                         
   5   6   1        368.87        356.60         4.92 o                         
   6   6   1        411.95        433.31         7.39 o                         
   7   6   1        816.47        787.94        12.70 o                         
   8   6   1        198.45        193.33         6.02 o                         
   9   6   1          3.20          0.45         2.35 o                         
  10   6   1          0.05         -0.88         2.44 o                         
  11   6   1         48.26         55.41         4.43 o                         
  12   6   1        116.44        128.85         6.50 o                         
  13   6   1          6.87         10.08         3.00 o                         
 -13   7   1         79.56         86.83         5.94 o                         
 -12   7   1         28.19         29.13         4.01 o                         
 -11   7   1         20.24         21.76         3.48 o                         
 -10   7   1         37.42         34.35         3.48 o                         
  -9   7   1         49.76         52.65         3.68 o                         
  -8   7   1        144.83        143.42         5.18 o                         
  -7   7   1         43.38         30.68         3.52 o                         
  -6   7   1         14.04         11.40         2.06 o                         
  -5   7   1        307.26        321.46         4.63 o                         
  -4   7   1         10.00         12.79         0.91 o                         
  -3   7   1          0.04          0.38         0.64 o                         
  -2   7   1         52.87         58.66         1.19 o                         
  -1   7   1        253.49        280.68         2.59 o                         
   0   7   1         86.35         61.77         1.16 o                         
   1   7   1        354.21        427.93         4.12 o                         
   2   7   1        818.01        850.44         7.29 o                         
   3   7   1         10.04         11.74         0.84 o                         
   4   7   1       1081.23       1138.92         9.20 o                         
   5   7   1       3951.13       3939.37        33.12 o                         
   6   7   1        834.84        797.26         9.71 o                         
   7   7   1        467.08        452.45         7.05 o                         
   8   7   1        133.60        124.16         5.33 o                         
   9   7   1         13.03         11.98         2.01 o                         
  10   7   1          5.37          4.98         2.12 o                         
  11   7   1        117.94        136.04         5.37 o                         
  12   7   1          0.02         -0.82         2.53 o                         
  13   7   1        187.42        202.33         9.84 o                         
 -12   8   1         64.92         77.37         4.49 o                         
 -11   8   1         24.62         29.15         5.71 o                         
 -10   8   1         13.22         13.83         2.92 o                         
  -9   8   1         70.44         58.61         3.40 o                         
  -8   8   1        240.36        255.58         6.15 o                         
  -7   8   1        646.98        596.99         8.20 o                         
  -6   8   1         38.15         35.77         1.94 o                         
  -5   8   1        112.92        119.15         2.91 o                         
  -4   8   1        229.71        218.87         2.95 o                         
  -3   8   1          0.23          2.04         0.57 o                         
  -2   8   1         43.54         35.63         1.01 o                         
  -1   8   1        272.40        265.40         2.74 o                         
   0   8   1        406.99        439.67         5.04 o                         
   1   8   1       1171.84       1254.98        11.04 o                         
   2   8   1        203.91        184.34         2.49 o                         
   3   8   1         52.64         54.26         1.53 o                         
   4   8   1         50.78         58.40         2.33 o                         
   5   8   1         65.79         78.35         2.78 o                         
   6   8   1        492.24        463.55         6.34 o                         
   7   8   1         66.95         78.17         3.12 o                         
   8   8   1         71.17         70.44         4.30 o                         
   9   8   1          3.25          1.77         1.88 o                         
  10   8   1         50.18         58.86         3.52 o                         
  11   8   1         61.19         73.51         4.15 o                         
  12   8   1         14.07         12.70         3.66 o                         
 -12   9   1         26.89         31.19         4.15 o                         
 -11   9   1          0.78          3.43         2.92 o                         
 -10   9   1         37.25         41.67         3.23 o                         
  -9   9   1         10.51          9.00         2.19 o                         
  -8   9   1          0.56         -1.49         1.49 o                         
  -7   9   1         13.65         14.80         1.77 o                         
  -6   9   1          9.53          5.87         1.46 o                         
  -5   9   1         71.46         63.91         2.47 o                         
  -4   9   1        155.49        142.19         2.62 o                         
  -3   9   1        532.28        544.52         5.08 o                         
  -2   9   1          6.49          6.07         0.70 o                         
  -1   9   1         74.33         80.61         1.37 o                         
   0   9   1          1.17          0.95         0.64 o                         
   1   9   1         29.01         32.47         1.98 o                         
   2   9   1          0.06         -0.36         0.83 o                         
   3   9   1         50.28         42.30         1.84 o                         
   4   9   1        229.64        209.00         3.55 o                         
   5   9   1       1567.32       1514.53        13.55 o                         
   6   9   1        242.46        231.78         4.55 o                         
   7   9   1         55.47         44.63         2.18 o                         
   8   9   1          2.43          3.91         1.69 o                         
   9   9   1          4.24          2.13         2.41 o                         
  10   9   1          2.52         -1.37         2.73 o                         
  11   9   1          0.31          1.30         2.92 o                         
  12   9   1         12.44         10.79         3.48 o                         
 -11  10   1         13.50          5.00         2.79 o                         
 -10  10   1          0.11          0.66         2.49 o                         
  -9  10   1         62.75         69.08         3.74 o                         
  -8  10   1         23.35         30.32         2.78 o                         
  -7  10   1          1.93          0.76         1.46 o                         
  -6  10   1        100.23         81.71         3.06 o                         
  -5  10   1        103.65        105.58         3.00 o                         
  -4  10   1        221.24        239.02         5.52 o                         
  -3  10   1        278.91        267.09         6.56 o                         
  -2  10   1        233.61        229.31         5.94 o                         
  -1  10   1        320.68        300.79         5.27 o                         
   0  10   1          2.09          1.07         1.10 o                         
   1  10   1         89.90         99.66         2.64 o                         
   2  10   1         47.79         47.69         2.05 o                         
   3  10   1        231.86        231.65         4.30 o                         
   4  10   1        843.41        789.65        11.66 o                         
   5  10   1         36.35         32.86         2.34 o                         
   6  10   1         17.73         10.86         1.79 o                         
   7  10   1          5.64          5.21         1.76 o                         
   8  10   1        110.86        111.41         3.94 o                         
   9  10   1         19.25         20.37         2.53 o                         
  10  10   1         12.29         11.88         2.78 o                         
  11  10   1          0.07          5.30         3.09 o                         
 -11  11   1         38.38         43.13         6.06 o                         
 -10  11   1          0.01         -0.80         3.77 o                         
  -9  11   1          8.65         11.15         7.35 o                         
  -8  11   1          0.09         -1.91         3.06 o                         
  -7  11   1          0.01          1.96         3.12 o                         
  -6  11   1          0.41         -2.42         3.19 o                         
  -5  11   1        340.97        365.40         9.25 o                         
  -4  11   1        473.43        486.30         9.70 o                         
  -3  11   1         37.87         40.97         3.39 o                         
  -2  11   1        280.02        302.12         7.32 o                         
  -1  11   1         72.35         85.18         5.02 o                         
   0  11   1        804.69        766.53        12.65 o                         
   1  11   1        154.47        163.70         5.52 o                         
   2  11   1        439.37        445.23         8.99 o                         
   3  11   1         43.49         51.53         3.56 o                         
   4  11   1          0.03         -0.29         2.13 o                         
   5  11   1         18.79         22.64         4.18 o                         
   6  11   1         24.84         25.00         3.81 o                         
   7  11   1         57.84         60.01         5.20 o                         
   8  11   1         24.44         26.63         3.24 o                         
   9  11   1         88.33         92.18         9.32 o                         
  10  11   1         12.21         17.16         6.37 o                         
  11  11   1          0.28          3.43         5.88 o                         
 -10  12   1          4.35          1.47         4.90 o                         
  -9  12   1          0.78          3.92         3.81 o                         
  -8  12   1          3.07          6.13         4.17 o                         
  -7  12   1          0.01         -0.78         2.93 o                         
  -6  12   1         35.11         44.56         4.67 o                         
  -5  12   1          1.44          4.95         3.68 o                         
  -4  12   1         20.26         17.93         3.81 o                         
  -3  12   1        474.13        439.90        10.40 o                         
  -2  12   1        389.79        395.74         8.79 o                         
  -1  12   1          9.42          4.30         2.49 o                         
   0  12   1         73.88         73.62         4.02 o                         
   1  12   1        226.38        216.06         6.35 o                         
   2  12   1          2.75          3.38         2.43 o                         
   3  12   1        192.90        181.02         6.07 o                         
   4  12   1        206.65        197.95         7.19 o                         
   5  12   1         18.05         26.00         4.12 o                         
   6  12   1         57.68         71.34         5.51 o                         
   7  12   1          7.80          5.39         5.39 o                         
   8  12   1          5.77          9.32         5.39 o                         
   9  12   1         68.39         73.55         8.83 o                         
  10  12   1         28.42         41.19         8.34 o                         
  -9  13   1         12.14         28.93         7.35 o                         
  -8  13   1         14.21         18.67         4.51 o                         
  -7  13   1          4.46          1.28         3.92 o                         
  -6  13   1        215.04        218.21         9.01 o                         
  -5  13   1          1.55          1.11         6.86 o                         
  -4  13   1         23.15         19.59         6.86 o                         
  -3  13   1        113.52        101.98         6.59 o                         
  -2  13   1         91.48         73.49         5.71 o                         
  -1  13   1         99.60        117.68         6.93 o                         
   0  13   1          0.00         -1.72         3.47 o                         
   1  13   1         36.08         37.75         6.62 o                         
   2  13   1        275.58        253.54         9.34 o                         
   3  13   1         78.21         74.22         9.07 o                         
   4  13   1         58.95         58.43         5.37 o                         
   5  13   1         83.37         98.80         6.41 o                         
   6  13   1          9.37         11.77         5.88 o                         
   7  13   1          0.45          7.84         5.39 o                         
   8  13   1          0.34          1.96         5.39 o                         
   9  13   1         14.01         23.53         7.35 o                         
  -8  14   1          7.15         19.12         6.86 o                         
  -7  14   1         55.69         60.80         8.34 o                         
  -6  14   1        111.92        103.75        11.03 o                         
  -5  14   1        210.34        223.77         9.53 o                         
  -4  14   1         27.74         34.67         9.32 o                         
  -3  14   1         28.71         35.37         4.85 o                         
  -2  14   1          3.33          4.82         3.98 o                         
  -1  14   1        130.28        123.26         7.45 o                         
   0  14   1         19.72         20.48         5.39 o                         
   1  14   1         30.37         36.31         5.20 o                         
   2  14   1          1.76         -2.76         3.92 o                         
   3  14   1         14.92          6.74         6.62 o                         
   4  14   1         68.61         48.54         7.84 o                         
   5  14   1          1.61          0.49         4.90 o                         
   6  14   1          2.91          3.43         5.88 o                         
   7  14   1         13.47         10.79         5.88 o                         
   8  14   1          5.44          4.90         5.88 o                         
  -7  15   1          1.89         10.79         5.88 o                         
  -6  15   1          0.05          0.49         5.39 o                         
  -5  15   1         18.44         12.39         4.32 o                         
  -4  15   1          9.09          8.67         4.32 o                         
  -3  15   1          2.26         -0.98         6.37 o                         
  -2  15   1         20.60         28.57         5.20 o                         
  -1  15   1         92.48         99.02         7.10 o                         
   0  15   1        155.29        168.59        12.26 o                         
   1  15   1          8.87          8.19         4.67 o                         
   2  15   1         24.42         28.93         7.84 o                         
   3  15   1          1.28         -2.45         5.88 o                         
   4  15   1          0.43          4.41         6.37 o                         
   5  15   1          0.28          4.90         5.39 o                         
   6  15   1          6.09         13.73         6.86 o                         
   7  15   1          0.46          5.39         6.37 o                         
  -5  16   1          0.05          1.47         5.88 o                         
  -4  16   1          0.70         -0.98         5.88 o                         
  -3  16   1          0.03         -2.28         3.98 o                         
  -2  16   1          5.99         -2.70         4.51 o                         
  -1  16   1          9.84         -0.24         6.37 o                         
   0  16   1         92.25         82.37        10.30 o                         
   1  16   1         82.96         76.98         9.81 o                         
   2  16   1         95.08         92.67        10.79 o                         
   3  16   1          0.03          2.45         5.88 o                         
   4  16   1          4.80         -5.39         5.88 o                         
   5  16   1          0.00         -0.98         6.37 o                         
  -3  17   1          0.44          4.41         6.86 o                         
  -1  17   1         38.46         36.77         8.83 o                         
   0  17   1          0.12         -6.37         6.37 o                         
   1  17   1        148.54        174.55        14.22 o                         
   2  17   1          0.11         -2.45         6.86 o                         
   3  17   1         13.18          6.86         7.35 o                         
 -14   0   2          1.66         -4.41         4.90 o                         
 -13   0   2         23.31         21.08         6.37 o                         
 -12   0   2          0.29         -2.45         4.41 o                         
 -11   0   2         14.01         12.26         4.90 o                         
 -10   0   2         60.86         56.39         6.37 o                         
  -9   0   2       1163.08       1198.80        30.40 o                         
  -8   0   2          0.85         -1.47         2.94 o                         
  -7   0   2       1099.06       1148.79        27.46 o                         
  -6   0   2        407.47        481.48        13.73 o                         
  -5   0   2       1449.15       1303.21        16.50 o                         
  -4   0   2       4547.71       4872.45        53.35 o                         
  -3   0   2        168.87        143.17         4.05 o                         
  -2   0   2      58614.38      48631.09       458.83 o                         
  -1   0   2       2144.63       2176.70        18.52 o                         
   0   0   2      21812.29      17818.24       180.02 o                         
   1   0   2      34639.50      28646.43       312.52 o                         
   2   0   2      11395.09      11154.97       171.12 o                         
   3   0   2       3976.58       3743.62        51.98 o                         
   4   0   2         59.66         47.24         5.64 o                         
   5   0   2       1644.06       1594.26        24.74 o                         
   6   0   2       1932.88       1974.96        44.62 o                         
   7   0   2          6.10          0.00         2.45 o                         
   8   0   2         64.07         44.62         4.90 o                         
   9   0   2        127.30        128.46         8.83 o                         
  10   0   2          2.11          4.90         3.92 o                         
  11   0   2         32.46         32.36         5.88 o                         
  12   0   2          0.69          8.83         5.88 o                         
  13   0   2         82.22         97.57        10.30 o                         
  14   0   2         62.03         57.37         9.81 o                         
 -14   1   2          1.69         -0.08         4.32 o                         
 -13   1   2         15.91         24.93         5.02 o                         
 -12   1   2         15.40         15.20         4.16 o                         
 -11   1   2        231.66        255.13         9.34 o                         
 -10   1   2          0.69          0.98         2.77 o                         
  -9   1   2        196.27        193.81         7.10 o                         
  -8   1   2        549.44        551.59        12.13 o                         
  -7   1   2       1968.77       1917.11        29.12 o                         
  -6   1   2       3184.34       3271.91        65.46 o                         
  -5   1   2         35.98         23.54         1.35 o                         
  -4   1   2       1570.83       1515.62        11.50 o                         
  -3   1   2       3647.00       3490.80        24.00 o                         
  -2   1   2       5640.64       5559.70        37.29 o                         
  -1   1   2       5637.64       5271.11        29.86 o                         
   0   1   2      18845.70      16344.87       115.08 o                         
   1   1   2       7379.64       7274.46        50.04 o                         
   2   1   2        147.22        128.45         2.52 o                         
   3   1   2       1260.72       1292.45        28.93 o                         
   4   1   2         13.65         14.55         2.16 o                         
   5   1   2        215.94        221.03         4.81 o                         
   6   1   2         37.26         47.41         3.08 o                         
   7   1   2         10.03         10.13         1.81 o                         
   8   1   2         65.38         67.09         3.40 o                         
   9   1   2          7.86          6.37         2.77 o                         
  10   1   2         24.80         30.25         4.16 o                         
  11   1   2          8.83         10.62         3.63 o                         
  12   1   2        283.65        289.68        12.99 o                         
  13   1   2          4.69          0.92         4.12 o                         
  14   1   2          5.49         -0.68         4.47 o                         
 -14   2   2          0.05          1.41         4.32 o                         
 -13   2   2          0.77          0.74         3.81 o                         
 -12   2   2         13.99         11.62         3.98 o                         
 -11   2   2          6.65          5.16         6.13 o                         
 -10   2   2          0.53         -1.72         2.77 o                         
  -9   2   2         37.52         34.77         3.92 o                         
  -8   2   2        132.27        135.24         6.37 o                         
  -7   2   2         75.82         90.62         3.68 o                         
  -6   2   2       1382.82       1441.15        15.94 o                         
  -5   2   2        844.03        820.07         8.95 o                         
  -4   2   2       1354.62       1431.33        12.47 o                         
  -3   2   2        713.77        785.41         6.26 o                         
  -2   2   2       8205.52       8235.97        54.91 o                         
  -1   2   2        239.09        265.80         1.84 o                         
   0   2   2       1612.38       1621.14         9.63 o                         
   1   2   2      13370.25      12551.42       131.39 o                         
   2   2   2        777.82        850.07         7.29 o                         
   3   2   2       1025.91       1066.84        11.86 o                         
   4   2   2       1940.10       2140.84        22.56 o                         
   5   2   2        700.30        711.00        12.97 o                         
   6   2   2         71.80         95.18         3.48 o                         
   7   2   2        192.11        183.10         5.15 o                         
   8   2   2          7.11         11.09         2.59 o                         
   9   2   2         70.18         74.92         4.05 o                         
  10   2   2         27.90         32.46         6.38 o                         
  11   2   2         16.60         20.49         4.16 o                         
  12   2   2         69.57         63.23         6.06 o                         
  13   2   2         61.62         54.22        11.03 o                         
  14   2   2         13.15         -2.00         6.86 o                         
 -14   3   2         10.60         10.13         4.67 o                         
 -13   3   2          1.47         -3.77         3.77 o                         
 -12   3   2          3.35          2.97         4.66 o                         
 -11   3   2        108.07        106.84        10.79 o                         
 -10   3   2         99.50         79.80         6.62 o                         
  -9   3   2        686.46        691.32        12.15 o                         
  -8   3   2         13.01         15.14         3.14 o                         
  -7   3   2        195.32        172.15         4.90 o                         
  -6   3   2        480.55        476.93         6.91 o                         
  -5   3   2        306.27        339.33         5.81 o                         
  -4   3   2       3391.62       3357.39        25.44 o                         
  -3   3   2         61.56         57.24         1.33 o                         
  -2   3   2        741.79        730.98         5.84 o                         
  -1   3   2        447.47        429.01         3.04 o                         
   0   3   2        489.65        479.86         4.59 o                         
   1   3   2         10.77         10.87         0.48 o                         
   2   3   2       2087.42       2162.87        16.14 o                         
   3   3   2       4284.09       4306.36        35.53 o                         
   4   3   2       1585.32       1576.75        18.26 o                         
   5   3   2         40.33         65.14         2.41 o                         
   6   3   2          0.14          0.90         1.08 o                         
   7   3   2        207.00        191.18         4.59 o                         
   8   3   2        149.09        163.77         7.17 o                         
   9   3   2        389.75        398.41        10.22 o                         
  10   3   2        104.69        120.31         5.85 o                         
  11   3   2         72.09         66.73         4.86 o                         
  12   3   2          0.30          2.80         3.63 o                         
  13   3   2          4.78          2.94         4.16 o                         
 -14   4   2          0.07         -1.90         4.12 o                         
 -13   4   2         24.80         23.80         4.85 o                         
 -12   4   2         25.60         30.12         4.85 o                         
 -11   4   2         11.19         12.08         3.77 o                         
 -10   4   2          0.02          2.10         2.44 o                         
  -9   4   2          4.30         -1.01         2.55 o                         
  -8   4   2        418.37        412.77         8.39 o                         
  -7   4   2       1260.90       1301.72        17.88 o                         
  -6   4   2          0.24         -0.52         1.08 o                         
  -5   4   2       3949.56       3873.96        32.13 o                         
  -4   4   2       9466.71      10176.22        74.83 o                         
  -3   4   2       6968.13       7198.61        53.08 o                         
  -2   4   2       4086.67       4067.85        27.32 o                         
  -1   4   2        711.71        732.25         5.05 o                         
   0   4   2       4270.49       4125.38        31.26 o                         
   1   4   2        271.67        260.59         2.51 o                         
   2   4   2         51.62        112.48         1.74 o                         
   3   4   2          5.82          2.47         0.86 o                         
   4   4   2        423.10        454.64         9.76 o                         
   5   4   2          0.70          2.22         1.15 o                         
   6   4   2         15.37         12.89         1.58 o                         
   7   4   2        333.90        342.80         6.36 o                         
   8   4   2        399.58        357.27         8.47 o                         
   9   4   2         40.97         30.70         3.20 o                         
  10   4   2        154.47        150.15         6.13 o                         
  11   4   2         20.63         27.82         3.68 o                         
  12   4   2         21.19         25.04         4.86 o                         
  13   4   2         33.44         35.76         5.37 o                         
 -14   5   2         15.67         23.27         5.37 o                         
 -13   5   2          5.97         -3.19         3.81 o                         
 -12   5   2         81.11         84.57         6.21 o                         
 -11   5   2          6.25          1.23         2.70 o                         
 -10   5   2        241.09        246.99         9.33 o                         
  -9   5   2        205.11        189.34         7.26 o                         
  -8   5   2         38.49         29.28         2.92 o                         
  -7   5   2        289.35        291.05         7.33 o                         
  -6   5   2         27.05         32.69         2.12 o                         
  -5   5   2        153.98        173.91         3.32 o                         
  -4   5   2       1950.88       2146.14        17.16 o                         
  -3   5   2       2940.88       3216.11        24.67 o                         
  -2   5   2        252.77        315.02         2.93 o                         
  -1   5   2        417.60        440.45         3.17 o                         
   0   5   2         10.13          9.63         0.67 o                         
   1   5   2        679.47        703.11         5.68 o                         
   2   5   2       3897.60       3979.73        27.76 o                         
   3   5   2        238.61        231.79         2.75 o                         
   4   5   2        164.22        207.81         3.64 o                         
   5   5   2       2056.71       2081.68        23.80 o                         
   6   5   2        317.50        298.35         7.04 o                         
   7   5   2        812.49        802.13        12.79 o                         
   8   5   2          0.12         -1.80         2.26 o                         
   9   5   2        200.07        169.21         8.08 o                         
  10   5   2         76.96         73.29         5.37 o                         
  11   5   2        126.32        128.42         6.03 o                         
  12   5   2         74.86         78.62         5.18 o                         
  13   5   2          0.00          0.92         3.11 o                         
 -13   6   2        102.51        113.51         7.79 o                         
 -12   6   2         33.98         46.42         4.33 o                         
 -11   6   2          4.08          5.94         2.92 o                         
 -10   6   2         43.07         46.63         3.86 o                         
  -9   6   2        132.22        111.88         7.42 o                         
  -8   6   2        506.91        458.50         9.24 o                         
  -7   6   2          2.54          1.68         1.87 o                         
  -6   6   2        115.69        124.80         3.46 o                         
  -5   6   2        832.00        805.85         8.88 o                         
  -4   6   2         45.10         58.94         1.84 o                         
  -3   6   2        108.86         88.98         2.15 o                         
  -2   6   2        523.69        515.04         4.02 o                         
  -1   6   2         20.00         33.80         0.69 o                         
   0   6   2         97.38         97.78         1.76 o                         
   1   6   2       1198.53       1342.59        10.41 o                         
   2   6   2          1.04          2.37         1.00 o                         
   3   6   2       1621.15       1768.38        14.47 o                         
   4   6   2        202.06        253.81         4.18 o                         
   5   6   2       3310.51       3281.05        31.49 o                         
   6   6   2         82.60         91.77         4.62 o                         
   7   6   2       1157.36       1104.45        12.70 o                         
   8   6   2         17.36         23.22         2.39 o                         
   9   6   2         11.76         17.24         2.43 o                         
  10   6   2         44.00         49.73         3.29 o                         
  11   6   2         35.03         40.60         3.34 o                         
  12   6   2          7.04         13.58         3.11 o                         
  13   6   2          6.56          7.77         3.11 o                         
 -13   7   2          2.95          3.92         4.51 o                         
 -12   7   2         32.01         24.35         3.86 o                         
 -11   7   2         47.56         44.68         4.05 o                         
 -10   7   2          6.72          6.51         2.63 o                         
  -9   7   2         28.18         27.63         3.09 o                         
  -8   7   2         31.47         30.86         3.01 o                         
  -7   7   2         26.86         25.90         2.52 o                         
  -6   7   2        517.36        533.93         8.28 o                         
  -5   7   2        126.72        122.83         2.72 o                         
  -4   7   2         80.56         74.44         1.79 o                         
  -3   7   2        629.99        787.65         6.11 o                         
  -2   7   2       1359.09       1364.69         9.63 o                         
  -1   7   2       1248.02       1339.51         8.31 o                         
   0   7   2        563.90        589.65         6.39 o                         
   1   7   2        146.87        124.25         3.07 o                         
   2   7   2        406.02        417.96         4.17 o                         
   3   7   2        869.57        959.33         8.32 o                         
   4   7   2       1100.83       1103.57         8.98 o                         
   5   7   2         66.39         74.75         3.30 o                         
   6   7   2       1079.42       1005.69        11.60 o                         
   7   7   2         99.58         92.24         3.61 o                         
   8   7   2        631.72        623.79        11.49 o                         
   9   7   2          0.76          0.66         2.34 o                         
  10   7   2          0.14          2.57         2.58 o                         
  11   7   2          0.43          2.38         2.51 o                         
  12   7   2          3.63          2.33         2.70 o                         
 -13   8   2          0.95          0.08         4.41 o                         
 -12   8   2          0.87          1.63         3.11 o                         
 -11   8   2         12.93         29.46         3.84 o                         
 -10   8   2         67.24         75.35         4.62 o                         
  -9   8   2         35.49         49.75         3.66 o                         
  -8   8   2         13.88         12.87         2.63 o                         
  -7   8   2         20.97         22.39         2.70 o                         
  -6   8   2         64.82         69.71         2.48 o                         
  -5   8   2         88.59         77.77         2.01 o                         
  -4   8   2        165.59        174.93         2.64 o                         
  -3   8   2          1.44          1.13         0.57 o                         
  -2   8   2         42.62         70.09         1.47 o                         
  -1   8   2        125.39        155.84         1.75 o                         
   0   8   2         28.48         35.20         1.62 o                         
   1   8   2         14.85         18.13         1.35 o                         
   2   8   2          6.44          1.78         0.57 o                         
   3   8   2          1.99          0.86         0.71 o                         
   4   8   2         37.45         44.24         1.74 o                         
   5   8   2        100.91        119.08         2.83 o                         
   6   8   2         40.06         43.28         2.13 o                         
   7   8   2         91.30         90.24         3.18 o                         
   8   8   2         50.01         48.79         2.86 o                         
   9   8   2         19.16         22.51         2.57 o                         
  10   8   2          2.60         -1.40         2.12 o                         
  11   8   2         11.89         18.63         3.37 o                         
  12   8   2         48.70         43.35         4.54 o                         
 -12   9   2         69.25         89.62         5.44 o                         
 -11   9   2          0.83          1.88         2.47 o                         
 -10   9   2         28.24         28.61         2.98 o                         
  -9   9   2        101.85         96.38         3.97 o                         
  -8   9   2          8.69          7.57         1.74 o                         
  -7   9   2          2.28          1.70         1.49 o                         
  -6   9   2          4.15          1.38         1.31 o                         
  -5   9   2        134.64        143.06         3.85 o                         
  -4   9   2        702.43        664.63         5.85 o                         
  -3   9   2        433.90        456.35         4.24 o                         
  -2   9   2        688.26        715.02         5.43 o                         
  -1   9   2          2.64          1.09         0.70 o                         
   0   9   2        171.89        171.93         3.25 o                         
   1   9   2        185.64        170.95         3.37 o                         
   2   9   2          0.94          3.24         2.32 o                         
   3   9   2         67.94         62.93         2.31 o                         
   4   9   2         57.50         63.75         2.41 o                         
   5   9   2       2116.30       2102.71        21.93 o                         
   6   9   2        197.20        197.48         4.28 o                         
   7   9   2        363.98        334.04         5.66 o                         
   8   9   2         36.12         26.41         2.25 o                         
   9   9   2          0.00         -1.90         2.14 o                         
  10   9   2          0.11          0.16         2.73 o                         
  11   9   2          3.28          7.59         3.09 o                         
  12   9   2          1.26          2.94         3.93 o                         
 -12  10   2         37.71         51.17         6.56 o                         
 -11  10   2        150.06        159.97         5.96 o                         
 -10  10   2         34.39         42.47         3.38 o                         
  -9  10   2         36.68         28.76         2.90 o                         
  -8  10   2         51.66         50.54         3.15 o                         
  -7  10   2          8.30          9.91         1.92 o                         
  -6  10   2         49.53         37.65         2.33 o                         
  -5  10   2         42.64         31.31         2.59 o                         
  -4  10   2        140.08        123.12         4.01 o                         
  -3  10   2          0.12          0.57         1.44 o                         
  -2  10   2         22.78         21.94         1.60 o                         
  -1  10   2        857.81        832.50        12.02 o                         
   0  10   2        179.97        159.31         3.32 o                         
   1  10   2          8.30          2.21         1.26 o                         
   2  10   2         94.61         94.72         2.89 o                         
   3  10   2        124.77        124.09         3.69 o                         
   4  10   2        507.22        466.84         9.53 o                         
   5  10   2         31.65         24.01         2.22 o                         
   6  10   2         42.33         37.66         2.52 o                         
   7  10   2         58.15         55.26         2.66 o                         
   8  10   2         76.87         70.72         3.07 o                         
   9  10   2         67.48         75.30         4.51 o                         
  10  10   2          4.11         10.68         3.09 o                         
  11  10   2          0.02         -2.37         2.89 o                         
 -11  11   2         15.17         14.88         8.58 o                         
 -10  11   2         19.58         22.62         4.82 o                         
  -9  11   2          0.79          4.16         3.63 o                         
  -8  11   2         92.24         85.37         6.21 o                         
  -7  11   2          0.13         -2.21         3.12 o                         
  -6  11   2        244.60        226.93         8.67 o                         
  -5  11   2         20.50         28.66         4.11 o                         
  -4  11   2        699.40        750.63        14.25 o                         
  -3  11   2         77.41         80.14         4.04 o                         
  -2  11   2        301.45        319.06         7.45 o                         
  -1  11   2        225.03        234.25         6.36 o                         
   0  11   2        262.53        273.36         6.83 o                         
   1  11   2        161.01        181.65         6.51 o                         
   2  11   2        379.90        389.69         8.23 o                         
   3  11   2        124.97        113.46         4.88 o                         
   4  11   2        103.62        106.95         3.86 o                         
   5  11   2        516.79        516.73         9.01 o                         
   6  11   2          3.37          2.69         2.09 o                         
   7  11   2         19.85         16.59         3.42 o                         
   8  11   2         74.52         70.43         4.13 o                         
   9  11   2         34.04         50.33         4.01 o                         
  10  11   2          6.75          3.73         3.86 o                         
 -10  12   2         26.31         42.88         8.34 o                         
  -9  12   2        105.52        124.41        12.99 o                         
  -8  12   2          5.11          7.84         5.39 o                         
  -7  12   2          4.17          0.54         3.28 o                         
  -6  12   2        180.21        163.06        11.28 o                         
  -5  12   2          0.09         -1.30         2.93 o                         
  -4  12   2         64.95         61.18         7.35 o                         
  -3  12   2         54.58         64.69         7.74 o                         
  -2  12   2          0.36          1.88         2.24 o                         
  -1  12   2         36.91         28.65         3.15 o                         
   0  12   2          1.80         -0.02         2.26 o                         
   1  12   2        409.69        374.75         8.48 o                         
   2  12   2       1550.98       1479.78        20.84 o                         
   3  12   2          5.19          8.88         2.73 o                         
   4  12   2         18.38         17.50         3.38 o                         
   5  12   2         23.94         22.74         3.98 o                         
   6  12   2         16.72         15.20         5.39 o                         
   7  12   2          0.28          1.96         5.39 o                         
   8  12   2         17.39         20.10         5.88 o                         
   9  12   2         43.88         39.22         7.35 o                         
  10  12   2          5.50         19.12         6.37 o                         
  -9  13   2         44.14         51.54         5.86 o                         
  -8  13   2        210.78        242.40        14.95 o                         
  -7  13   2          6.38          2.64         3.63 o                         
  -6  13   2          7.72         12.87         9.81 o                         
  -5  13   2         25.12         34.06         4.90 o                         
  -4  13   2         78.46         61.37         5.37 o                         
  -3  13   2          6.96          4.25         3.63 o                         
  -2  13   2          4.89          0.74         3.47 o                         
  -1  13   2         58.50         52.99         5.20 o                         
   0  13   2        134.79        138.87         7.28 o                         
   1  13   2        154.46        151.29         7.79 o                         
   2  13   2         52.63         51.07         5.02 o                         
   3  13   2         62.25         68.84         6.62 o                         
   4  13   2          1.15          0.00         5.39 o                         
   5  13   2          6.27         14.22         5.88 o                         
   6  13   2         30.15         26.97         6.86 o                         
   7  13   2         12.48         15.20         6.37 o                         
   8  13   2         45.36         67.17         9.32 o                         
   9  13   2         10.43         17.16         7.35 o                         
  -8  14   2          3.76          3.69         4.32 o                         
  -7  14   2         14.36         20.68         6.62 o                         
  -6  14   2          0.50          3.57         3.92 o                         
  -5  14   2        125.93        130.74        15.20 o                         
  -4  14   2          5.82         -1.47         3.47 o                         
  -3  14   2        109.40        122.15        12.26 o                         
  -2  14   2          3.84          3.61         6.13 o                         
  -1  14   2         15.25         14.63         5.39 o                         
   0  14   2        317.22        333.67        12.99 o                         
   1  14   2         25.35         20.64         4.51 o                         
   2  14   2          0.35         -4.90         5.39 o                         
   3  14   2         28.43         27.46         7.35 o                         
   4  14   2         23.45         22.55         6.86 o                         
   5  14   2          9.74         14.71         5.88 o                         
   6  14   2          6.67         -2.94         5.88 o                         
   7  14   2         69.34         87.27        10.30 o                         
   8  14   2          0.39          6.37         6.37 o                         
  -7  15   2          1.20          5.88         5.88 o                         
  -6  15   2          4.36          7.11         4.16 o                         
  -5  15   2          0.13         -6.62         6.62 o                         
  -4  15   2          0.56         -0.09         9.07 o                         
  -3  15   2          7.94          3.84         3.98 o                         
  -2  15   2          0.16         -3.63         3.63 o                         
  -1  15   2          0.08         -2.92         5.15 o                         
   0  15   2        215.49        259.37        15.20 o                         
   1  15   2         67.18         66.19         9.32 o                         
   2  15   2         12.55         13.24         6.86 o                         
   3  15   2          1.28         -2.45         5.88 o                         
   4  15   2          7.81         11.28         6.86 o                         
   5  15   2          0.04          2.45         5.88 o                         
   6  15   2         34.38         40.21         8.34 o                         
   7  15   2          0.25         -4.90         5.88 o                         
  -5  16   2          2.98          8.34         5.88 o                         
  -4  16   2          0.04          0.98         4.16 o                         
  -3  16   2          0.42         -3.81         3.81 o                         
  -2  16   2          0.76          0.49         6.37 o                         
  -1  16   2          4.61         13.73         7.35 o                         
   0  16   2          0.25         -5.39         6.37 o                         
   1  16   2        231.05        218.68        14.22 o                         
   2  16   2         24.08         21.08         7.84 o                         
   3  16   2         16.56         22.55         7.84 o                         
   4  16   2          0.22         -0.98         6.37 o                         
   5  16   2          0.30         -5.88         5.88 o                         
  -2  17   2         26.70         26.97         8.34 o                         
  -1  17   2         14.64         11.77         7.84 o                         
   0  17   2          0.48         -6.37         6.37 o                         
   1  17   2         24.74         10.79         7.84 o                         
   2  17   2        109.65        117.18        12.26 o                         
 -14   1   3          6.55          6.13         4.51 o                         
 -13   1   3          0.52         -0.74         3.47 o                         
 -12   1   3         42.56         44.64         5.20 o                         
 -11   1   3          6.92          3.15         5.39 o                         
 -10   1   3         22.16         27.85         4.17 o                         
  -9   1   3         75.88         91.46         5.20 o                         
  -8   1   3         48.43         53.41         3.98 o                         
  -7   1   3        418.89        410.60         9.36 o                         
  -6   1   3       1068.19       1059.52        14.05 o                         
  -5   1   3       1594.15       1625.45        15.15 o                         
  -4   1   3       2734.39       2781.18        20.91 o                         
  -3   1   3          5.82         10.84         1.17 o                         
  -2   1   3       2016.84       2077.43        14.47 o                         
  -1   1   3      11044.90      10462.93        66.27 o                         
   0   1   3       1905.84       1977.58        15.13 o                         
   1   1   3        518.62        528.52         3.50 o                         
   2   1   3       4022.64       3921.89        32.83 o                         
   3   1   3       2003.71       2013.59        34.18 o                         
   4   1   3         25.65         45.64         1.97 o                         
   5   1   3          0.14          2.00         1.86 o                         
   6   1   3         12.44          8.91         1.70 o                         
   7   1   3         91.00        105.00         4.15 o                         
   8   1   3        210.09        187.03         5.56 o                         
   9   1   3          0.18          1.49         2.06 o                         
  10   1   3         49.94         52.76         4.85 o                         
  11   1   3         29.58         18.50         4.16 o                         
  12   1   3          1.26          3.16         3.98 o                         
  13   1   3          8.31         14.36         4.90 o                         
 -14   2   3         20.61         31.54         5.51 o                         
 -13   2   3          7.50          8.97         3.98 o                         
 -12   2   3          2.89          2.21         3.68 o                         
 -11   2   3          7.36         12.61         3.63 o                         
 -10   2   3        264.93        233.79         8.32 o                         
  -9   2   3        283.99        248.73        16.43 o                         
  -8   2   3         82.67         85.83         4.85 o                         
  -7   2   3        699.52        749.32        11.32 o                         
  -6   2   3         63.50         78.84         2.68 o                         
  -5   2   3         24.31         28.58         1.48 o                         
  -4   2   3       3207.44       3255.76        22.85 o                         
  -3   2   3      24719.49      23597.21       148.99 o                         
  -2   2   3          0.24          2.60         0.63 o                         
  -1   2   3       5806.79       5865.43        34.40 o                         
   0   2   3       3671.63       3387.76        22.18 o                         
   1   2   3       6735.78       6647.02        47.44 o                         
   2   2   3        466.61        506.26         4.76 o                         
   3   2   3        696.59        652.40         6.47 o                         
   4   2   3        380.45        400.69         6.70 o                         
   5   2   3       1082.94       1113.07        13.14 o                         
   6   2   3        293.51        281.54         6.03 o                         
   7   2   3         37.91         26.63         2.44 o                         
   8   2   3        223.81        219.96         6.03 o                         
   9   2   3          5.40         -1.36         2.06 o                         
  10   2   3       1047.76       1054.61        17.15 o                         
  11   2   3          1.48          7.63         3.63 o                         
  12   2   3          1.51          3.83         6.37 o                         
  13   2   3          9.38          9.52         4.67 o                         
 -14   3   3          7.06          6.37         4.51 o                         
 -13   3   3         49.52         43.31         5.55 o                         
 -12   3   3          0.21         -0.95         4.17 o                         
 -11   3   3         10.15          5.15         3.47 o                         
 -10   3   3          8.78         14.31         3.47 o                         
  -9   3   3          7.36         -1.70         2.58 o                         
  -8   3   3         40.99         40.31         2.92 o                         
  -7   3   3         38.92         38.96         2.26 o                         
  -6   3   3        454.85        464.43         7.61 o                         
  -5   3   3       1508.23       1617.97        17.66 o                         
  -4   3   3       3087.55       3334.81        30.64 o                         
  -3   3   3       8447.32       8382.79        56.10 o                         
  -2   3   3          0.10          1.21         0.46 o                         
  -1   3   3       1208.05       1188.19         7.22 o                         
   0   3   3          0.57          1.22         0.27 o                         
   1   3   3       1251.42       1300.55         8.13 o                         
   2   3   3        133.70        141.59         1.90 o                         
   3   3   3       5165.28       5431.62        44.51 o                         
   4   3   3        485.39        468.94         5.74 o                         
   5   3   3        247.51        259.77         5.70 o                         
   6   3   3         57.93         49.75         2.26 o                         
   7   3   3        165.10        156.28         4.21 o                         
   8   3   3          0.77          2.36         2.16 o                         
   9   3   3         55.36         39.67         3.82 o                         
  10   3   3          8.82         12.20         3.17 o                         
  11   3   3         88.88         77.67         4.90 o                         
  12   3   3          1.27          4.23         3.63 o                         
  13   3   3         34.84         37.28         5.71 o                         
 -14   4   3          6.12         -0.75         4.32 o                         
 -13   4   3         30.19         39.30         5.51 o                         
 -12   4   3         64.12         76.92         6.06 o                         
 -11   4   3          4.00          6.35         3.63 o                         
 -10   4   3          0.48         -3.30         3.30 o                         
  -9   4   3         60.66         61.60         3.77 o                         
  -8   4   3        102.72        100.47         4.33 o                         
  -7   4   3          1.77          3.92         1.56 o                         
  -6   4   3        503.80        501.12         6.59 o                         
  -5   4   3       1759.26       2000.58        18.75 o                         
  -4   4   3       1250.07       1444.68        11.38 o                         
  -3   4   3       2473.25       2625.80        19.07 o                         
  -2   4   3        438.64        443.69         3.78 o                         
  -1   4   3       1721.22       1691.87        10.01 o                         
   0   4   3          0.51          0.56         0.43 o                         
   1   4   3        196.03        220.05         1.87 o                         
   2   4   3       1399.77       1548.57        11.46 o                         
   3   4   3        612.31        625.64         5.77 o                         
   4   4   3       2645.43       2690.00        23.20 o                         
   5   4   3        778.65        805.59         9.14 o                         
   6   4   3        275.98        261.68         5.26 o                         
   7   4   3         60.27         59.54         2.81 o                         
   8   4   3         94.37         84.32         4.15 o                         
   9   4   3        226.32        232.11         6.97 o                         
  10   4   3        277.78        285.08         7.92 o                         
  11   4   3         74.67         79.07         4.90 o                         
  12   4   3        142.76        170.45         5.99 o                         
  13   4   3          0.93          0.82         3.24 o                         
 -14   5   3          1.62          6.21         4.67 o                         
 -13   5   3         49.17         55.39         6.37 o                         
 -12   5   3          2.82          1.35         3.63 o                         
 -11   5   3        117.99        101.96         5.08 o                         
 -10   5   3          0.77          2.31         2.41 o                         
  -9   5   3        221.57        218.35         7.67 o                         
  -8   5   3         78.09         73.31         3.77 o                         
  -7   5   3       1089.83       1091.13        13.37 o                         
  -6   5   3         66.00         49.10         2.26 o                         
  -5   5   3        113.19        103.67         2.82 o                         
  -4   5   3        461.01        520.76         5.74 o                         
  -3   5   3        241.92        197.92         2.42 o                         
  -2   5   3        105.99        138.38         1.82 o                         
  -1   5   3       2071.06       2145.31        12.81 o                         
   0   5   3       1701.70       1774.64        15.16 o                         
   1   5   3         96.25         94.31         0.96 o                         
   2   5   3        221.94        211.71         2.37 o                         
   3   5   3         14.27         12.71         0.84 o                         
   4   5   3         28.11         19.78         1.14 o                         
   5   5   3        459.66        461.33         8.03 o                         
   6   5   3         48.09         41.11         1.93 o                         
   7   5   3          2.10          1.75         1.86 o                         
   8   5   3        431.23        376.04         8.29 o                         
   9   5   3       1120.28       1107.00        14.73 o                         
  10   5   3        153.08        138.68         4.94 o                         
  11   5   3         15.88         23.75         3.06 o                         
  12   5   3          0.23         -1.05         2.37 o                         
  13   5   3         21.53         18.91         3.88 o                         
 -13   6   3          1.10          6.49         4.32 o                         
 -12   6   3         14.92         17.68         4.32 o                         
 -11   6   3         61.82         44.77         4.05 o                         
 -10   6   3          3.79          2.43         2.44 o                         
  -9   6   3          5.62          1.30         4.09 o                         
  -8   6   3         21.95         23.80         2.80 o                         
  -7   6   3         98.82         94.44         3.35 o                         
  -6   6   3          1.14          1.80         1.17 o                         
  -5   6   3        224.97        230.01         3.91 o                         
  -4   6   3       1141.05       1195.01         9.68 o                         
  -3   6   3       1105.45       1078.28         9.17 o                         
  -2   6   3       2913.29       3207.82        19.16 o                         
  -1   6   3         13.40         20.06         0.57 o                         
   0   6   3        582.64        616.71         5.90 o                         
   1   6   3       1018.85       1074.07        11.37 o                         
   2   6   3        491.09        481.56         3.89 o                         
   3   6   3        693.77        671.93         8.04 o                         
   4   6   3         40.58         37.53         1.35 o                         
   5   6   3       1693.62       1852.41        14.93 o                         
   6   6   3        528.35        532.45         7.44 o                         
   7   6   3         10.90         16.75         2.13 o                         
   8   6   3         37.21         53.97         2.83 o                         
   9   6   3         30.77         34.43         4.00 o                         
  10   6   3         24.09         30.35         3.00 o                         
  11   6   3          1.27          3.10         2.38 o                         
  12   6   3         95.75        109.96         5.13 o                         
  13   6   3          0.04          2.67         2.87 o                         
 -13   7   3         11.47         12.75         4.85 o                         
 -12   7   3          4.24          4.86         4.17 o                         
 -11   7   3          1.14         -1.78         2.44 o                         
 -10   7   3        179.49        194.03         6.90 o                         
  -9   7   3          9.06          8.95         2.52 o                         
  -8   7   3        333.56        318.35         7.54 o                         
  -7   7   3        177.29        162.50         4.20 o                         
  -6   7   3          2.76          3.83         1.24 o                         
  -5   7   3         27.86         30.65         1.53 o                         
  -4   7   3          0.56          0.23         0.67 o                         
  -3   7   3         19.51         27.68         0.94 o                         
  -2   7   3        345.61        406.29         3.36 o                         
  -1   7   3       1730.26       1792.02        16.33 o                         
   0   7   3        287.89        304.14         4.40 o                         
   1   7   3       1026.92       1097.64        11.01 o                         
   2   7   3        228.72        268.33         2.67 o                         
   3   7   3        612.55        596.70         6.00 o                         
   4   7   3        286.26        295.60         5.92 o                         
   5   7   3        100.71         92.83         2.47 o                         
   6   7   3        741.16        709.22         8.39 o                         
   7   7   3       3045.26       2964.68        29.71 o                         
   8   7   3        176.68        182.41         4.57 o                         
   9   7   3         10.43         13.69         2.39 o                         
  10   7   3         13.14         13.84         2.97 o                         
  11   7   3         95.84        106.85         4.65 o                         
  12   7   3         20.45         21.51         3.54 o                         
 -13   8   3         40.15         41.79         4.70 o                         
 -12   8   3         11.86         11.24         3.59 o                         
 -11   8   3         39.00         44.20         4.25 o                         
 -10   8   3          8.13         10.33         2.92 o                         
  -9   8   3        456.66        429.38        11.18 o                         
  -8   8   3          1.42          6.54         2.26 o                         
  -7   8   3       1346.06       1265.40        13.87 o                         
  -6   8   3        165.99        144.33         3.76 o                         
  -5   8   3          8.21          3.59         1.06 o                         
  -4   8   3         18.66         15.87         0.92 o                         
  -3   8   3       1315.74       1368.54         9.37 o                         
  -2   8   3        532.81        523.23         4.18 o                         
  -1   8   3       2733.56       2838.55        22.47 o                         
   0   8   3        219.34        222.32         3.55 o                         
   1   8   3        520.37        522.08         6.41 o                         
   2   8   3        173.01        179.54         2.83 o                         
   3   8   3        107.41        119.90         2.14 o                         
   4   8   3         16.97         18.91         1.39 o                         
   5   8   3        177.16        163.50         3.30 o                         
   6   8   3        566.84        568.43         6.79 o                         
   7   8   3         32.40         41.63         2.48 o                         
   8   8   3          0.33         -1.45         1.45 o                         
   9   8   3          5.18          5.91         2.61 o                         
  10   8   3          4.48         -0.52         3.24 o                         
  11   8   3         90.81        101.03         5.45 o                         
  12   8   3          5.85          3.57         4.13 o                         
 -12   9   3        120.31        123.81         6.41 o                         
 -11   9   3          5.92          7.43         3.57 o                         
 -10   9   3        104.82        117.58         5.55 o                         
  -9   9   3         51.12         42.27         3.89 o                         
  -8   9   3          5.07          7.94         1.99 o                         
  -7   9   3        302.95        270.59         4.95 o                         
  -6   9   3         47.80         37.79         2.26 o                         
  -5   9   3        291.84        275.18         3.73 o                         
  -4   9   3        118.10        120.48         2.28 o                         
  -3   9   3         49.59         46.63         1.37 o                         
  -2   9   3         47.96         60.33         1.52 o                         
  -1   9   3         59.75         72.36         2.02 o                         
   0   9   3         26.55         35.19         1.54 o                         
   1   9   3        518.63        513.36         6.58 o                         
   2   9   3         44.44         39.37         1.91 o                         
   3   9   3         10.18         11.62         1.46 o                         
   4   9   3        510.09        502.26         6.94 o                         
   5   9   3         11.77         15.07         2.05 o                         
   6   9   3        677.03        642.66         8.25 o                         
   7   9   3        221.69        216.36         4.56 o                         
   8   9   3          1.51          1.45         1.75 o                         
   9   9   3          4.47          4.09         2.63 o                         
  10   9   3          3.80          3.75         3.51 o                         
  11   9   3          4.60          6.35         3.20 o                         
 -12  10   3          0.05         -3.35         6.86 o                         
 -11  10   3         96.91        122.04        16.92 o                         
 -10  10   3          0.01          1.12         3.63 o                         
  -9  10   3        122.44        122.06         7.40 o                         
  -8  10   3         37.29         46.56         3.62 o                         
  -7  10   3        123.38        127.66         8.36 o                         
  -6  10   3          4.71          5.93         2.06 o                         
  -5  10   3        166.72        149.72         4.71 o                         
  -4  10   3         86.44         80.72         2.95 o                         
  -3  10   3         17.53         13.26         1.52 o                         
  -2  10   3          0.03         -0.81         0.99 o                         
  -1  10   3        109.99        113.88         2.57 o                         
   0  10   3         75.58         67.24         2.43 o                         
   1  10   3        446.52        418.66         6.02 o                         
   2  10   3          0.25         -1.30         1.30 o                         
   3  10   3        161.18        139.54         3.50 o                         
   4  10   3        245.20        243.76         4.78 o                         
   5  10   3        573.80        543.38         8.05 o                         
   6  10   3          1.60          0.51         1.72 o                         
   7  10   3         27.63         22.15         2.25 o                         
   8  10   3         16.00          8.86         2.43 o                         
   9  10   3        244.18        262.65         8.82 o                         
  10  10   3          5.07          6.92         2.99 o                         
  11  10   3         10.51         11.98         3.53 o                         
 -11  11   3          3.70          6.11         4.47 o                         
 -10  11   3         30.71         44.12         5.71 o                         
  -9  11   3         12.79         13.14         4.17 o                         
  -8  11   3          0.36          0.25         6.13 o                         
  -7  11   3          0.43          1.57         3.28 o                         
  -6  11   3          1.71          5.64         3.12 o                         
  -5  11   3        179.29        204.67         6.88 o                         
  -4  11   3        221.64        229.62         7.39 o                         
  -3  11   3        365.22        358.80         7.94 o                         
  -2  11   3        619.43        638.00        11.23 o                         
  -1  11   3        126.54        152.03         5.20 o                         
   0  11   3        907.41        858.45        13.52 o                         
   1  11   3        176.15        170.46         4.53 o                         
   2  11   3        285.48        312.49         6.11 o                         
   3  11   3         44.50         46.41         2.75 o                         
   4  11   3        460.57        472.62        14.91 o                         
   5  11   3         45.04         58.89         3.27 o                         
   6  11   3          8.34          9.47         2.66 o                         
   7  11   3         62.94         68.97         5.06 o                         
   8  11   3         68.74         69.33         5.30 o                         
   9  11   3          0.36          4.25         2.85 o                         
  10  11   3         42.64         27.90         3.94 o                         
 -10  12   3          9.13         12.63         4.47 o                         
  -9  12   3         11.59         18.21         4.67 o                         
  -8  12   3         52.87         65.40         5.71 o                         
  -7  12   3        104.68        104.95         6.75 o                         
  -6  12   3        177.45        171.15         7.75 o                         
  -5  12   3          0.17          0.31         5.39 o                         
  -4  12   3          0.19         -3.14         3.43 o                         
  -3  12   3        117.42        107.66         6.41 o                         
  -2  12   3          0.40         -2.14         2.14 o                         
  -1  12   3        225.92        207.68         6.30 o                         
   0  12   3          2.92          3.81         2.49 o                         
   1  12   3         92.76         90.24         4.56 o                         
   2  12   3          0.28         -0.01         2.17 o                         
   3  12   3        166.23        196.81         6.30 o                         
   4  12   3         48.19         63.79        11.77 o                         
   5  12   3         11.02          7.35         5.39 o                         
   6  12   3         22.54         28.44         6.86 o                         
   7  12   3          1.38          0.49         5.39 o                         
   8  12   3        100.86        101.49        10.30 o                         
   9  12   3         33.87         17.16         6.86 o                         
  -9  13   3          0.02          0.17         3.89 o                         
  -8  13   3         55.47         76.27         6.56 o                         
  -7  13   3         24.56         25.01         4.47 o                         
  -6  13   3          2.18          1.96         3.47 o                         
  -5  13   3         75.11         59.86         5.37 o                         
  -4  13   3        100.64         92.10         9.32 o                         
  -3  13   3          0.21         -0.41         3.28 o                         
  -2  13   3        253.87        270.88         9.36 o                         
  -1  13   3         42.58         46.35         5.02 o                         
   0  13   3         47.42         37.28         5.39 o                         
   1  13   3         43.21         46.64         4.82 o                         
   2  13   3         41.90         49.03         7.84 o                         
   3  13   3        209.38        186.81        12.26 o                         
   4  13   3          9.55         15.69         6.37 o                         
   5  13   3          1.87         -3.92         4.90 o                         
   6  13   3          5.65         10.30         5.88 o                         
   7  13   3         10.37          3.43         5.88 o                         
   8  13   3          3.49          6.86         5.88 o                         
   9  13   3         29.05         31.87         7.84 o                         
  -8  14   3         33.76         58.55         6.06 o                         
  -7  14   3        173.77        221.96         9.84 o                         
  -6  14   3          9.80         11.03         4.16 o                         
  -5  14   3        252.93        244.59        12.99 o                         
  -4  14   3         13.17         17.06         4.41 o                         
  -3  14   3          8.05          9.98         3.77 o                         
  -2  14   3         47.20         51.18         5.37 o                         
  -1  14   3         27.93         24.08         4.32 o                         
   0  14   3          3.30          2.45         5.88 o                         
   1  14   3          0.17         -5.39         5.39 o                         
   2  14   3          3.52          5.88         5.88 o                         
   3  14   3         19.20         13.24         6.37 o                         
   4  14   3          0.64          4.90         5.88 o                         
   5  14   3          2.70         -4.90         5.39 o                         
   6  14   3         11.62         16.67         6.37 o                         
   7  14   3          0.68          1.47         6.37 o                         
   8  14   3          0.52          4.90         6.37 o                         
  -7  15   3          3.28          8.34         4.90 o                         
  -6  15   3         40.07         54.86        12.26 o                         
  -5  15   3          0.17         -1.61         3.63 o                         
  -4  15   3         27.97         18.73         4.47 o                         
  -3  15   3          9.97          1.75         3.98 o                         
  -2  15   3         42.91         43.64         7.84 o                         
  -1  15   3         14.52         15.20         6.86 o                         
   0  15   3          0.61         -1.47         5.88 o                         
   1  15   3          7.56          3.43         5.88 o                         
   2  15   3        125.73        138.76        11.77 o                         
   3  15   3          0.12         -5.39         5.39 o                         
   4  15   3          0.10         -5.39         5.39 o                         
   5  15   3         22.64         23.04         7.35 o                         
   6  15   3         10.31          9.32         6.37 o                         
  -5  16   3          0.15         -2.45         7.84 o                         
  -4  16   3          0.01          2.94         5.88 o                         
  -3  16   3          0.01         -5.88         5.88 o                         
  -2  16   3         20.83         22.55         7.35 o                         
  -1  16   3          7.67         -6.37         6.37 o                         
   0  16   3         15.43         16.18         7.35 o                         
   1  16   3         19.26         18.14         7.84 o                         
   2  16   3         10.21         24.03         7.35 o                         
   3  16   3          0.67         -3.43         6.37 o                         
   4  16   3          6.21         18.63         7.35 o                         
   5  16   3          0.20          1.47         6.86 o                         
  -3  17   3          0.02         -2.94         7.35 o                         
  -2  17   3          8.31          2.45         7.35 o                         
  -1  17   3          1.65          4.41         7.35 o                         
   0  17   3          4.10         -6.37         6.37 o                         
   1  17   3         28.92         44.62         9.32 o                         
   2  17   3         86.06        110.32        11.77 o                         
 -14   0   4          2.47          5.39         5.39 o                         
 -13   0   4          7.07          4.41         5.39 o                         
 -12   0   4         77.40         90.71         8.83 o                         
 -11   0   4         64.93         48.05         6.86 o                         
 -10   0   4        153.50        146.11         9.32 o                         
  -9   0   4        474.40        479.52        16.18 o                         
  -8   0   4        288.11        307.42        11.77 o                         
  -7   0   4       1414.63       1489.69        23.20 o                         
  -6   0   4        328.99        230.37         9.32 o                         
  -5   0   4         87.74         78.13         2.80 o                         
  -4   0   4        129.28         66.97         2.41 o                         
  -3   0   4      25164.01      23420.16       220.05 o                         
  -2   0   4      13134.89      11918.01       111.92 o                         
  -1   0   4        264.64        291.75         4.31 o                         
   0   0   4       8496.01       8082.93        79.62 o                         
   1   0   4       5451.84       5164.37        51.05 o                         
   2   0   4        745.64        721.14         9.32 o                         
   3   0   4       5215.78       4900.21        67.34 o                         
   4   0   4        870.32        867.18        14.38 o                         
   5   0   4       1594.70       1736.48        26.83 o                         
   6   0   4        734.09        729.63        13.87 o                         
   7   0   4          0.33          2.94         2.08 o                         
   8   0   4        416.86        397.15        14.22 o                         
   9   0   4         11.68         20.59         4.90 o                         
  10   0   4         40.47         46.09         6.37 o                         
  11   0   4         75.67         81.39         8.34 o                         
  12   0   4       1132.97       1185.08        33.83 o                         
  13   0   4        122.01        155.43        13.24 o                         
 -14   1   4          1.25         -4.17         4.17 o                         
 -13   1   4          4.44          2.63         6.13 o                         
 -12   1   4          7.77          5.86         5.64 o                         
 -11   1   4        480.01        455.08        12.48 o                         
 -10   1   4        249.90        221.58         8.34 o                         
  -9   1   4         42.52         44.62         3.81 o                         
  -8   1   4         15.94         18.09         2.93 o                         
  -7   1   4          9.63          5.06         1.77 o                         
  -6   1   4         67.54         66.50         2.27 o                         
  -5   1   4        224.32        248.15         3.58 o                         
  -4   1   4       1194.99       1297.96        11.35 o                         
  -3   1   4       4324.73       4421.43        30.21 o                         
  -2   1   4          1.51          0.63         0.37 o                         
  -1   1   4         95.77         97.62         1.33 o                         
   0   1   4       1015.10       1017.11         7.68 o                         
   1   1   4        345.63        368.17         3.07 o                         
   2   1   4       1836.70       1762.92        12.13 o                         
   3   1   4       8107.47       8219.12        66.86 o                         
   4   1   4        436.37        434.33         5.93 o                         
   5   1   4        177.60        148.31         3.43 o                         
   6   1   4        255.80        310.74         6.51 o                         
   7   1   4          2.25          6.92         1.87 o                         
   8   1   4         18.96         17.08         2.55 o                         
   9   1   4         79.63         76.41         4.05 o                         
  10   1   4         39.23         31.88         4.16 o                         
  11   1   4         85.50         79.69         5.89 o                         
  12   1   4         36.76         46.02         5.37 o                         
  13   1   4        126.93        131.59         8.14 o                         
 -14   2   4         30.05         30.26         5.64 o                         
 -13   2   4          2.32          2.72         5.15 o                         
 -12   2   4          8.35         11.83         3.98 o                         
 -11   2   4          1.83          1.96         3.12 o                         
 -10   2   4         28.25         26.32         3.81 o                         
  -9   2   4          0.10         -2.23         2.23 o                         
  -8   2   4         48.48         52.80         3.11 o                         
  -7   2   4        352.05        354.60         8.12 o                         
  -6   2   4        265.21        289.92         4.54 o                         
  -5   2   4        170.05        160.03         2.82 o                         
  -4   2   4        851.22        838.51         6.58 o                         
  -3   2   4       2708.85       2826.86        18.74 o                         
  -2   2   4       4070.50       4094.83        26.41 o                         
  -1   2   4        932.22        914.08         6.48 o                         
   0   2   4       2150.12       2167.57        15.86 o                         
   1   2   4         40.90         48.62         0.88 o                         
   2   2   4       6065.17       6035.61        36.83 o                         
   3   2   4        382.78        411.64         4.60 o                         
   4   2   4       3107.24       3261.27        27.58 o                         
   5   2   4         33.96         25.44         1.54 o                         
   6   2   4         53.83         62.83         2.76 o                         
   7   2   4        118.08        122.85         3.58 o                         
   8   2   4         16.76         15.83         2.44 o                         
   9   2   4        174.61        171.39         5.85 o                         
  10   2   4         77.57         85.35         5.42 o                         
  11   2   4        112.80        126.08         7.28 o                         
  12   2   4         40.55         41.01         5.20 o                         
  13   2   4         46.50         44.53         6.26 o                         
 -14   3   4         21.39         19.54         7.35 o                         
 -13   3   4         46.85         43.15         5.55 o                         
 -12   3   4         24.54         30.20         4.85 o                         
 -11   3   4         11.64         14.20         3.63 o                         
 -10   3   4          3.85          0.25         2.77 o                         
  -9   3   4        642.91        615.27        13.69 o                         
  -8   3   4        298.98        259.48         8.00 o                         
  -7   3   4        271.59        251.49         5.02 o                         
  -6   3   4          3.43          6.61         2.77 o                         
  -5   3   4          7.89         -1.02         1.02 o                         
  -4   3   4        163.42        154.03         2.42 o                         
  -3   3   4        843.47        874.99         6.57 o                         
  -2   3   4       1822.83       1717.03        11.09 o                         
  -1   3   4        473.56        480.75         3.59 o                         
   0   3   4       4501.20       4494.86        29.15 o                         
   1   3   4       6001.78       5951.87        36.41 o                         
   2   3   4       1631.34       1724.46        11.17 o                         
   3   3   4         79.72        118.84         2.02 o                         
   4   3   4        755.63        771.79         7.86 o                         
   5   3   4         72.90         64.91         1.98 o                         
   6   3   4         48.04         46.25         2.01 o                         
   7   3   4         26.61         24.38         2.44 o                         
   8   3   4        153.58        156.99         5.28 o                         
   9   3   4        111.59        110.33         4.88 o                         
  10   3   4        980.79        966.54        16.22 o                         
  11   3   4         40.28         56.78         3.60 o                         
  12   3   4          0.13         -1.49         2.80 o                         
  13   3   4          8.57         11.03         3.62 o                         
 -14   4   4          2.26          7.43         4.67 o                         
 -13   4   4         16.10         22.43         5.02 o                         
 -12   4   4         98.39        100.72        12.26 o                         
 -11   4   4        189.55        185.99         8.14 o                         
 -10   4   4         41.98         37.14         5.39 o                         
  -9   4   4          3.30          6.35         3.34 o                         
  -8   4   4        255.22        252.30         5.39 o                         
  -7   4   4        875.80        864.32        11.18 o                         
  -6   4   4          0.17          1.38         1.04 o                         
  -5   4   4         75.38         88.87         2.66 o                         
  -4   4   4       1091.20       1085.15         8.63 o                         
  -3   4   4       2230.42       2338.56        15.22 o                         
  -2   4   4          0.52          1.45         0.34 o                         
  -1   4   4        487.36        502.95         3.67 o                         
   0   4   4        924.02        981.36         6.37 o                         
   1   4   4        633.12        671.25         5.93 o                         
   2   4   4          1.48          4.76         0.59 o                         
   3   4   4       3460.26       3654.73        27.03 o                         
   4   4   4        587.29        592.93         6.10 o                         
   5   4   4        263.89        250.49         4.39 o                         
   6   4   4          2.34          2.17         1.09 o                         
   7   4   4        318.62        323.40         5.47 o                         
   8   4   4         38.27         44.66         4.82 o                         
   9   4   4        151.20        137.93         4.71 o                         
  10   4   4          0.46          4.84         2.32 o                         
  11   4   4         37.55         40.87         3.46 o                         
  12   4   4          9.98         18.47         3.06 o                         
  13   4   4         40.52         34.49         4.15 o                         
 -14   5   4         13.36         19.64         5.17 o                         
 -13   5   4         17.59         15.71         4.82 o                         
 -12   5   4         10.23         13.59         7.84 o                         
 -11   5   4          3.57          6.86         3.47 o                         
 -10   5   4        275.24        261.43         7.55 o                         
  -9   5   4        348.84        323.20         7.82 o                         
  -8   5   4        200.06        217.53         6.37 o                         
  -7   5   4         67.14         70.08         2.59 o                         
  -6   5   4        105.67         97.44         3.47 o                         
  -5   5   4         11.49         15.98         1.45 o                         
  -4   5   4        686.88        717.34         6.74 o                         
  -3   5   4        196.80        233.63         2.68 o                         
  -2   5   4        368.93        503.84         3.97 o                         
  -1   5   4        139.53        160.29         1.78 o                         
   0   5   4        415.20        477.07         4.74 o                         
   1   5   4        630.67        700.90         5.57 o                         
   2   5   4       2382.98       2403.97        16.59 o                         
   3   5   4       2191.66       2306.96        17.79 o                         
   4   5   4        148.17        131.98         2.52 o                         
   5   5   4       1132.39       1089.70        10.26 o                         
   6   5   4          9.91         11.39         1.39 o                         
   7   5   4        213.57        253.20         4.96 o                         
   8   5   4        270.69        289.12         6.29 o                         
   9   5   4        262.87        297.27         6.73 o                         
  10   5   4         56.44         50.75         6.02 o                         
  11   5   4          1.29          4.31         2.51 o                         
  12   5   4         34.07         37.58         3.63 o                         
  13   5   4         24.66         31.87         3.86 o                         
 -13   6   4         82.07         96.32         7.10 o                         
 -12   6   4         45.69         45.85         6.13 o                         
 -11   6   4          0.07          1.07         2.63 o                         
 -10   6   4         18.94         16.81         4.01 o                         
  -9   6   4          0.03         -0.15         2.06 o                         
  -8   6   4         40.08         36.29         3.68 o                         
  -7   6   4          0.02         -0.64         1.26 o                         
  -6   6   4          1.57          5.14         1.21 o                         
  -5   6   4       1221.51       1205.31        12.38 o                         
  -4   6   4        823.33        788.59         7.00 o                         
  -3   6   4        928.03       1031.29         8.31 o                         
  -2   6   4        994.04       1082.78         8.27 o                         
  -1   6   4        892.02        818.75         8.08 o                         
   0   6   4         16.60         17.26         1.10 o                         
   1   6   4         19.49         23.89         1.08 o                         
   2   6   4         15.09          4.15         0.50 o                         
   3   6   4         16.88         20.03         1.02 o                         
   4   6   4         23.11         15.83         1.16 o                         
   5   6   4       1594.78       1551.84        16.82 o                         
   6   6   4       1651.18       1593.37        18.92 o                         
   7   6   4          6.35          8.74         1.72 o                         
   8   6   4        363.68        372.05         7.25 o                         
   9   6   4         49.59         48.36         3.17 o                         
  10   6   4         60.94         62.02         3.65 o                         
  11   6   4          1.01         -2.32         2.32 o                         
  12   6   4          9.37          8.39         2.87 o                         
 -13   7   4         35.02         33.74         5.37 o                         
 -12   7   4         15.00         14.81         3.29 o                         
 -11   7   4         51.63         60.73         7.96 o                         
 -10   7   4         12.11         10.55         2.80 o                         
  -9   7   4          0.62         -1.14         2.16 o                         
  -8   7   4        130.53        130.65         4.21 o                         
  -7   7   4        201.03        205.41         4.31 o                         
  -6   7   4        454.00        485.22         6.21 o                         
  -5   7   4        301.27        300.59         4.38 o                         
  -4   7   4        345.97        352.64         4.21 o                         
  -3   7   4          0.05          3.56         0.66 o                         
  -2   7   4       4337.49       4595.60        27.94 o                         
  -1   7   4        133.19        167.61         2.86 o                         
   0   7   4       1128.50       1154.92        14.40 o                         
   1   7   4         62.86         54.08         1.72 o                         
   2   7   4         17.92         16.13         0.60 o                         
   3   7   4        473.78        480.42         4.98 o                         
   4   7   4        611.17        606.41         6.48 o                         
   5   7   4          0.11          2.26         1.35 o                         
   6   7   4       1163.76       1134.14        11.80 o                         
   7   7   4         35.00         33.80         2.21 o                         
   8   7   4         33.27         27.14         2.32 o                         
   9   7   4        101.67         94.47         5.59 o                         
  10   7   4          4.91          0.26         2.22 o                         
  11   7   4         18.80         21.98         3.00 o                         
  12   7   4          4.40          6.86         3.37 o                         
 -13   8   4          5.22         10.45         4.32 o                         
 -12   8   4         14.76         22.58         3.86 o                         
 -11   8   4          0.58          0.68         2.70 o                         
 -10   8   4        174.39        197.01         6.59 o                         
  -9   8   4         96.32         87.14         4.71 o                         
  -8   8   4        249.74        244.46         5.57 o                         
  -7   8   4         11.36          9.21         1.95 o                         
  -6   8   4        159.96        152.92         3.27 o                         
  -5   8   4         22.19         20.04         1.43 o                         
  -4   8   4          6.67          6.13         0.95 o                         
  -3   8   4         15.93         15.35         1.19 o                         
  -2   8   4          8.05         10.85         0.66 o                         
  -1   8   4       2151.02       2328.75        24.18 o                         
   0   8   4         50.34         51.90         1.78 o                         
   1   8   4        253.84        237.30         3.98 o                         
   2   8   4         34.96         41.60         2.58 o                         
   3   8   4        421.55        432.82         5.68 o                         
   4   8   4         28.02         24.92         1.50 o                         
   5   8   4         43.99         43.60         2.26 o                         
   6   8   4         81.82         85.72         3.28 o                         
   7   8   4        213.13        209.96         4.35 o                         
   8   8   4         64.77         59.40         2.96 o                         
   9   8   4         22.70         16.84         3.09 o                         
  10   8   4          7.82          9.16         3.09 o                         
  11   8   4          0.20          2.64         3.97 o                         
  12   8   4         26.14         28.74         4.92 o                         
 -12   9   4          9.82         10.09         3.46 o                         
 -11   9   4         17.66         15.04         3.40 o                         
 -10   9   4          2.54          4.67         2.83 o                         
  -9   9   4         43.05         42.91         3.22 o                         
  -8   9   4          3.61          3.46         1.73 o                         
  -7   9   4          8.50          4.75         1.58 o                         
  -6   9   4         33.60         32.89         1.82 o                         
  -5   9   4        101.05        120.35         2.47 o                         
  -4   9   4         77.31         87.73         2.18 o                         
  -3   9   4        165.62        186.60         2.97 o                         
  -2   9   4        232.90        216.33         3.16 o                         
  -1   9   4          0.51          0.00         0.83 o                         
   0   9   4          0.07          0.18         0.93 o                         
   1   9   4        272.01        263.84         4.42 o                         
   2   9   4        167.67        176.63         3.61 o                         
   3   9   4        129.73        127.38         3.30 o                         
   4   9   4          0.01         -1.08         1.44 o                         
   5   9   4         37.56         32.85         2.32 o                         
   6   9   4          3.63          9.18         3.73 o                         
   7   9   4          0.57          3.31         1.91 o                         
   8   9   4         51.18         50.09         3.23 o                         
   9   9   4        173.07        189.15         6.59 o                         
  10   9   4          1.40          5.37         3.46 o                         
  11   9   4          0.40          2.41         3.20 o                         
 -12  10   4         13.56          9.23         5.02 o                         
 -11  10   4         22.17         24.06         5.17 o                         
 -10  10   4          5.80          4.51         3.42 o                         
  -9  10   4         30.81         33.57         3.62 o                         
  -8  10   4         36.57         52.55         3.94 o                         
  -7  10   4          0.31         -1.99         1.99 o                         
  -6  10   4        241.81        241.36         6.72 o                         
  -5  10   4        109.25        118.75         3.69 o                         
  -4  10   4        137.07        115.40         2.96 o                         
  -3  10   4         95.61        100.51         2.60 o                         
  -2  10   4        110.75        112.18         2.69 o                         
  -1  10   4        910.06        916.71         9.06 o                         
   0  10   4         33.30         33.97         1.96 o                         
   1  10   4        481.67        467.79         8.66 o                         
   2  10   4        187.44        191.20         4.07 o                         
   3  10   4        218.91        232.62         4.52 o                         
   4  10   4         12.95         11.42         1.83 o                         
   5  10   4         26.35         24.67         2.58 o                         
   6  10   4          0.79          1.29         1.97 o                         
   7  10   4        158.63        140.85         4.86 o                         
   8  10   4        260.15        266.07        11.11 o                         
   9  10   4         62.89         71.32         4.51 o                         
  10  10   4         18.73         22.81         3.66 o                         
  11  10   4          4.22          6.96         3.37 o                         
 -11  11   4         29.74         35.05         5.71 o                         
 -10  11   4         31.10         31.89         5.17 o                         
  -9  11   4         12.42         13.32         4.12 o                         
  -8  11   4         75.62         73.30         5.86 o                         
  -7  11   4         33.13         26.31         4.12 o                         
  -6  11   4         92.73        120.95         6.70 o                         
  -5  11   4         15.16         11.84         3.42 o                         
  -4  11   4        846.53        846.85        15.48 o                         
  -3  11   4         21.83         21.77         2.96 o                         
  -2  11   4        180.20        182.80         4.56 o                         
  -1  11   4          9.91          8.17         1.90 o                         
   0  11   4        362.00        340.34         6.21 o                         
   1  11   4        536.62        561.28        11.85 o                         
   2  11   4        175.22        179.71         4.71 o                         
   3  11   4          7.83          5.74         1.70 o                         
   4  11   4         24.45         26.11         2.59 o                         
   5  11   4         51.88         56.57         3.08 o                         
   6  11   4          0.00         -1.87         2.37 o                         
   7  11   4          3.27          5.42         3.28 o                         
   8  11   4          0.17          3.11         3.42 o                         
   9  11   4         64.62         59.44         5.42 o                         
  10  11   4         17.56         16.66         6.62 o                         
 -10  12   4          5.47          8.67         4.32 o                         
  -9  12   4          0.67          0.00         4.90 o                         
  -8  12   4          0.00          1.99         3.42 o                         
  -7  12   4         14.24         15.18         3.98 o                         
  -6  12   4          0.15          2.51         3.06 o                         
  -5  12   4          1.55          2.13         2.93 o                         
  -4  12   4          8.78         12.98         3.28 o                         
  -3  12   4        234.39        231.78        12.01 o                         
  -2  12   4        125.20        113.83         5.51 o                         
  -1  12   4          4.41          6.70         2.43 o                         
   0  12   4         10.26          7.27         2.57 o                         
   1  12   4         18.71         21.15         2.93 o                         
   2  12   4          0.01         -1.47         2.83 o                         
   3  12   4         18.13         19.08         4.32 o                         
   4  12   4         45.35         54.25         5.86 o                         
   5  12   4          0.11         -0.28         3.63 o                         
   6  12   4          7.03         11.28         5.88 o                         
   7  12   4          1.38          4.90         5.39 o                         
   8  12   4         11.55         13.24         6.37 o                         
   9  12   4          4.96         18.14         6.86 o                         
  -9  13   4         37.49         40.35         5.51 o                         
  -8  13   4          0.19         -1.96         4.90 o                         
  -7  13   4          0.16         -1.91         3.28 o                         
  -6  13   4         55.59         47.37         9.56 o                         
  -5  13   4          0.05         -0.98         4.41 o                         
  -4  13   4         14.80         18.93         6.62 o                         
  -3  13   4          0.54          1.47         3.12 o                         
  -2  13   4         83.60         62.66         6.62 o                         
  -1  13   4         50.12         52.18         5.02 o                         
   0  13   4         17.66         14.22         6.37 o                         
   1  13   4          0.40         -0.49         4.90 o                         
   2  13   4          0.00          3.92         5.88 o                         
   3  13   4          3.68         11.77         6.37 o                         
   4  13   4          0.53          3.43         5.88 o                         
   5  13   4         21.39         20.59         6.37 o                         
   6  13   4          0.23          9.32         5.88 o                         
   7  13   4         18.95         12.26         6.37 o                         
   8  13   4          9.53         22.55         7.35 o                         
  -8  14   4          5.29         14.18         4.47 o                         
  -7  14   4          0.11         -0.47         9.81 o                         
  -6  14   4        118.32        133.71         7.75 o                         
  -5  14   4         39.70         47.11         5.17 o                         
  -4  14   4         48.36         54.28         5.30 o                         
  -3  14   4         17.57         23.54         7.11 o                         
  -2  14   4          1.47         -0.49         5.39 o                         
  -1  14   4         10.27         13.73         5.88 o                         
   0  14   4         53.07         44.13         7.84 o                         
   1  14   4         38.12         30.40         7.35 o                         
   2  14   4          7.79         17.65         6.37 o                         
   3  14   4         62.22         71.09         9.32 o                         
   4  14   4         82.40         96.10         9.81 o                         
   5  14   4          1.00          5.39         5.88 o                         
   6  14   4          0.59         -3.43         5.88 o                         
   7  14   4         58.15         73.06         9.81 o                         
  -7  15   4         95.12        132.43        16.18 o                         
  -6  15   4         10.73         25.36         4.90 o                         
  -5  15   4          0.91         -1.78         3.77 o                         
  -4  15   4         13.34          2.45         5.88 o                         
  -3  15   4          4.82          5.39         5.88 o                         
  -2  15   4         10.17          3.43         5.39 o                         
  -1  15   4          0.04         -2.45         5.88 o                         
   0  15   4          0.13         -5.39         5.39 o                         
   1  15   4         29.82         22.06         7.35 o                         
   2  15   4         15.02         22.06         7.84 o                         
   3  15   4         28.82         26.48         7.84 o                         
   4  15   4          2.19         -1.96         6.37 o                         
   5  15   4          7.62          8.83         6.86 o                         
   6  15   4         30.39         39.22         8.83 o                         
  -5  16   4          0.86         -6.37         6.37 o                         
  -4  16   4         19.34         14.22         7.35 o                         
  -3  16   4          6.00          0.49         6.37 o                         
  -2  16   4          0.07         -5.88         5.88 o                         
  -1  16   4          0.76         -1.47         6.37 o                         
   0  16   4         15.68         13.24         7.35 o                         
   1  16   4         22.17         28.93         8.34 o                         
   2  16   4          5.80         -6.37         6.37 o                         
   3  16   4         15.65         19.61         7.84 o                         
   4  16   4         30.43         34.81         8.83 o                         
  -2  17   4         13.74          8.34         7.84 o                         
  -1  17   4          6.83          7.35         7.35 o                         
   0  17   4          2.09         -6.37         6.37 o                         
   1  17   4          5.24         -6.37         6.37 o                         
 -14   1   5          1.68          2.94         4.32 o                         
 -13   1   5          4.80          7.91         8.09 o                         
 -12   1   5          1.44          1.81         3.28 o                         
 -11   1   5         18.03         13.14         3.63 o                         
 -10   1   5         52.36         36.80         4.16 o                         
  -9   1   5        135.47        149.73         6.41 o                         
  -8   1   5         86.48         83.28         4.72 o                         
  -7   1   5        195.25        218.01         5.31 o                         
  -6   1   5        818.65        838.12        10.53 o                         
  -5   1   5        162.62        166.80         2.95 o                         
  -4   1   5       1209.81       1254.94        10.41 o                         
  -3   1   5       1005.11       1050.91         8.13 o                         
  -2   1   5       2574.71       2650.16        18.45 o                         
  -1   1   5       3767.22       3734.25        28.22 o                         
   0   1   5       1208.84       1228.09         9.26 o                         
   1   1   5         38.61         31.67         1.13 o                         
   2   1   5        267.30        236.79         2.36 o                         
   3   1   5          8.30          4.12         0.53 o                         
   4   1   5       1348.18       1254.32        14.95 o                         
   5   1   5       1041.74       1137.28        10.82 o                         
   6   1   5        438.27        412.93         6.46 o                         
   7   1   5          0.13          0.33         1.70 o                         
   8   1   5         78.09         67.24         3.66 o                         
   9   1   5          0.30         -0.66         2.06 o                         
  10   1   5          1.05          2.45         3.12 o                         
  11   1   5          4.68          5.56         3.63 o                         
  12   1   5          3.52         10.01         3.24 o                         
  13   1   5          2.81          5.33         4.26 o                         
 -14   2   5          7.85         10.17         4.67 o                         
 -13   2   5         30.56         29.49         5.20 o                         
 -12   2   5         19.06         20.80         4.16 o                         
 -11   2   5          7.36         11.72         3.63 o                         
 -10   2   5         90.90         83.52         9.07 o                         
  -9   2   5        329.20        287.19         7.07 o                         
  -8   2   5        233.41        206.23         5.71 o                         
  -7   2   5        436.67        448.58         6.67 o                         
  -6   2   5         34.60         39.67         1.77 o                         
  -5   2   5       2400.45       2541.74        21.03 o                         
  -4   2   5         27.43         48.89         1.44 o                         
  -3   2   5       1530.95       1696.47        12.41 o                         
  -2   2   5       6063.12       6001.70        38.41 o                         
  -1   2   5        183.03        219.75         2.28 o                         
   0   2   5       2493.69       2576.28        19.80 o                         
   1   2   5         32.99         40.93         1.05 o                         
   2   2   5        257.22        222.26         2.35 o                         
   3   2   5       5746.10       5905.37        41.49 o                         
   4   2   5         19.91         41.29         2.21 o                         
   5   2   5         55.50         75.48         1.91 o                         
   6   2   5        379.93        386.39         5.05 o                         
   7   2   5        145.41        140.92         3.97 o                         
   8   2   5        153.67        156.54         5.59 o                         
   9   2   5         34.63         35.38         2.73 o                         
  10   2   5          4.85         12.75         2.57 o                         
  11   2   5        111.07        107.38         5.28 o                         
  12   2   5          4.39         11.44         3.40 o                         
  13   2   5          0.75         -0.13         3.29 o                         
 -14   3   5          0.74         -3.13         4.41 o                         
 -13   3   5          8.15         12.43         4.32 o                         
 -12   3   5         29.06         42.20        12.50 o                         
 -11   3   5        107.77        101.74        16.92 o                         
 -10   3   5         26.04         23.96         5.88 o                         
  -9   3   5         49.73         37.94         3.01 o                         
  -8   3   5         89.26         91.35         3.86 o                         
  -7   3   5         79.73         73.53         3.54 o                         
  -6   3   5         73.62         94.49         2.57 o                         
  -5   3   5       2207.94       2186.99        18.34 o                         
  -4   3   5       2829.65       2810.82        19.19 o                         
  -3   3   5       1238.38       1364.20         9.71 o                         
  -2   3   5        160.12        167.68         1.79 o                         
  -1   3   5       3989.81       3867.80        24.50 o                         
   0   3   5       1243.32       1223.36         9.47 o                         
   1   3   5         91.97        103.79         1.38 o                         
   2   3   5       1425.19       1643.07        11.96 o                         
   3   3   5       2796.16       2979.16        20.67 o                         
   4   3   5         16.26         31.36         1.74 o                         
   5   3   5        261.23        246.54         3.72 o                         
   6   3   5         84.09         76.99         2.27 o                         
   7   3   5         38.70         30.06         1.91 o                         
   8   3   5         30.33         33.82         2.63 o                         
   9   3   5          2.33          2.88         2.07 o                         
  10   3   5        205.51        190.04         5.68 o                         
  11   3   5         59.79         80.73         4.02 o                         
  12   3   5          1.73          1.13         3.08 o                         
  13   3   5         62.07         68.76         5.17 o                         
 -14   4   5          1.66         -3.28         3.98 o                         
 -13   4   5         40.22         37.47         5.37 o                         
 -12   4   5         41.76         45.60         5.37 o                         
 -11   4   5        139.89        139.06         7.60 o                         
 -10   4   5        305.03        286.00         9.34 o                         
  -9   4   5        128.11        125.58         6.83 o                         
  -8   4   5        219.35        199.02         5.87 o                         
  -7   4   5         18.47         25.24         1.83 o                         
  -6   4   5        504.09        471.80         6.42 o                         
  -5   4   5        539.50        609.53         6.53 o                         
  -4   4   5       5500.06       6017.77        41.00 o                         
  -3   4   5        132.99        121.41         1.64 o                         
  -2   4   5        641.28        673.71         4.80 o                         
  -1   4   5        523.45        499.24         3.86 o                         
   0   4   5       1456.46       1461.66        10.07 o                         
   1   4   5        606.19        792.51         5.99 o                         
   2   4   5         28.96         39.45         1.10 o                         
   3   4   5          0.59          1.01         0.98 o                         
   4   4   5         30.72         38.33         1.49 o                         
   5   4   5        136.17        147.31         2.73 o                         
   6   4   5         19.79         15.47         1.33 o                         
   7   4   5        337.66        327.25         5.56 o                         
   8   4   5         98.31         83.79         3.53 o                         
   9   4   5        193.31        180.78         5.32 o                         
  10   4   5        106.00        114.70         5.87 o                         
  11   4   5         44.34         48.09         3.58 o                         
  12   4   5         57.36         64.09         4.13 o                         
  13   4   5          2.02          2.47         3.29 o                         
 -14   5   5          0.83         -3.19         3.81 o                         
 -13   5   5         98.06         90.90         6.75 o                         
 -12   5   5         12.74         18.63         4.32 o                         
 -11   5   5         15.58          7.77         3.63 o                         
 -10   5   5         20.54         30.16         3.98 o                         
  -9   5   5         60.43         59.34         3.19 o                         
  -8   5   5        362.80        365.87         6.73 o                         
  -7   5   5         95.80         90.33         2.86 o                         
  -6   5   5        504.72        445.12         6.23 o                         
  -5   5   5          0.39          1.69         0.99 o                         
  -4   5   5          1.12         -0.17         0.62 o                         
  -3   5   5          0.36         10.11         0.66 o                         
  -2   5   5       1149.43       1219.28         8.01 o                         
  -1   5   5       1103.51       1133.38         7.59 o                         
   0   5   5        294.47        289.41         3.41 o                         
   1   5   5       6947.23       7308.06        82.52 o                         
   2   5   5       1369.31       1514.06        12.62 o                         
   3   5   5        148.00        168.33         2.30 o                         
   4   5   5        620.58        584.75         5.88 o                         
   5   5   5        367.65        398.62         4.97 o                         
   6   5   5        138.88        133.38         3.20 o                         
   7   5   5        788.50        845.12         9.60 o                         
   8   5   5        244.07        229.93         5.10 o                         
   9   5   5          8.75          0.37         2.21 o                         
  10   5   5         28.21         21.52         2.73 o                         
  11   5   5         14.80         13.67         2.68 o                         
  12   5   5         35.18         42.21         3.86 o                         
 -13   6   5          5.09          5.61         6.37 o                         
 -12   6   5          0.11         -3.28         3.28 o                         
 -11   6   5          2.65          3.20         4.41 o                         
 -10   6   5         25.69         18.61         3.58 o                         
  -9   6   5         25.96         26.32         2.55 o                         
  -8   6   5          0.91          0.15         1.58 o                         
  -7   6   5         50.04         58.15         3.13 o                         
  -6   6   5        115.76        116.10         3.32 o                         
  -5   6   5        202.34        198.81         3.44 o                         
  -4   6   5         43.23         38.41         1.43 o                         
  -3   6   5         57.40         64.68         1.67 o                         
  -2   6   5       1268.63       1300.24         9.98 o                         
  -1   6   5       1110.56       1170.36        10.02 o                         
   0   6   5        217.64        296.02         3.96 o                         
   1   6   5         85.67        133.59         2.01 o                         
   2   6   5         11.89         15.00         0.70 o                         
   3   6   5        885.52        936.89         7.66 o                         
   4   6   5        110.23        129.36         2.73 o                         
   5   6   5         93.00        100.48         2.64 o                         
   6   6   5         13.39         13.15         1.71 o                         
   7   6   5        814.36        804.97         9.43 o                         
   8   6   5         16.90         22.17         2.18 o                         
   9   6   5          6.89         10.71         2.37 o                         
  10   6   5         39.63         57.65         3.89 o                         
  11   6   5        132.48        130.76         5.94 o                         
  12   6   5         15.44         23.78         3.40 o                         
 -13   7   5          3.58         -3.77         3.77 o                         
 -12   7   5         56.62         63.45         6.06 o                         
 -11   7   5         38.27         32.26         4.02 o                         
 -10   7   5         39.75         55.82         4.10 o                         
  -9   7   5          7.10          8.25         2.12 o                         
  -8   7   5        122.72        119.64         4.53 o                         
  -7   7   5         29.91         27.33         1.92 o                         
  -6   7   5         65.65         57.53         2.16 o                         
  -5   7   5         10.23          9.30         1.18 o                         
  -4   7   5        177.01        160.41         2.74 o                         
  -3   7   5          7.53          7.30         0.89 o                         
  -2   7   5        338.21        412.07         3.76 o                         
  -1   7   5        910.69        978.69        12.67 o                         
   0   7   5          3.48          1.83         0.86 o                         
   1   7   5        297.33        327.29         5.12 o                         
   2   7   5        385.57        355.75         4.19 o                         
   3   7   5         23.33         19.60         0.90 o                         
   4   7   5         19.80         21.09         1.30 o                         
   5   7   5        598.09        559.00         6.93 o                         
   6   7   5          0.01         -1.13         1.44 o                         
   7   7   5         37.98         42.47         3.33 o                         
   8   7   5         35.81         33.80         2.47 o                         
   9   7   5          3.30          5.49         2.26 o                         
  10   7   5         48.56         47.01         3.41 o                         
  11   7   5          4.20          5.45         2.68 o                         
  12   7   5          2.78          5.48         3.37 o                         
 -13   8   5         11.12         19.11         4.85 o                         
 -12   8   5          6.22          4.02         5.46 o                         
 -11   8   5        148.06        169.26         6.68 o                         
 -10   8   5         31.36         29.53         3.61 o                         
  -9   8   5         88.10         88.88         3.82 o                         
  -8   8   5        221.85        165.10         5.27 o                         
  -7   8   5        320.78        302.73         5.05 o                         
  -6   8   5        234.33        199.26         3.81 o                         
  -5   8   5         19.20         16.00         1.73 o                         
  -4   8   5        335.10        350.41         4.53 o                         
  -3   8   5         36.48         31.96         1.06 o                         
  -2   8   5        307.32        293.38         3.73 o                         
  -1   8   5       1094.61       1239.11        13.54 o                         
   0   8   5       2860.37       2963.35        26.83 o                         
   1   8   5        310.95        299.25         4.61 o                         
   2   8   5        461.68        510.02         6.92 o                         
   3   8   5          2.23          1.45         0.93 o                         
   4   8   5        309.20        274.18         4.75 o                         
   5   8   5        591.36        578.16         9.32 o                         
   6   8   5         68.66         63.12         2.67 o                         
   7   8   5         72.16         55.21         2.88 o                         
   8   8   5         49.95         66.29         3.71 o                         
   9   8   5          9.13          8.58         4.68 o                         
  10   8   5          9.86         13.04         3.09 o                         
  11   8   5         29.97         48.62         4.51 o                         
 -12   9   5         40.08         38.16         4.51 o                         
 -11   9   5         14.85         15.26         3.37 o                         
 -10   9   5         52.29         65.30         3.88 o                         
  -9   9   5        131.98        118.35         4.12 o                         
  -8   9   5         15.35         22.48         2.54 o                         
  -7   9   5        363.08        313.53         5.21 o                         
  -6   9   5        124.92        101.28         2.95 o                         
  -5   9   5        257.46        249.63         4.37 o                         
  -4   9   5          0.14          1.68         1.13 o                         
  -3   9   5        834.37        849.94         9.15 o                         
  -2   9   5        103.13        104.28         2.56 o                         
  -1   9   5        873.32        841.89         9.56 o                         
   0   9   5         45.13         46.32         2.03 o                         
   1   9   5         92.51         90.58         2.76 o                         
   2   9   5        369.97        335.45         5.22 o                         
   3   9   5        505.97        500.54         6.86 o                         
   4   9   5       1098.61       1077.06        16.41 o                         
   5   9   5        465.29        434.52         8.16 o                         
   6   9   5        201.73        201.08         6.65 o                         
   7   9   5         67.30         43.42         4.22 o                         
   8   9   5        149.76        134.73         7.26 o                         
   9   9   5         17.98         22.31         3.29 o                         
  10   9   5         10.17         13.72         3.70 o                         
  11   9   5          8.84         14.26         3.58 o                         
 -12  10   5         17.87         15.46        11.03 o                         
 -11  10   5         30.29         18.19         4.82 o                         
 -10  10   5          5.53         13.07         3.27 o                         
  -9  10   5         59.65         55.97         4.33 o                         
  -8  10   5         41.30         55.15         4.01 o                         
  -7  10   5         10.53          6.35         2.44 o                         
  -6  10   5          1.29          2.42         1.47 o                         
  -5  10   5         80.13         77.34         2.77 o                         
  -4  10   5          0.77          0.80         1.26 o                         
  -3  10   5          0.01          1.01         1.17 o                         
  -2  10   5        207.17        241.12         4.23 o                         
  -1  10   5        314.07        269.33         4.09 o                         
   0  10   5        173.90        152.24         3.52 o                         
   1  10   5          6.48          7.41         1.62 o                         
   2  10   5        155.72        163.87         3.92 o                         
   3  10   5        555.21        545.28         8.98 o                         
   4  10   5          2.29          1.40         1.81 o                         
   5  10   5        108.21         95.45         3.63 o                         
   6  10   5          1.73          0.36         2.01 o                         
   7  10   5         32.15         55.23         5.04 o                         
   8  10   5         12.27         23.82         4.12 o                         
   9  10   5          0.21          8.16         3.77 o                         
  10  10   5         31.67         35.14         4.03 o                         
 -11  11   5          9.62         16.67         4.82 o                         
 -10  11   5         21.85         28.76         4.95 o                         
  -9  11   5          1.22          2.05         7.11 o                         
  -8  11   5          6.67          9.14         6.37 o                         
  -7  11   5          1.23          3.35         3.17 o                         
  -6  11   5        148.48        148.27         7.18 o                         
  -5  11   5          2.74          2.32         2.08 o                         
  -4  11   5         52.75         62.00         6.22 o                         
  -3  11   5         89.56         95.87         3.84 o                         
  -2  11   5        152.03        160.29         4.40 o                         
  -1  11   5        563.47        535.38         8.28 o                         
   0  11   5        113.06         92.33         3.64 o                         
   1  11   5       1696.47       1621.03        18.50 o                         
   2  11   5        114.86        104.39         3.89 o                         
   3  11   5         26.96         25.04         2.35 o                         
   4  11   5          0.16         -1.06         1.87 o                         
   5  11   5         25.61         31.05         2.64 o                         
   6  11   5        140.97        148.03         7.43 o                         
   7  11   5         15.78         22.97         3.15 o                         
   8  11   5          1.39         -3.28         3.28 o                         
   9  11   5         27.92         31.75         5.88 o                         
  10  11   5          0.28          1.92         3.98 o                         
 -10  12   5         36.69         57.99         6.35 o                         
  -9  12   5         35.72         49.03         8.34 o                         
  -8  12   5          1.35          1.96         3.42 o                         
  -7  12   5         34.03         45.53         8.83 o                         
  -6  12   5          0.08          0.69         2.93 o                         
  -5  12   5          5.13          9.39         3.28 o                         
  -4  12   5         66.16         62.03         4.82 o                         
  -3  12   5         16.62         18.61         3.63 o                         
  -2  12   5         42.38         45.09         4.47 o                         
  -1  12   5        180.67        202.78         8.73 o                         
   0  12   5         41.40         51.41         5.18 o                         
   1  12   5         14.18         12.04         4.80 o                         
   2  12   5          6.78         12.24         3.48 o                         
   3  12   5         12.14         12.38         4.32 o                         
   4  12   5         14.19         13.14         4.17 o                         
   5  12   5         17.10         10.24         4.12 o                         
   6  12   5          7.82          6.93         3.53 o                         
   7  12   5          4.80         -2.94         5.39 o                         
   8  12   5         38.56         40.70         7.84 o                         
   9  12   5         77.43         76.49         9.81 o                         
  -9  13   5          9.71          8.32         5.64 o                         
  -8  13   5          3.75          9.93         4.12 o                         
  -7  13   5          0.04          5.63         3.63 o                         
  -6  13   5         79.78         84.67         6.21 o                         
  -5  13   5         50.84         69.10        10.79 o                         
  -4  13   5         36.14         43.10         4.59 o                         
  -3  13   5         35.38         39.05         4.47 o                         
  -2  13   5         68.20         71.59         8.34 o                         
  -1  13   5          1.26          3.92         4.90 o                         
   0  13   5         48.41         42.66         7.35 o                         
   1  13   5         24.56          8.34         5.88 o                         
   2  13   5        136.94        121.60        11.28 o                         
   3  13   5         12.62         10.79         6.37 o                         
   4  13   5          0.15          0.49         5.88 o                         
   5  13   5          5.00          5.88         5.88 o                         
   6  13   5        121.82        156.41        12.26 o                         
   7  13   5          0.95          4.90         5.88 o                         
   8  13   5          0.00          5.39         6.37 o                         
  -8  14   5        112.98        152.53         8.65 o                         
  -7  14   5         10.18         14.61         8.09 o                         
  -6  14   5         14.95         11.38         3.98 o                         
  -5  14   5          0.49          3.20         5.39 o                         
  -4  14   5         30.03         24.52         6.86 o                         
  -3  14   5          4.00          3.43         5.39 o                         
  -2  14   5        250.52        231.92        14.22 o                         
  -1  14   5          9.86          0.98         5.88 o                         
   0  14   5         54.27         41.68         7.84 o                         
   1  14   5          0.67         -1.96         5.88 o                         
   2  14   5          9.52          3.43         5.88 o                         
   3  14   5          6.33          3.43         6.37 o                         
   4  14   5          5.49          0.00         6.37 o                         
   5  14   5         32.21         34.81         7.84 o                         
   6  14   5         67.88         85.80        10.30 o                         
   7  14   5          9.95         17.65         6.86 o                         
  -7  15   5         36.30         42.17         8.83 o                         
  -6  15   5          0.21          2.94         6.37 o                         
  -5  15   5         12.21          8.34         6.37 o                         
  -4  15   5          7.64         -1.47         5.88 o                         
  -3  15   5          0.00         -5.39         5.39 o                         
  -2  15   5          0.88         -1.47         5.88 o                         
  -1  15   5          1.95         -4.41         5.88 o                         
   0  15   5          1.81          0.98         5.39 o                         
   1  15   5          5.84          6.37         6.37 o                         
   2  15   5         34.03         31.87         7.35 o                         
   3  15   5          1.90         -1.96         6.37 o                         
   4  15   5          0.54         -5.39         6.37 o                         
   5  15   5         14.48         11.28         7.84 o                         
   6  15   5          7.27          7.35         7.35 o                         
  -5  16   5          1.89         -3.43         6.86 o                         
  -4  16   5          1.44          0.98         6.37 o                         
  -3  16   5          1.93          9.32         6.37 o                         
  -2  16   5          6.30         14.71         7.35 o                         
  -1  16   5         13.10          7.84         7.35 o                         
   0  16   5          0.21         -3.43         5.88 o                         
   1  16   5          0.00          0.00         6.86 o                         
   2  16   5          1.44         -6.37         6.37 o                         
   3  16   5          8.67         -2.94         6.86 o                         
   4  16   5         21.39         20.10         8.34 o                         
  -2  17   5         38.79         23.04         8.83 o                         
  -1  17   5         15.53         17.16         8.34 o                         
   0  17   5          1.34         -5.39         7.35 o                         
 -14   0   6        156.58        149.54        12.26 o                         
 -13   0   6         74.04         69.13         8.83 o                         
 -12   0   6         29.07         24.03         6.37 o                         
 -11   0   6          3.42          3.43         4.90 o                         
 -10   0   6         60.92         45.11         6.37 o                         
  -9   0   6         45.51         41.47         4.66 o                         
  -8   0   6        448.88        418.03        18.88 o                         
  -7   0   6        596.05        548.51         9.57 o                         
  -6   0   6       1170.88       1069.63        14.80 o                         
  -5   0   6        937.42        850.91        11.92 o                         
  -4   0   6       1060.99       1085.99        12.29 o                         
  -3   0   6        209.58        235.31         3.82 o                         
  -2   0   6       2720.19       2773.89        27.36 o                         
  -1   0   6         17.74         31.56         1.36 o                         
   0   0   6       7551.08       7463.44        82.72 o                         
   1   0   6       4268.59       4339.50        43.49 o                         
   2   0   6         14.85         23.09         1.51 o                         
   3   0   6          6.13          3.53         0.74 o                         
   4   0   6        491.14        539.52        11.74 o                         
   5   0   6          1.11          4.74         1.42 o                         
   6   0   6        161.20        197.11         5.08 o                         
   7   0   6          1.74          2.62         1.78 o                         
   8   0   6        155.85        140.54         6.20 o                         
   9   0   6          0.00         -1.96         2.43 o                         
  10   0   6         26.24         33.54         3.98 o                         
  11   0   6         68.13         69.66         5.37 o                         
  12   0   6         17.57         28.91         6.37 o                         
  13   0   6         51.28         45.83         5.51 o                         
 -14   1   6          5.42          4.31         4.32 o                         
 -13   1   6          3.31         -0.22         4.66 o                         
 -12   1   6          0.01          2.09         3.28 o                         
 -11   1   6         56.51         53.46         5.02 o                         
 -10   1   6        270.60        255.37         8.84 o                         
  -9   1   6         31.91         34.54         3.65 o                         
  -8   1   6          6.54          3.48         1.49 o                         
  -7   1   6          5.73          9.00         1.44 o                         
  -6   1   6       1071.32       1102.27        10.66 o                         
  -5   1   6       1874.44       1872.77        16.07 o                         
  -4   1   6        776.81        844.97         7.67 o                         
  -3   1   6          1.32          1.24         0.48 o                         
  -2   1   6        122.94         97.50         1.63 o                         
  -1   1   6       3608.86       3668.31        27.95 o                         
   0   1   6        688.11        685.72        10.33 o                         
   1   1   6        187.09        133.27         1.95 o                         
   2   1   6          7.13          3.01         0.62 o                         
   3   1   6        179.98        185.10         2.42 o                         
   4   1   6       1700.33       1714.92        15.67 o                         
   5   1   6       3032.15       3293.16        24.06 o                         
   6   1   6        472.25        504.85         5.41 o                         
   7   1   6          1.41         -1.39         1.44 o                         
   8   1   6         19.34         17.76         2.14 o                         
   9   1   6         99.74        103.39         3.97 o                         
  10   1   6         18.28         21.33         3.29 o                         
  11   1   6          0.34          0.54         2.32 o                         
  12   1   6        159.72        147.99         5.44 o                         
  13   1   6         77.20         80.63         4.65 o                         
 -14   2   6          2.58         -1.72         4.16 o                         
 -13   2   6         88.08         83.30        11.77 o                         
 -12   2   6          0.15         -2.34         5.64 o                         
 -11   2   6        125.18        112.98        11.52 o                         
 -10   2   6          0.00         -0.42         2.70 o                         
  -9   2   6         49.40         40.41         3.09 o                         
  -8   2   6         26.11         35.35         2.13 o                         
  -7   2   6        103.07        131.01         3.67 o                         
  -6   2   6         14.20         16.51         1.29 o                         
  -5   2   6        292.89        249.81         3.70 o                         
  -4   2   6       4316.34       4458.84        30.89 o                         
  -3   2   6       2578.31       2690.00        19.05 o                         
  -2   2   6        876.95        772.87         5.90 o                         
  -1   2   6        485.56        482.02         4.63 o                         
   0   2   6        583.96        673.73         6.03 o                         
   1   2   6        669.13        698.29         5.52 o                         
   2   2   6       1118.36       1093.59         7.81 o                         
   3   2   6       2100.11       2289.47        16.89 o                         
   4   2   6        642.63        685.75         6.18 o                         
   5   2   6         30.46         40.02         1.35 o                         
   6   2   6        605.42        651.13         7.87 o                         
   7   2   6         79.89         75.19         3.17 o                         
   8   2   6        243.98        251.21         5.69 o                         
   9   2   6          3.45          2.87         1.94 o                         
  10   2   6         64.06         68.13         3.78 o                         
  11   2   6         39.72         40.89         4.23 o                         
  12   2   6          0.09          1.95         2.53 o                         
  13   2   6          6.86          8.10         2.95 o                         
 -14   3   6         28.35         38.71         8.83 o                         
 -13   3   6         96.91        111.49         7.45 o                         
 -12   3   6        135.64        123.84         7.28 o                         
 -11   3   6          3.18          7.21         3.63 o                         
 -10   3   6         14.04          7.12         2.44 o                         
  -9   3   6        164.16        159.54         6.05 o                         
  -8   3   6        397.18        372.78         6.89 o                         
  -7   3   6        615.48        647.13         8.20 o                         
  -6   3   6        139.70        148.35         3.26 o                         
  -5   3   6        398.54        357.93         4.64 o                         
  -4   3   6        352.87        378.05         4.20 o                         
  -3   3   6        651.17        585.50         5.18 o                         
  -2   3   6       1874.37       1885.20        12.90 o                         
  -1   3   6         25.25         25.04         0.78 o                         
   0   3   6       1189.82       1159.24         9.12 o                         
   1   3   6       1017.42       1078.68         8.71 o                         
   2   3   6        648.41        627.43         5.27 o                         
   3   3   6         17.46         25.01         0.95 o                         
   4   3   6        373.42        472.05         4.72 o                         
   5   3   6         41.50         30.39         1.25 o                         
   6   3   6         96.60         99.57         2.78 o                         
   7   3   6         95.62         91.42         3.28 o                         
   8   3   6          7.47          6.68         2.06 o                         
   9   3   6         69.88         54.90         3.30 o                         
  10   3   6         23.16         31.81         2.93 o                         
  11   3   6         19.92         22.26         3.06 o                         
  12   3   6          2.93         -0.76         3.01 o                         
 -14   4   6         13.35         16.33         5.02 o                         
 -13   4   6          5.75         15.02         4.90 o                         
 -12   4   6         33.02         30.42         4.67 o                         
 -11   4   6         73.07         73.45        13.97 o                         
 -10   4   6         19.58         14.19         5.77 o                         
  -9   4   6        106.24        105.54         5.58 o                         
  -8   4   6         79.92         81.83         3.47 o                         
  -7   4   6         85.59        106.67         3.80 o                         
  -6   4   6       1005.74       1045.47        10.28 o                         
  -5   4   6       1149.56       1204.87        11.69 o                         
  -4   4   6         73.46         62.16         1.61 o                         
  -3   4   6         93.74         98.52         1.54 o                         
  -2   4   6        659.84        653.51         4.76 o                         
  -1   4   6        253.72        259.18         2.40 o                         
   0   4   6        287.76        295.86         3.05 o                         
   1   4   6         11.37         29.36         1.46 o                         
   2   4   6         17.55         17.83         0.83 o                         
   3   4   6       1156.54       1283.59        10.33 o                         
   4   4   6        101.47        130.81         2.22 o                         
   5   4   6        345.75        313.53         4.99 o                         
   6   4   6         47.44         44.93         2.27 o                         
   7   4   6        192.15        218.91         4.72 o                         
   8   4   6        144.91        163.59         4.33 o                         
   9   4   6        168.74        172.77         5.20 o                         
  10   4   6         31.54         31.20         3.06 o                         
  11   4   6          3.16          1.24         2.32 o                         
  12   4   6          6.34          8.15         2.87 o                         
 -14   5   6         10.26         11.31         4.67 o                         
 -13   5   6          2.13          0.49         3.98 o                         
 -12   5   6         14.61          8.78         3.98 o                         
 -11   5   6        158.74        145.79        12.99 o                         
 -10   5   6        284.51        274.30         7.58 o                         
  -9   5   6        121.36        127.47         5.00 o                         
  -8   5   6          3.71          3.86         1.52 o                         
  -7   5   6         40.91         44.36         2.22 o                         
  -6   5   6        842.46        879.38        10.03 o                         
  -5   5   6         64.71         72.54         2.06 o                         
  -4   5   6         95.93        127.33         2.13 o                         
  -3   5   6          1.77          1.11         0.54 o                         
  -2   5   6         25.73         29.91         0.85 o                         
  -1   5   6        184.42        234.99         2.23 o                         
   0   5   6       1071.61       1128.71         9.05 o                         
   1   5   6        143.96        142.63         1.96 o                         
   2   5   6         14.89          2.27         0.79 o                         
   3   5   6        185.08        185.30         2.61 o                         
   4   5   6         22.15         20.40         1.01 o                         
   5   5   6         28.00         31.15         1.56 o                         
   6   5   6         28.71         42.78         2.02 o                         
   7   5   6        120.96        136.00         3.89 o                         
   8   5   6        605.77        597.38         8.74 o                         
   9   5   6          5.23          6.15         2.26 o                         
  10   5   6         16.10         18.99         2.97 o                         
  11   5   6         26.35         28.53         3.24 o                         
  12   5   6         95.47        111.69         5.20 o                         
 -13   6   6         37.34         51.18         6.06 o                         
 -12   6   6          7.54          4.46         7.60 o                         
 -11   6   6         71.10         60.15         5.37 o                         
 -10   6   6        202.63        224.89         6.78 o                         
  -9   6   6          0.04         -1.35         1.72 o                         
  -8   6   6        434.26        420.04         6.79 o                         
  -7   6   6        112.10         89.64         2.93 o                         
  -6   6   6        295.00        314.75         5.10 o                         
  -5   6   6          0.18          1.87         0.97 o                         
  -4   6   6        996.77       1051.03         8.64 o                         
  -3   6   6         36.13         30.91         1.05 o                         
  -2   6   6        148.84        154.20         2.01 o                         
  -1   6   6        138.84        121.07         1.60 o                         
   0   6   6         13.69          8.58         0.57 o                         
   1   6   6        845.26        866.11         8.50 o                         
   2   6   6        106.07        106.61         1.91 o                         
   3   6   6        683.17        684.93         5.90 o                         
   4   6   6          0.08         -0.78         0.78 o                         
   5   6   6         17.93         17.41         1.48 o                         
   6   6   6         56.20         60.89         2.48 o                         
   7   6   6         26.70         25.70         2.13 o                         
   8   6   6        231.02        222.45         5.07 o                         
   9   6   6          3.28          8.06         2.32 o                         
  10   6   6          0.33          0.46         2.19 o                         
  11   6   6         15.67         20.12         3.12 o                         
  12   6   6         11.75         10.22         3.06 o                         
 -13   7   6          3.19         -1.24         5.88 o                         
 -12   7   6          4.35          3.88         6.13 o                         
 -11   7   6          3.64          2.45         3.47 o                         
 -10   7   6         29.63         26.65         2.84 o                         
  -9   7   6          1.27         -1.83         1.83 o                         
  -8   7   6         39.99         57.88         2.85 o                         
  -7   7   6         46.36         52.95         2.40 o                         
  -6   7   6        131.38        160.25         3.72 o                         
  -5   7   6        347.79        343.38         5.59 o                         
  -4   7   6        861.63        904.81         8.36 o                         
  -3   7   6        143.19        144.25         2.37 o                         
  -2   7   6       1269.12       1309.06        10.33 o                         
  -1   7   6        235.27        266.50         4.13 o                         
   0   7   6        240.73        232.46         3.83 o                         
   1   7   6         16.95         25.94         1.60 o                         
   2   7   6         15.22         14.83         0.89 o                         
   3   7   6        641.69        627.51         6.07 o                         
   4   7   6        291.10        264.88         3.31 o                         
   5   7   6          0.73          1.33         1.25 o                         
   6   7   6          2.13          1.09         1.46 o                         
   7   7   6          6.98          6.57         2.24 o                         
   8   7   6          0.07         -1.51         1.77 o                         
   9   7   6         12.66         13.75         2.49 o                         
  10   7   6          8.61         15.54         3.29 o                         
  11   7   6          7.60          5.59         3.07 o                         
 -13   8   6          1.35          3.69         4.32 o                         
 -12   8   6          6.23          6.73         6.86 o                         
 -11   8   6          4.91          6.32         3.60 o                         
 -10   8   6         59.69         57.67         3.55 o                         
  -9   8   6          2.68          2.97         2.54 o                         
  -8   8   6        162.75        158.36         3.92 o                         
  -7   8   6          0.03         -0.16         1.50 o                         
  -6   8   6         14.78         21.52         1.62 o                         
  -5   8   6          8.81         12.49         1.27 o                         
  -4   8   6        141.02        136.72         2.68 o                         
  -3   8   6        983.83       1044.66         8.79 o                         
  -2   8   6         13.00         10.56         0.95 o                         
  -1   8   6        228.42        225.26         4.19 o                         
   0   8   6          3.12          7.82         2.70 o                         
   1   8   6         59.81         72.72         2.40 o                         
   2   8   6         19.47         22.56         1.54 o                         
   3   8   6         10.00         13.50         1.54 o                         
   4   8   6          5.13          2.31         1.64 o                         
   5   8   6        288.54        298.93         6.51 o                         
   6   8   6        405.42        413.53         7.85 o                         
   7   8   6          0.48          0.98         1.94 o                         
   8   8   6          4.24          9.67         2.80 o                         
   9   8   6          9.08          9.43         3.01 o                         
  10   8   6          1.02          0.98         2.83 o                         
  11   8   6          5.22          9.14         3.86 o                         
 -12   9   6          0.15         -3.43         3.81 o                         
 -11   9   6         28.23         26.72         4.67 o                         
 -10   9   6          4.30          4.33         3.63 o                         
  -9   9   6        132.29        113.32         4.02 o                         
  -8   9   6         44.99         35.65         2.54 o                         
  -7   9   6          8.92          7.18         1.89 o                         
  -6   9   6         14.22          6.81         1.66 o                         
  -5   9   6          1.55          2.67         1.26 o                         
  -4   9   6         35.78         38.39         1.88 o                         
  -3   9   6        386.54        397.60         5.47 o                         
  -2   9   6        188.02        196.28         3.49 o                         
  -1   9   6        115.68        138.94         3.30 o                         
   0   9   6         79.05         89.39         3.29 o                         
   1   9   6        171.07        199.80         3.96 o                         
   2   9   6          5.44          7.64         1.50 o                         
   3   9   6         19.67         13.04         2.13 o                         
   4   9   6        157.68        156.58         4.43 o                         
   5   9   6        148.50        136.77         4.28 o                         
   6   9   6         92.97        103.01         4.95 o                         
   7   9   6         29.77         27.61         3.27 o                         
   8   9   6         74.87         91.67        12.99 o                         
   9   9   6         74.56         97.84         5.08 o                         
  10   9   6         17.05         23.83         3.86 o                         
  11   9   6         20.43         26.66         7.09 o                         
 -12  10   6         14.52         20.07         5.17 o                         
 -11  10   6          0.66          1.77         3.88 o                         
 -10  10   6         71.12         71.19         4.98 o                         
  -9  10   6          7.05          5.84         2.76 o                         
  -8  10   6          0.05         -0.46         2.47 o                         
  -7  10   6          0.79          1.83         1.87 o                         
  -6  10   6        623.54        613.37         8.60 o                         
  -5  10   6         58.06         54.33         2.39 o                         
  -4  10   6        257.46        216.40         4.17 o                         
  -3  10   6         31.24         25.29         1.68 o                         
  -2  10   6         95.22         94.29         2.63 o                         
  -1  10   6          1.38          2.45         1.47 o                         
   0  10   6        159.16        160.63         3.73 o                         
   1  10   6        340.74        368.41         6.60 o                         
   2  10   6        193.58        188.57         4.74 o                         
   3  10   6         10.61          7.38         2.21 o                         
   4  10   6          1.77          2.90         1.97 o                         
   5  10   6          9.69         11.16         2.12 o                         
   6  10   6         22.36         16.85         2.49 o                         
   7  10   6          0.40         -0.06         4.03 o                         
   8  10   6         42.91         56.51         5.17 o                         
   9  10   6         19.00         13.92         4.32 o                         
  10  10   6          2.43          2.86         3.98 o                         
 -11  11   6          0.99         -3.54         3.98 o                         
 -10  11   6          7.86          6.37         4.12 o                         
  -9  11   6         45.73         55.30         6.62 o                         
  -8  11   6          0.03          6.01         3.42 o                         
  -7  11   6          3.44         -2.23         2.23 o                         
  -6  11   6          1.19          4.85         2.47 o                         
  -5  11   6         58.43         41.99         3.21 o                         
  -4  11   6        261.43        260.82         6.23 o                         
  -3  11   6         72.30         80.73         3.67 o                         
  -2  11   6        159.71        163.56         4.47 o                         
  -1  11   6         71.68         73.51         2.88 o                         
   0  11   6         28.23         31.13         2.49 o                         
   1  11   6          0.01          2.23         1.81 o                         
   2  11   6        264.50        276.10         8.10 o                         
   3  11   6         21.75         28.77         2.58 o                         
   4  11   6        114.23        119.36         5.32 o                         
   5  11   6         65.92         71.80         4.03 o                         
   6  11   6          0.83          0.77         2.24 o                         
   7  11   6          3.54          6.51         3.53 o                         
   8  11   6         46.25         44.66         5.17 o                         
   9  11   6         14.36         18.82         6.13 o                         
 -10  12   6          1.07          6.15         4.35 o                         
  -9  12   6          0.74          4.31         3.98 o                         
  -8  12   6          2.92          2.52         3.53 o                         
  -7  12   6          0.19         -3.68         3.68 o                         
  -6  12   6         22.51         10.10         3.42 o                         
  -5  12   6          5.02          6.24         3.17 o                         
  -4  12   6         27.32         29.93         3.77 o                         
  -3  12   6         10.88         11.13         3.42 o                         
  -2  12   6          5.01          3.92         4.90 o                         
  -1  12   6         64.31         61.56         5.89 o                         
   0  12   6        613.53        613.18        19.12 o                         
   1  12   6         13.35          7.11         3.81 o                         
   2  12   6          7.55          7.57         3.01 o                         
   3  12   6        120.19        122.18         5.62 o                         
   4  12   6         17.55         19.68         3.38 o                         
   5  12   6          0.63          0.59         3.26 o                         
   6  12   6          1.11         -2.94         4.90 o                         
   7  12   6         67.09         78.09         5.77 o                         
   8  12   6         22.80         32.74         4.95 o                         
   9  12   6          1.89          9.43         5.15 o                         
  -9  13   6          0.00          3.33         4.12 o                         
  -8  13   6          1.15          1.20         3.42 o                         
  -7  13   6         17.55         15.06         4.12 o                         
  -6  13   6          0.50         -1.36         3.06 o                         
  -5  13   6          8.22          9.60         3.53 o                         
  -4  13   6         22.20         16.18         5.88 o                         
  -3  13   6         12.43         14.71         5.88 o                         
  -2  13   6         68.23         48.54         7.84 o                         
  -1  13   6         13.38         18.14         5.88 o                         
   0  13   6        131.40        148.07        11.28 o                         
   1  13   6         37.25         47.07         7.84 o                         
   2  13   6         17.02         26.48         6.86 o                         
   3  13   6         73.72         72.57         8.83 o                         
   4  13   6         35.22         38.73         7.84 o                         
   5  13   6          7.99          2.45         5.88 o                         
   6  13   6         37.08         50.99         8.34 o                         
   7  13   6          0.79          8.83         6.37 o                         
   8  13   6         14.06         22.55         7.35 o                         
  -8  14   6         47.79         59.82         6.13 o                         
  -7  14   6          1.64          3.68         4.17 o                         
  -6  14   6         63.13         68.15         8.83 o                         
  -5  14   6          1.88          0.98         5.39 o                         
  -4  14   6        131.55        136.80        11.77 o                         
  -3  14   6         29.60         32.85         7.35 o                         
  -2  14   6         94.96         96.59        10.30 o                         
  -1  14   6         18.93         13.73         6.86 o                         
   0  14   6         17.11          6.37         6.37 o                         
   1  14   6          6.09          5.39         5.88 o                         
   2  14   6          0.02         -2.94         5.88 o                         
   3  14   6         89.31         89.73        10.30 o                         
   4  14   6          0.89         -5.39         5.39 o                         
   5  14   6         13.92         14.22         6.86 o                         
   6  14   6          2.93          0.49         6.37 o                         
   7  14   6          0.42          7.35         7.35 o                         
  -7  15   6         10.53          8.34         6.86 o                         
  -6  15   6         26.66         24.03         7.84 o                         
  -5  15   6          0.20         -5.39         5.39 o                         
  -4  15   6         51.44         39.71         8.83 o                         
  -3  15   6          3.77          0.00         5.88 o                         
  -2  15   6         85.03         82.86         9.81 o                         
  -1  15   6          9.50          8.83         6.86 o                         
   0  15   6          1.04         -5.88         5.88 o                         
   1  15   6          0.76         -3.92         6.37 o                         
   2  15   6          3.06          0.49         6.37 o                         
   3  15   6         35.45         50.99         8.83 o                         
   4  15   6         83.67        100.51        11.28 o                         
   5  15   6          5.39         10.79         7.84 o                         
  -5  16   6         16.13         12.75         7.84 o                         
  -4  16   6          0.05         -6.37         6.37 o                         
  -3  16   6         28.04         23.53         7.84 o                         
  -2  16   6          1.44         -6.37         6.37 o                         
  -1  16   6          3.81         -1.96         6.86 o                         
   0  16   6         18.09          9.81         7.84 o                         
   1  16   6         34.11         39.22         9.32 o                         
   2  16   6         21.25          9.81         7.35 o                         
   3  16   6          7.32         16.67         8.34 o                         
 -14   1   7          0.46         -3.69         3.98 o                         
 -13   1   7          0.03          3.19         4.16 o                         
 -12   1   7         70.91         58.11         5.55 o                         
 -11   1   7        104.30        101.74         6.24 o                         
 -10   1   7         31.60         22.56         3.01 o                         
  -9   1   7         60.16         44.94         2.75 o                         
  -8   1   7        127.45        152.90         5.05 o                         
  -7   1   7        200.96        195.31         3.81 o                         
  -6   1   7        296.18        281.47         4.30 o                         
  -5   1   7        129.85        131.82         2.92 o                         
  -4   1   7       1473.23       1587.45        12.88 o                         
  -3   1   7        102.30        154.51         2.19 o                         
  -2   1   7        325.04        356.72         3.52 o                         
  -1   1   7          0.64          5.05         0.75 o                         
   0   1   7        718.06        788.36         6.96 o                         
   1   1   7        335.84        307.59         3.18 o                         
   2   1   7         71.90         62.39         1.24 o                         
   3   1   7        595.11        760.14         6.59 o                         
   4   1   7          3.65          3.73         0.84 o                         
   5   1   7         44.28         25.00         1.57 o                         
   6   1   7         22.45         31.56         1.55 o                         
   7   1   7        147.78        178.23         3.68 o                         
   8   1   7          5.43          2.66         1.94 o                         
   9   1   7          0.03          1.67         1.75 o                         
  10   1   7          3.71          2.00         1.90 o                         
  11   1   7          0.00          2.43         2.32 o                         
  12   1   7         13.34         18.07         3.42 o                         
 -14   2   7          0.74         -3.63         3.63 o                         
 -13   2   7         13.95         14.88         5.15 o                         
 -12   2   7          3.03          8.58         3.81 o                         
 -11   2   7         28.00         29.89         8.58 o                         
 -10   2   7         33.02         24.46         3.01 o                         
  -9   2   7        208.68        200.86         5.08 o                         
  -8   2   7         90.48         72.62         2.79 o                         
  -7   2   7          3.91          4.13         1.16 o                         
  -6   2   7        967.37        960.11         9.68 o                         
  -5   2   7       1340.25       1193.82        11.09 o                         
  -4   2   7       2126.69       2272.17        17.67 o                         
  -3   2   7       3573.19       3777.12        26.25 o                         
  -2   2   7       1207.94       1118.92         8.84 o                         
  -1   2   7      10391.66      10704.63        92.06 o                         
   0   2   7        237.92        312.19         3.58 o                         
   1   2   7         29.28         47.24         1.30 o                         
   2   2   7        687.20        662.19         5.80 o                         
   3   2   7        844.30       1003.74         8.73 o                         
   4   2   7         46.91         55.46         1.48 o                         
   5   2   7         39.17         45.76         1.99 o                         
   6   2   7        231.31        204.74         3.79 o                         
   7   2   7        123.23        124.48         3.73 o                         
   8   2   7         16.89         10.65         1.68 o                         
   9   2   7          3.18          2.80         1.60 o                         
  10   2   7          1.13         -0.28         1.86 o                         
  11   2   7          0.20          2.77         2.03 o                         
  12   2   7         40.97         46.36         3.77 o                         
 -14   3   7         12.31          8.53         4.67 o                         
 -13   3   7         57.27         59.10         6.06 o                         
 -12   3   7          0.01         -0.25         4.17 o                         
 -11   3   7        153.51        144.90        14.22 o                         
 -10   3   7         65.00         53.98         3.94 o                         
  -9   3   7         55.94         41.91         4.10 o                         
  -8   3   7         24.53         22.97         2.31 o                         
  -7   3   7        188.14        188.21         4.70 o                         
  -6   3   7        891.54        877.95         9.05 o                         
  -5   3   7       1274.54       1359.24        12.42 o                         
  -4   3   7        241.61        275.71         3.52 o                         
  -3   3   7        162.09        144.09         2.11 o                         
  -2   3   7         66.59         92.16         1.63 o                         
  -1   3   7       3904.11       4230.77        34.25 o                         
   0   3   7         14.17         12.47         0.92 o                         
   1   3   7       3081.45       3432.83        25.34 o                         
   2   3   7        236.03        181.42         2.46 o                         
   3   3   7          4.94          2.67         0.83 o                         
   4   3   7         93.83        115.84         2.16 o                         
   5   3   7        270.72        269.89         3.53 o                         
   6   3   7        227.53        267.01         3.97 o                         
   7   3   7         36.91         28.33         1.85 o                         
   8   3   7        327.71        283.34         4.99 o                         
   9   3   7         34.39         49.03         2.76 o                         
  10   3   7         33.90         40.96         2.83 o                         
  11   3   7         24.61         32.45         2.84 o                         
  12   3   7          1.57          1.57         2.63 o                         
 -14   4   7         28.99         31.74         5.71 o                         
 -13   4   7          1.65          4.07         4.12 o                         
 -12   4   7         13.73         17.55         4.66 o                         
 -11   4   7        111.31         90.84         6.86 o                         
 -10   4   7        604.55        569.76        11.12 o                         
  -9   4   7        152.65        138.34         4.56 o                         
  -8   4   7          1.26         -0.19         1.93 o                         
  -7   4   7          6.08          8.37         1.43 o                         
  -6   4   7       1679.94       1770.59        17.14 o                         
  -5   4   7        115.24        105.55         2.27 o                         
  -4   4   7        581.57        601.61         5.31 o                         
  -3   4   7        975.41        995.53         7.57 o                         
  -2   4   7         72.31         70.10         1.48 o                         
  -1   4   7        686.11        730.31         5.84 o                         
   0   4   7        955.54        974.99         8.59 o                         
   1   4   7          0.47          1.48         0.72 o                         
   2   4   7        991.59       1125.49         9.50 o                         
   3   4   7        124.46        140.09         2.27 o                         
   4   4   7          2.26          2.55         0.83 o                         
   5   4   7         34.36         35.78         1.48 o                         
   6   4   7        499.95        456.71         5.55 o                         
   7   4   7        470.19        426.24         6.05 o                         
   8   4   7         23.13         25.62         2.08 o                         
   9   4   7         64.96         53.75         2.86 o                         
  10   4   7          0.45          2.23         1.88 o                         
  11   4   7          0.62         -0.03         2.10 o                         
  12   4   7          7.92         10.52         2.59 o                         
 -14   5   7          3.05          3.89         4.67 o                         
 -13   5   7         16.26         14.47         4.67 o                         
 -12   5   7         22.37         19.10         4.32 o                         
 -11   5   7         21.56         22.70         3.20 o                         
 -10   5   7        209.04        219.09         6.68 o                         
  -9   5   7         67.71         61.98         3.40 o                         
  -8   5   7         60.93         62.97         3.06 o                         
  -7   5   7        165.76        166.62         3.89 o                         
  -6   5   7        404.36        386.77         5.23 o                         
  -5   5   7         21.63         14.35         1.18 o                         
  -4   5   7         14.17         14.50         1.22 o                         
  -3   5   7        530.55        510.78         4.47 o                         
  -2   5   7        104.02        102.29         1.63 o                         
  -1   5   7       2574.14       2639.30        18.09 o                         
   0   5   7        507.69        537.09         5.04 o                         
   1   5   7       5099.06       5448.16        42.21 o                         
   2   5   7         55.77         72.24         1.51 o                         
   3   5   7        659.83        688.21         6.40 o                         
   4   5   7        112.33        138.77         2.45 o                         
   5   5   7         23.62         22.11         1.32 o                         
   6   5   7        164.94        160.37         3.24 o                         
   7   5   7          0.03          3.78         1.51 o                         
   8   5   7        203.11        200.17         4.30 o                         
   9   5   7          0.23         -0.49         1.69 o                         
  10   5   7         22.27         22.44         2.54 o                         
  11   5   7          4.15          4.30         2.41 o                         
  12   5   7         31.73         40.60         3.23 o                         
 -13   6   7          0.00          4.75         4.32 o                         
 -12   6   7          0.79         -4.05         7.11 o                         
 -11   6   7         47.91         39.38         4.59 o                         
 -10   6   7        154.88        141.60         5.47 o                         
  -9   6   7          6.37          6.34         1.77 o                         
  -8   6   7         69.68         61.04         2.70 o                         
  -7   6   7        452.63        440.26         8.78 o                         
  -6   6   7        270.58        274.60         4.75 o                         
  -5   6   7        695.50        672.32         6.82 o                         
  -4   6   7        167.36        182.59         2.64 o                         
  -3   6   7        653.08        700.05         5.71 o                         
  -2   6   7       1024.53       1027.50         8.15 o                         
  -1   6   7        847.74        906.81         6.86 o                         
   0   6   7        357.57        369.39         3.38 o                         
   1   6   7        148.10        186.00         2.39 o                         
   2   6   7        358.86        335.39         5.57 o                         
   3   6   7        245.48        246.58         2.87 o                         
   4   6   7         31.34         29.36         1.37 o                         
   5   6   7        308.94        320.78         4.33 o                         
   6   6   7        232.17        201.70         3.55 o                         
   7   6   7         13.97         21.94         2.16 o                         
   8   6   7          5.66         11.44         1.86 o                         
   9   6   7          9.22         13.06         2.13 o                         
  10   6   7         53.37         36.09         2.75 o                         
  11   6   7         36.46         35.77         3.63 o                         
  12   6   7          8.64         14.22         6.86 o                         
 -13   7   7          3.14          6.41         4.32 o                         
 -12   7   7         27.41         32.85         5.02 o                         
 -11   7   7          1.31          0.26         3.28 o                         
 -10   7   7        114.13        106.94         5.68 o                         
  -9   7   7        688.93        621.17         9.12 o                         
  -8   7   7        140.90        118.94         3.75 o                         
  -7   7   7        147.54        139.09         3.44 o                         
  -6   7   7          2.56          4.65         1.29 o                         
  -5   7   7        117.32        110.58         2.72 o                         
  -4   7   7          0.03         -0.64         0.85 o                         
  -3   7   7        107.58         95.46         2.12 o                         
  -2   7   7        535.11        517.90         4.51 o                         
  -1   7   7        273.40        321.16         3.30 o                         
   0   7   7         59.72         67.52         1.62 o                         
   1   7   7          0.07          3.59         0.89 o                         
   2   7   7          5.99          3.79         0.83 o                         
   3   7   7         74.03         86.68         2.25 o                         
   4   7   7         98.44        103.39         2.34 o                         
   5   7   7          0.96          2.26         1.13 o                         
   6   7   7          0.74          2.25         1.33 o                         
   7   7   7         31.65         31.87         2.08 o                         
   8   7   7         22.35         25.80         2.73 o                         
   9   7   7         19.83         15.82         3.01 o                         
  10   7   7         19.23         17.99         3.40 o                         
  11   7   7          5.77          7.21         3.37 o                         
 -13   8   7         44.05         58.93         6.21 o                         
 -12   8   7          5.85          6.86         3.81 o                         
 -11   8   7         30.32         36.88         7.35 o                         
 -10   8   7        101.07         98.99         4.26 o                         
  -9   8   7         32.55         21.66         2.32 o                         
  -8   8   7          0.42          3.60         1.66 o                         
  -7   8   7         82.36        102.47         3.09 o                         
  -6   8   7        331.27        308.36         4.85 o                         
  -5   8   7        102.31        114.32         2.80 o                         
  -4   8   7        804.30        817.28         8.53 o                         
  -3   8   7       2064.76       2024.91        18.54 o                         
  -2   8   7         47.83         48.73         1.97 o                         
  -1   8   7         93.70        112.23         2.85 o                         
   0   8   7         37.19         35.47         1.83 o                         
   1   8   7        252.92        277.24         4.49 o                         
   2   8   7        176.34        154.30         4.57 o                         
   3   8   7        254.43        244.75         5.13 o                         
   4   8   7          0.01          1.59         1.76 o                         
   5   8   7        287.74        304.28         6.57 o                         
   6   8   7          2.05          0.70         2.82 o                         
   7   8   7         84.81         92.04         4.71 o                         
   8   8   7          0.06          1.68         3.28 o                         
   9   8   7         55.10         53.44         4.15 o                         
  10   8   7         30.90         42.40         4.15 o                         
  11   8   7         15.20         24.87         3.94 o                         
 -12   9   7          1.73         -2.45         5.39 o                         
 -11   9   7          5.29         -0.90         3.09 o                         
 -10   9   7         26.76         34.77         3.32 o                         
  -9   9   7          4.22          4.53         2.12 o                         
  -8   9   7        274.18        244.28         5.54 o                         
  -7   9   7        311.05        282.01         5.61 o                         
  -6   9   7        205.02        181.86         4.30 o                         
  -5   9   7        259.26        266.39         4.97 o                         
  -4   9   7        443.95        438.86         6.07 o                         
  -3   9   7        626.82        616.33         7.42 o                         
  -2   9   7        566.23        566.38         6.90 o                         
  -1   9   7        285.28        308.86         5.03 o                         
   0   9   7          1.58          0.35         1.42 o                         
   1   9   7        174.72        179.89         4.46 o                         
   2   9   7        660.33        655.15         9.41 o                         
   3   9   7        525.53        523.12         8.44 o                         
   4   9   7        150.99        149.25         4.47 o                         
   5   9   7         21.53         19.30         2.61 o                         
   6   9   7         44.47         52.24         3.73 o                         
   7   9   7         23.63         30.14         3.53 o                         
   8   9   7          2.26          3.32         3.06 o                         
   9   9   7          5.57          7.76         3.77 o                         
  10   9   7         29.53         26.22         4.67 o                         
 -12  10   7          6.30          4.62         4.82 o                         
 -11  10   7         48.58         58.66         4.98 o                         
 -10  10   7         19.54         24.28         3.79 o                         
  -9  10   7          4.75          3.60         3.77 o                         
  -8  10   7         22.46         26.35         2.68 o                         
  -7  10   7          1.88          5.28         1.80 o                         
  -6  10   7        231.03        203.19         4.73 o                         
  -5  10   7          9.74          6.87         1.52 o                         
  -4  10   7          2.02          0.57         1.33 o                         
  -3  10   7        263.44        257.87         4.44 o                         
  -2  10   7        232.63        217.19         4.06 o                         
  -1  10   7        330.06        321.88         7.13 o                         
   0  10   7        772.35        758.12        12.05 o                         
   1  10   7        246.00        247.30         5.52 o                         
   2  10   7        515.10        511.72         8.66 o                         
   3  10   7        249.66        233.25         5.47 o                         
   4  10   7          0.26         -0.76         1.72 o                         
   5  10   7         12.32         11.60         2.41 o                         
   6  10   7         44.70         47.23         3.73 o                         
   7  10   7          0.00          5.69         3.42 o                         
   8  10   7          4.91          5.60         4.41 o                         
   9  10   7          0.10          1.28         3.63 o                         
  10  10   7          6.35         14.29         4.47 o                         
 -11  11   7         10.70          5.77         4.59 o                         
 -10  11   7          1.62         -2.76         3.77 o                         
  -9  11   7          4.19          4.97         3.53 o                         
  -8  11   7         60.40         55.71         4.13 o                         
  -7  11   7         34.17         29.93         3.33 o                         
  -6  11   7         52.11         57.15         3.79 o                         
  -5  11   7          1.94          0.72         2.03 o                         
  -4  11   7        159.34        164.72         6.02 o                         
  -3  11   7        128.24        114.51         4.24 o                         
  -2  11   7         21.00         21.73         2.01 o                         
  -1  11   7        755.07        725.96        10.43 o                         
   0  11   7         19.94         18.94         2.29 o                         
   1  11   7        160.94        148.49         4.44 o                         
   2  11   7         38.06         40.79         3.02 o                         
   3  11   7        258.18        257.64         6.06 o                         
   4  11   7         29.92         33.59         2.75 o                         
   5  11   7          0.01         -2.28         2.28 o                         
   6  11   7          1.12         -0.46         2.70 o                         
   7  11   7         54.66         63.26         5.51 o                         
   8  11   7         28.88         38.61         4.95 o                         
   9  11   7         26.04         17.99         4.32 o                         
 -10  12   7         81.07         96.07         7.26 o                         
  -9  12   7         13.77         27.13         5.88 o                         
  -8  12   7         17.46         20.10         4.24 o                         
  -7  12   7         17.26         13.15         3.63 o                         
  -6  12   7          2.57          7.46         3.17 o                         
  -5  12   7          0.81          5.83         3.17 o                         
  -4  12   7         16.60         15.20         5.39 o                         
  -3  12   7         80.61         78.45         8.34 o                         
  -2  12   7         45.09         58.35         7.84 o                         
  -1  12   7          1.52          3.40         2.90 o                         
   0  12   7        110.09        142.43         9.30 o                         
   1  12   7          0.20         -2.37         2.37 o                         
   2  12   7          3.66          1.90         2.84 o                         
   3  12   7        184.19        197.28         7.06 o                         
   4  12   7         41.73         44.91         4.71 o                         
   5  12   7         44.98         40.99         4.59 o                         
   6  12   7         11.09          4.24         3.89 o                         
   7  12   7          4.26          4.71         3.89 o                         
   8  12   7          6.19          2.71         4.24 o                         
  -9  13   7         24.21         41.12         5.77 o                         
  -8  13   7          0.05          3.15         3.53 o                         
  -7  13   7         96.50        107.13        19.61 o                         
  -6  13   7          0.03         -4.90         4.90 o                         
  -5  13   7         91.01        126.99        10.79 o                         
  -4  13   7         24.17         29.42         6.86 o                         
  -3  13   7        113.81        101.49         9.81 o                         
  -2  13   7          0.09         -2.94         4.90 o                         
  -1  13   7         27.94         27.46         6.86 o                         
   0  13   7         11.91          6.37         5.88 o                         
   1  13   7          1.67         -0.98         5.88 o                         
   2  13   7          2.56          2.94         6.37 o                         
   3  13   7          4.37          1.47         6.37 o                         
   4  13   7         22.90         29.42         7.35 o                         
   5  13   7          5.97          0.49         6.37 o                         
   6  13   7         36.35         32.85         8.34 o                         
   7  13   7          4.11          7.35         6.86 o                         
  -8  14   7         89.60         86.78        11.28 o                         
  -7  14   7         13.86         11.77         6.86 o                         
  -6  14   7          4.62          2.45         5.88 o                         
  -5  14   7          0.23          1.96         5.88 o                         
  -4  14   7         24.51         27.46         6.86 o                         
  -3  14   7          0.26          8.34         5.88 o                         
  -2  14   7         35.39         24.03         7.35 o                         
  -1  14   7         17.55          9.81         6.37 o                         
   0  14   7          0.30         -5.88         5.88 o                         
   1  14   7         38.95         37.26         8.34 o                         
   2  14   7          7.78          9.32         6.37 o                         
   3  14   7         17.98         13.24         7.35 o                         
   4  14   7          0.15         -4.41         6.37 o                         
   5  14   7         38.76         36.28         8.83 o                         
   6  14   7          0.00         -1.96         5.88 o                         
  -7  15   7         76.77         75.51        10.79 o                         
  -6  15   7         46.21         38.24         8.83 o                         
  -5  15   7         25.94         23.53         7.84 o                         
  -4  15   7        140.96        157.88        13.24 o                         
  -3  15   7          4.48         12.75         6.86 o                         
  -2  15   7          0.98         -5.39         5.88 o                         
  -1  15   7         16.24          5.39         6.86 o                         
   0  15   7          6.80          3.43         6.86 o                         
   1  15   7          8.06          8.34         6.86 o                         
   2  15   7          0.54         -6.37         6.37 o                         
   3  15   7          0.20          3.43         7.35 o                         
   4  15   7         26.80         29.42         8.83 o                         
   5  15   7          0.31          5.88         7.35 o                         
  -5  16   7          0.81         -0.49         7.35 o                         
  -4  16   7          4.24         -2.94         6.37 o                         
  -3  16   7          0.02         -3.43         6.86 o                         
  -2  16   7          1.08         -0.98         6.86 o                         
  -1  16   7          4.44          3.43         6.86 o                         
   0  16   7          0.61         11.28         6.86 o                         
   1  16   7          0.93         -2.45         7.35 o                         
   2  16   7         10.76          6.37         8.34 o                         
   3  16   7         26.32         28.44         8.34 o                         
 -14   0   8         84.16         94.14        10.79 o                         
 -13   0   8          7.68          8.83         5.88 o                         
 -12   0   8         19.11         22.06         6.37 o                         
 -11   0   8          1.31         -2.45         3.92 o                         
 -10   0   8        460.00        434.83        11.61 o                         
  -9   0   8        158.82        156.25         6.56 o                         
  -8   0   8        137.60        144.81         6.86 o                         
  -7   0   8       2460.68       2385.41        29.59 o                         
  -6   0   8        630.72        596.40         9.85 o                         
  -5   0   8       1448.22       1480.41        18.85 o                         
  -4   0   8       4044.15       4392.57        49.00 o                         
  -3   0   8       6569.89       6886.68        73.48 o                         
  -2   0   8        106.29         91.29         2.52 o                         
  -1   0   8        152.97        163.23         3.16 o                         
   0   0   8          0.33          0.71         0.92 o                         
   1   0   8       7291.40       7285.62        72.39 o                         
   2   0   8       5489.18       5510.74        68.88 o                         
   3   0   8         90.35         90.36         3.63 o                         
   4   0   8        376.52        352.52         8.10 o                         
   5   0   8        131.20        183.24         4.09 o                         
   6   0   8        241.57        198.12         4.67 o                         
   7   0   8          0.19          3.70         1.77 o                         
   8   0   8        253.41        257.79         5.88 o                         
   9   0   8          6.12         -1.47         2.58 o                         
  10   0   8         13.16          9.02         3.42 o                         
  11   0   8         19.33         26.08         4.47 o                         
  12   0   8          0.06         -3.28         3.28 o                         
 -14   1   8         14.43         17.34         9.07 o                         
 -13   1   8          7.53          5.05         3.98 o                         
 -12   1   8          9.53         17.45         4.32 o                         
 -11   1   8        105.61        114.10         5.47 o                         
 -10   1   8        163.35        146.12         5.94 o                         
  -9   1   8         29.65         24.47         2.18 o                         
  -8   1   8         16.42         13.86         1.74 o                         
  -7   1   8        122.22        123.15         3.05 o                         
  -6   1   8          2.88          2.34         1.13 o                         
  -5   1   8        362.17        369.08         4.84 o                         
  -4   1   8       1113.21       1300.58        11.73 o                         
  -3   1   8         76.39         99.81         3.28 o                         
  -2   1   8        691.95        894.50         7.42 o                         
  -1   1   8       3278.32       3486.50        37.47 o                         
   0   1   8          1.53          0.11         0.69 o                         
   1   1   8         82.24         90.62         1.93 o                         
   2   1   8        175.10        184.06         2.75 o                         
   3   1   8       1829.97       1865.25        16.43 o                         
   4   1   8          0.13         -0.75         0.75 o                         
   5   1   8         91.09         77.46         2.22 o                         
   6   1   8        269.51        258.55         3.67 o                         
   7   1   8         19.99         10.52         1.33 o                         
   8   1   8        132.70        134.97         3.28 o                         
   9   1   8          1.45         -1.26         1.62 o                         
  10   1   8         13.87          8.04         2.13 o                         
  11   1   8          2.06          1.20         3.18 o                         
  12   1   8          0.00          0.39         2.63 o                         
 -14   2   8         13.16         16.66         6.86 o                         
 -13   2   8         33.25         36.16         5.37 o                         
 -12   2   8          7.87          7.10         3.98 o                         
 -11   2   8         46.95         37.72         4.15 o                         
 -10   2   8          9.75         13.69         2.73 o                         
  -9   2   8         96.12         87.62         5.75 o                         
  -8   2   8         76.36         57.98         3.89 o                         
  -7   2   8        220.29        257.17         4.42 o                         
  -6   2   8       2362.24       2485.62        21.24 o                         
  -5   2   8        836.96        823.82         9.67 o                         
  -4   2   8          5.01          9.43         1.06 o                         
  -3   2   8       2782.10       3057.31        26.71 o                         
  -2   2   8       1583.16       1660.79        13.31 o                         
  -1   2   8        243.93        231.95         3.71 o                         
   0   2   8       2411.25       2596.34        20.33 o                         
   1   2   8         81.89         74.87         1.51 o                         
   2   2   8        337.34        376.57         3.82 o                         
   3   2   8          2.39          0.17         0.74 o                         
   4   2   8          3.27          6.47         0.92 o                         
   5   2   8        312.16        311.56         4.90 o                         
   6   2   8        105.81         96.80         2.59 o                         
   7   2   8          8.92          8.70         1.42 o                         
   8   2   8         29.44         30.71         1.98 o                         
   9   2   8         78.29         73.20         2.92 o                         
  10   2   8          2.44         -1.76         1.79 o                         
  11   2   8          6.50          5.80         2.17 o                         
  12   2   8          0.28          1.69         2.61 o                         
 -14   3   8          2.61          1.58         4.47 o                         
 -13   3   8         28.10         21.70         4.85 o                         
 -12   3   8         28.44         26.31         4.67 o                         
 -11   3   8         94.13         82.32         4.80 o                         
 -10   3   8         25.69         24.54         3.11 o                         
  -9   3   8         65.21         67.76         3.10 o                         
  -8   3   8       1193.10       1141.72        12.90 o                         
  -7   3   8          4.55          5.10         1.29 o                         
  -6   3   8       3589.39       3628.18        29.76 o                         
  -5   3   8        178.47        160.73         3.11 o                         
  -4   3   8       1438.77       1504.65        13.00 o                         
  -3   3   8        691.99        657.81         5.84 o                         
  -2   3   8         16.34         20.65         0.95 o                         
  -1   3   8          0.07          0.86         0.64 o                         
   0   3   8         34.60         36.70         1.31 o                         
   1   3   8        300.05        336.31         3.97 o                         
   2   3   8        253.05        316.14         3.86 o                         
   3   3   8        267.80        294.25         3.69 o                         
   4   3   8         48.00         57.21         1.77 o                         
   5   3   8        223.47        225.99         3.26 o                         
   6   3   8         57.16         59.87         2.10 o                         
   7   3   8        185.08        178.86         3.59 o                         
   8   3   8        272.96        230.45         4.33 o                         
   9   3   8          1.13          0.63         1.60 o                         
  10   3   8          8.63         12.49         2.17 o                         
  11   3   8          0.62         -0.05         2.11 o                         
  12   3   8          0.04         -2.25         2.29 o                         
 -14   4   8         24.86         33.83         5.71 o                         
 -13   4   8         24.13         25.56         5.02 o                         
 -12   4   8         78.48         79.26         6.21 o                         
 -11   4   8         34.68         36.44         3.77 o                         
 -10   4   8         50.94         41.32         3.58 o                         
  -9   4   8        201.27        186.61         5.27 o                         
  -8   4   8          4.25          2.40         1.48 o                         
  -7   4   8          7.18          6.17         1.48 o                         
  -6   4   8          2.61          1.15         1.18 o                         
  -5   4   8          0.27          0.60         0.88 o                         
  -4   4   8          0.93          0.77         0.68 o                         
  -3   4   8        160.12        138.92         2.18 o                         
  -2   4   8          0.06          4.12         0.94 o                         
  -1   4   8        251.73        228.67         4.22 o                         
   0   4   8        477.71        576.47         5.75 o                         
   1   4   8       2512.51       2591.07        22.38 o                         
   2   4   8          8.06         22.53         1.18 o                         
   3   4   8        199.18        211.22         2.98 o                         
   4   4   8        109.66        112.14         2.39 o                         
   5   4   8        137.92        114.90         2.58 o                         
   6   4   8        225.03        219.79         3.78 o                         
   7   4   8         98.18        118.63         3.05 o                         
   8   4   8        409.22        417.14         5.82 o                         
   9   4   8          0.03          1.57         1.66 o                         
  10   4   8          1.03          1.48         1.92 o                         
  11   4   8          1.24          0.00         2.13 o                         
  12   4   8         16.43         18.06         2.86 o                         
 -14   5   8          1.55          0.45         4.12 o                         
 -13   5   8         54.69         49.66         8.09 o                         
 -12   5   8          1.51         -2.30         3.43 o                         
 -11   5   8          6.88         10.56         2.99 o                         
 -10   5   8          0.85         -0.20         2.52 o                         
  -9   5   8        428.67        367.53         7.49 o                         
  -8   5   8        366.96        365.67         7.00 o                         
  -7   5   8         47.19         41.32         2.93 o                         
  -6   5   8          3.23          4.47         1.29 o                         
  -5   5   8        282.19        310.20         3.86 o                         
  -4   5   8        452.67        460.07         4.46 o                         
  -3   5   8         93.33         81.98         1.55 o                         
  -2   5   8          7.21         10.64         0.81 o                         
  -1   5   8          0.39          2.31         0.62 o                         
   0   5   8         14.15         14.32         0.89 o                         
   1   5   8         16.93         12.87         1.07 o                         
   2   5   8         77.18         91.99         2.10 o                         
   3   5   8         26.09         17.54         1.18 o                         
   4   5   8        153.44        134.97         2.47 o                         
   5   5   8          3.77          2.67         1.12 o                         
   6   5   8         20.23         13.05         1.48 o                         
   7   5   8        190.32        164.46         3.82 o                         
   8   5   8         30.54         29.44         2.09 o                         
   9   5   8         34.33         28.17         2.59 o                         
  10   5   8         14.44         15.93         2.82 o                         
  11   5   8          1.66          3.86         2.27 o                         
 -13   6   8         22.80         32.22         9.32 o                         
 -12   6   8          3.17         -0.33         3.63 o                         
 -11   6   8         36.69         42.43         3.94 o                         
 -10   6   8         13.64         15.90         2.99 o                         
  -9   6   8        195.64        179.17         5.18 o                         
  -8   6   8         71.80         64.37         3.17 o                         
  -7   6   8        795.66        717.56         9.20 o                         
  -6   6   8         72.66         78.49         3.29 o                         
  -5   6   8        117.51        106.78         2.44 o                         
  -4   6   8         56.83         56.53         1.60 o                         
  -3   6   8        204.87        202.95         2.50 o                         
  -2   6   8         11.37         11.70         1.04 o                         
  -1   6   8        508.76        499.85         4.47 o                         
   0   6   8         28.58         23.10         0.86 o                         
   1   6   8        702.05        747.74         7.37 o                         
   2   6   8         67.10         65.74         1.82 o                         
   3   6   8        567.45        562.69         6.74 o                         
   4   6   8        475.64        456.03         5.06 o                         
   5   6   8        109.32         99.65         2.56 o                         
   6   6   8          1.45          0.55         1.28 o                         
   7   6   8         27.19         28.56         1.92 o                         
   8   6   8         27.62         26.50         2.09 o                         
   9   6   8          2.69          1.69         1.91 o                         
  10   6   8          6.96          9.61         2.36 o                         
  11   6   8         19.66         13.50         5.60 o                         
 -13   7   8         14.45         12.75         4.67 o                         
 -12   7   8         36.98         35.74         6.13 o                         
 -11   7   8          0.57          0.83         2.60 o                         
 -10   7   8         18.13         13.64         4.41 o                         
  -9   7   8          1.63          2.21         1.74 o                         
  -8   7   8          1.15          4.92         1.69 o                         
  -7   7   8         16.76         26.85         2.30 o                         
  -6   7   8        156.39        152.26         3.42 o                         
  -5   7   8        357.21        332.70         4.38 o                         
  -4   7   8        386.45        401.37         4.37 o                         
  -3   7   8        140.33        145.84         2.28 o                         
  -2   7   8        734.60        757.70         6.42 o                         
  -1   7   8          0.10          0.33         0.63 o                         
   0   7   8          5.18          3.56         0.80 o                         
   1   7   8         89.21         94.67         2.43 o                         
   2   7   8         69.59         74.71         2.39 o                         
   3   7   8         94.09        116.37         2.64 o                         
   4   7   8         15.71         10.00         1.32 o                         
   5   7   8          0.43         -0.39         1.24 o                         
   6   7   8          6.38          4.51         2.05 o                         
   7   7   8          3.65          2.28         2.44 o                         
   8   7   8          0.98          2.86         2.44 o                         
   9   7   8         10.43          7.24         3.32 o                         
  10   7   8          5.80          2.62         3.16 o                         
  11   7   8          2.19         -2.80         2.92 o                         
 -13   8   8          5.96          6.88         5.64 o                         
 -12   8   8          3.73          0.74         3.47 o                         
 -11   8   8         20.53         17.63         3.33 o                         
 -10   8   8         10.03         16.38         2.57 o                         
  -9   8   8         10.84          7.14         1.87 o                         
  -8   8   8        391.09        331.75         5.73 o                         
  -7   8   8          1.18         -1.08         1.33 o                         
  -6   8   8          1.15          0.46         1.24 o                         
  -5   8   8          9.59         16.59         1.71 o                         
  -4   8   8          0.25          3.43         1.29 o                         
  -3   8   8          7.51          8.89         1.62 o                         
  -2   8   8         36.10         35.12         1.75 o                         
  -1   8   8         27.46         25.75         2.82 o                         
   0   8   8         52.44         49.35         2.43 o                         
   1   8   8         11.97          8.31         1.64 o                         
   2   8   8          1.48          1.51         1.45 o                         
   3   8   8        139.57        119.72         3.84 o                         
   4   8   8        476.81        453.22        10.38 o                         
   5   8   8         39.04         35.90         3.61 o                         
   6   8   8        168.71        181.41         6.01 o                         
   7   8   8          0.09         -4.90         4.90 o                         
   8   8   8          4.88          5.70         3.43 o                         
   9   8   8          0.49         -1.53         3.06 o                         
  10   8   8          0.95          8.78         3.98 o                         
 -12   9   8          9.12         -0.41         4.32 o                         
 -11   9   8          1.04         -2.80         2.80 o                         
 -10   9   8         25.63         27.43         3.33 o                         
  -9   9   8          0.98          0.72         1.90 o                         
  -8   9   8         53.61         55.10         3.11 o                         
  -7   9   8        140.11        123.36         4.25 o                         
  -6   9   8         17.53         11.66         1.87 o                         
  -5   9   8         76.59         64.42         2.72 o                         
  -4   9   8          2.07          5.25         1.35 o                         
  -3   9   8        113.42        116.54         3.03 o                         
  -2   9   8         13.71         11.44         1.49 o                         
  -1   9   8        464.18        464.91        11.44 o                         
   0   9   8         44.52         39.95         4.34 o                         
   1   9   8          0.11          1.70         1.76 o                         
   2   9   8          2.23          3.49         1.94 o                         
   3   9   8          8.59          4.54         1.96 o                         
   4   9   8        136.96        139.00         4.29 o                         
   5   9   8        389.58        377.37         7.66 o                         
   6   9   8         40.95         31.45         3.24 o                         
   7   9   8          8.93          8.83         3.42 o                         
   8   9   8          0.06          0.52         3.28 o                         
   9   9   8          7.13          7.01         6.37 o                         
  10   9   8         10.47          6.35         4.12 o                         
 -12  10   8          5.51          8.83         4.85 o                         
 -11  10   8         67.31         68.60         5.22 o                         
 -10  10   8         15.22         23.55         3.73 o                         
  -9  10   8         27.96         26.15         2.97 o                         
  -8  10   8          1.93          7.11         2.09 o                         
  -7  10   8         91.32         76.56         3.27 o                         
  -6  10   8        244.05        221.22         5.00 o                         
  -5  10   8         66.21         62.57         2.57 o                         
  -4  10   8        110.13        107.72         3.18 o                         
  -3  10   8          4.00          4.24         1.61 o                         
  -2  10   8        272.19        257.45         6.53 o                         
  -1  10   8        773.17        774.43        11.69 o                         
   0  10   8         56.63         58.25         3.00 o                         
   1  10   8         84.59         62.56         3.13 o                         
   2  10   8         16.84          7.32         2.13 o                         
   3  10   8          0.19         -0.84         1.86 o                         
   4  10   8        115.47        100.76         4.32 o                         
   5  10   8         81.78         64.40         4.10 o                         
   6  10   8          8.97         11.51         2.99 o                         
   7  10   8          0.02         -3.28         3.28 o                         
   8  10   8          5.60          6.40         3.63 o                         
   9  10   8          1.49          1.17         3.63 o                         
 -11  11   8         15.24         14.68         4.95 o                         
 -10  11   8          0.31          2.47         6.62 o                         
  -9  11   8          3.09          7.87         3.09 o                         
  -8  11   8          9.83          5.47         2.80 o                         
  -7  11   8          4.16          2.06         2.47 o                         
  -6  11   8         96.68         87.45         6.20 o                         
  -5  11   8        183.92        161.14         5.57 o                         
  -4  11   8         39.87         43.17         7.35 o                         
  -3  11   8         15.18         15.92         2.58 o                         
  -2  11   8          0.81          0.79         1.60 o                         
  -1  11   8        130.96        127.14         4.45 o                         
   0  11   8        174.95        160.71         4.67 o                         
   1  11   8        520.46        525.65         8.62 o                         
   2  11   8        303.74        305.62         6.48 o                         
   3  11   8         12.60          9.36         2.29 o                         
   4  11   8         43.92         42.68         3.61 o                         
   5  11   8          0.70         -2.63         2.63 o                         
   6  11   8          0.55          1.01         3.42 o                         
   7  11   8          0.03         -3.68         3.68 o                         
   8  11   8         46.36         52.04         5.65 o                         
   9  11   8          4.82          7.63         4.32 o                         
 -10  12   8         35.49         42.17         5.77 o                         
  -9  12   8          0.67          6.67         4.17 o                         
  -8  12   8         17.26          9.98         3.89 o                         
  -7  12   8          0.10          0.95         3.17 o                         
  -6  12   8          7.05         13.73         6.37 o                         
  -5  12   8         18.35         13.73         6.37 o                         
  -4  12   8        240.68        226.52        13.24 o                         
  -3  12   8          0.83          3.62         2.71 o                         
  -2  12   8         28.96         40.68         8.83 o                         
  -1  12   8         16.41         12.21         3.42 o                         
   0  12   8        187.12        184.86         6.76 o                         
   1  12   8        209.28        218.15         7.21 o                         
   2  12   8          0.00         -0.71         2.66 o                         
   3  12   8          4.04          0.40         2.79 o                         
   4  12   8         47.49         41.79         5.06 o                         
   5  12   8          5.21          2.66         3.53 o                         
   6  12   8          1.82          2.85         3.77 o                         
   7  12   8         13.06         13.41         4.66 o                         
   8  12   8          0.49         -1.47         3.81 o                         
  -9  13   8         10.23         21.57         8.34 o                         
  -8  13   8          8.32          6.37         6.86 o                         
  -7  13   8         28.42         27.95         7.84 o                         
  -6  13   8         37.51         29.42         7.35 o                         
  -5  13   8         17.66         13.24         6.37 o                         
  -4  13   8          0.82         -3.43         4.41 o                         
  -3  13   8          0.07         -0.49         4.90 o                         
  -2  13   8        117.84        108.36        10.30 o                         
  -1  13   8         15.93         20.10         6.86 o                         
   0  13   8         18.63         23.04         6.86 o                         
   1  13   8          2.10          0.98         6.37 o                         
   2  13   8          1.58         -0.49         6.37 o                         
   3  13   8         55.71         49.52         8.34 o                         
   4  13   8         42.56         44.62         8.83 o                         
   5  13   8         24.91         27.95         7.84 o                         
   6  13   8          1.24          8.34         6.37 o                         
   7  13   8          3.37          3.92         6.37 o                         
  -8  14   8          1.39          3.43         6.86 o                         
  -7  14   8          3.39          3.92         6.86 o                         
  -6  14   8         30.77         28.93         7.84 o                         
  -5  14   8         55.88         48.05         8.83 o                         
  -4  14   8         21.82         32.36         7.84 o                         
  -3  14   8         13.61         12.26         6.86 o                         
  -2  14   8        348.43        357.93        17.65 o                         
  -1  14   8          2.46         -6.37         6.37 o                         
   0  14   8          1.22         -5.39         5.88 o                         
   1  14   8          8.10          2.94         6.86 o                         
   2  14   8          7.34          1.47         6.37 o                         
   3  14   8          1.70         -5.88         5.88 o                         
   4  14   8         82.06         90.22        10.79 o                         
   5  14   8          2.56          6.86         6.86 o                         
   6  14   8          7.46         16.67         7.84 o                         
  -6  15   8         10.16         20.10         7.35 o                         
  -5  15   8          7.60          3.43         6.86 o                         
  -4  15   8         48.55         58.84         9.81 o                         
  -3  15   8         20.00         19.12         7.35 o                         
  -2  15   8          1.84         -5.88         5.88 o                         
  -1  15   8         74.51         52.95         9.81 o                         
   0  15   8          3.86         -3.43         6.86 o                         
   1  15   8          3.86          6.37         6.86 o                         
   2  15   8          2.56         -6.86         6.86 o                         
   3  15   8         48.43         57.86        10.30 o                         
   4  15   8          1.41         -3.43         6.37 o                         
  -4  16   8          3.47          1.47         7.35 o                         
  -3  16   8         26.69         26.97         7.84 o                         
  -2  16   8         15.05          0.49         7.35 o                         
  -1  16   8         15.97         15.20         7.84 o                         
   0  16   8          0.61         -1.96         6.86 o                         
   1  16   8         21.35         24.03         8.34 o                         
   2  16   8          1.32         -0.49         7.35 o                         
 -14   1   9         35.76         36.97         6.06 o                         
 -13   1   9          3.69          2.15         3.98 o                         
 -12   1   9        105.80         92.11         6.41 o                         
 -11   1   9         83.25         82.10         4.10 o                         
 -10   1   9         75.77         74.85         5.24 o                         
  -9   1   9          1.61          1.66         1.62 o                         
  -8   1   9         24.10         19.39         1.76 o                         
  -7   1   9        191.18        189.72         3.81 o                         
  -6   1   9         69.11         70.15         2.33 o                         
  -5   1   9         34.44         33.37         1.97 o                         
  -4   1   9       2417.59       2444.04        20.41 o                         
  -3   1   9          0.20          3.31         0.85 o                         
  -2   1   9         62.90         66.88         1.76 o                         
  -1   1   9        937.78        925.90         8.89 o                         
   0   1   9        369.18        348.55         4.29 o                         
   1   1   9         19.59         16.58         1.06 o                         
   2   1   9         38.25         35.21         1.72 o                         
   3   1   9         11.83         10.57         1.10 o                         
   4   1   9         63.70         49.00         2.83 o                         
   5   1   9         58.29         62.03         1.99 o                         
   6   1   9         13.61         21.09         1.58 o                         
   7   1   9          0.01          0.04         1.12 o                         
   8   1   9          2.74          7.74         1.58 o                         
   9   1   9         21.85         10.79         2.17 o                         
  10   1   9          0.38         -1.81         1.81 o                         
  11   1   9          1.03         -1.45         2.26 o                         
  12   1   9          0.18          2.13         2.68 o                         
 -14   2   9          3.77         -2.90         3.98 o                         
 -13   2   9          6.11          2.09         3.92 o                         
 -12   2   9        371.71        397.62        12.65 o                         
 -11   2   9        422.92        448.64        10.27 o                         
 -10   2   9         18.89         22.28         3.27 o                         
  -9   2   9        796.03        766.02        10.24 o                         
  -8   2   9        637.56        593.04         7.69 o                         
  -7   2   9        194.65        208.88         4.01 o                         
  -6   2   9          9.24          7.14         1.53 o                         
  -5   2   9       2708.07       2506.81        21.21 o                         
  -4   2   9       2242.60       2343.72        19.59 o                         
  -3   2   9       6958.81       7239.97        49.22 o                         
  -2   2   9        716.60        778.96         7.60 o                         
  -1   2   9         74.48         73.38         1.70 o                         
   0   2   9         19.34         14.13         0.87 o                         
   1   2   9        329.82        352.86         3.77 o                         
   2   2   9       1932.36       1965.13        15.21 o                         
   3   2   9         17.79         18.53         1.27 o                         
   4   2   9        881.79        869.92         8.25 o                         
   5   2   9         37.42         25.00         1.55 o                         
   6   2   9         16.32         20.54         1.56 o                         
   7   2   9          0.96          1.34         1.33 o                         
   8   2   9        133.02        134.14         3.38 o                         
   9   2   9         45.33         32.61         2.49 o                         
  10   2   9         14.41         12.33         2.36 o                         
  11   2   9          6.60          6.41         2.74 o                         
  12   2   9          3.92          3.14         2.73 o                         
 -14   3   9         53.32         48.13         6.62 o                         
 -13   3   9         59.53         55.41         9.32 o                         
 -12   3   9         71.38         64.75         4.98 o                         
 -11   3   9         26.49         30.65         4.10 o                         
 -10   3   9        345.45        323.90         6.49 o                         
  -9   3   9          8.95         14.77         2.40 o                         
  -8   3   9          0.58          2.14         2.11 o                         
  -7   3   9        172.71        169.35         4.86 o                         
  -6   3   9        372.70        363.84         5.23 o                         
  -5   3   9          4.64          4.04         1.09 o                         
  -4   3   9          7.20          4.60         0.95 o                         
  -3   3   9        394.03        388.72         4.12 o                         
  -2   3   9         86.68         80.48         2.06 o                         
  -1   3   9        200.25        215.60         3.22 o                         
   0   3   9         69.22         70.81         1.98 o                         
   1   3   9          4.28          2.56         0.85 o                         
   2   3   9          2.72          2.47         0.80 o                         
   3   3   9         16.21         14.55         1.03 o                         
   4   3   9         61.10         71.39         2.35 o                         
   5   3   9        377.68        350.65         5.07 o                         
   6   3   9        449.65        362.10         5.04 o                         
   7   3   9         41.20         35.63         2.00 o                         
   8   3   9         15.39         18.17         2.38 o                         
   9   3   9          0.69          2.34         1.75 o                         
  10   3   9          4.35          4.02         2.08 o                         
  11   3   9         12.84         27.90         2.84 o                         
  12   3   9          0.64          1.74         2.44 o                         
 -14   4   9          0.37          1.47         4.16 o                         
 -13   4   9          0.03         -0.43         4.32 o                         
 -12   4   9         56.19         69.69         4.98 o                         
 -11   4   9         56.27         41.56         3.94 o                         
 -10   4   9        180.39        173.43         5.62 o                         
  -9   4   9        355.53        306.52         6.22 o                         
  -8   4   9         45.50         43.88         2.47 o                         
  -7   4   9        518.03        515.10         6.75 o                         
  -6   4   9        811.43        747.00         8.32 o                         
  -5   4   9        822.21        921.97         9.33 o                         
  -4   4   9        218.54        247.55         4.06 o                         
  -3   4   9        527.14        547.35         5.24 o                         
  -2   4   9        586.27        608.86         5.72 o                         
  -1   4   9        260.59        297.86         3.74 o                         
   0   4   9        273.93        260.49         3.77 o                         
   1   4   9         48.59         47.12         1.59 o                         
   2   4   9          0.05         -0.73         1.01 o                         
   3   4   9          2.96          1.69         0.90 o                         
   4   4   9        363.92        348.75         5.05 o                         
   5   4   9        362.45        309.66         5.04 o                         
   6   4   9        137.41        126.69         3.08 o                         
   7   4   9        351.61        300.62         4.80 o                         
   8   4   9        105.06        106.60         3.39 o                         
   9   4   9          0.06          1.27         1.69 o                         
  10   4   9          0.01         -1.18         1.96 o                         
  11   4   9          8.26          6.95         2.32 o                         
 -14   5   9         93.92        108.69         7.95 o                         
 -13   5   9        160.45        167.42         9.18 o                         
 -12   5   9          5.74          6.35         3.24 o                         
 -11   5   9        105.55        100.22         5.18 o                         
 -10   5   9         93.30         80.93         6.58 o                         
  -9   5   9          1.42          5.33         2.12 o                         
  -8   5   9        108.83         93.39         4.14 o                         
  -7   5   9        191.62        177.13         4.67 o                         
  -6   5   9        168.60        193.04         3.91 o                         
  -5   5   9       1278.34       1257.84        11.19 o                         
  -4   5   9        367.95        337.80         4.23 o                         
  -3   5   9          7.66         13.92         0.87 o                         
  -2   5   9         87.58         64.16         1.57 o                         
  -1   5   9        588.93        585.14         6.74 o                         
   0   5   9        133.57        122.82         2.29 o                         
   1   5   9         45.38         35.51         1.43 o                         
   2   5   9         58.12         60.37         3.04 o                         
   3   5   9         84.90         92.63         2.22 o                         
   4   5   9          3.57          5.41         1.05 o                         
   5   5   9         27.65         24.13         1.86 o                         
   6   5   9        296.16        295.92         4.88 o                         
   7   5   9          0.24         -1.39         1.39 o                         
   8   5   9          2.57          1.10         1.61 o                         
   9   5   9         15.01          9.75         2.00 o                         
  10   5   9          8.56          3.44         3.09 o                         
  11   5   9          0.82          1.41         2.23 o                         
 -13   6   9          2.58          4.41         4.90 o                         
 -12   6   9          7.99          4.06         3.05 o                         
 -11   6   9         22.28         18.93         3.15 o                         
 -10   6   9          0.30          1.40         2.12 o                         
  -9   6   9         20.42         14.50         2.37 o                         
  -8   6   9        313.12        295.55         9.98 o                         
  -7   6   9        721.17        705.62        10.58 o                         
  -6   6   9         81.05         79.31         2.69 o                         
  -5   6   9       1680.53       1598.58        12.82 o                         
  -4   6   9        157.09        150.04         2.37 o                         
  -3   6   9        390.80        395.75         4.02 o                         
  -2   6   9        346.32        355.19         3.98 o                         
  -1   6   9        256.12        237.06         3.02 o                         
   0   6   9        221.92        196.83         3.47 o                         
   1   6   9          6.34          7.04         1.23 o                         
   2   6   9        252.97        235.07         4.30 o                         
   3   6   9        210.55        197.53         3.23 o                         
   4   6   9        326.21        347.22         5.13 o                         
   5   6   9         11.08          4.02         1.38 o                         
   6   6   9         83.49         89.05         2.86 o                         
   7   6   9          4.83         10.69         1.73 o                         
   8   6   9         29.76         29.32         2.66 o                         
   9   6   9         11.17         17.91         2.35 o                         
  10   6   9         39.89         50.51         4.31 o                         
  11   6   9          6.31          4.96         4.64 o                         
 -13   7   9          1.71          0.49         5.39 o                         
 -12   7   9         38.72         45.98         4.30 o                         
 -11   7   9          5.19         10.61         3.09 o                         
 -10   7   9         50.95         50.53         4.17 o                         
  -9   7   9         54.21         48.22         3.18 o                         
  -8   7   9        155.99        149.32         4.30 o                         
  -7   7   9        182.82        149.44         3.68 o                         
  -6   7   9        328.79        312.71         4.57 o                         
  -5   7   9        209.69        201.99         3.40 o                         
  -4   7   9         91.51         99.77         2.20 o                         
  -3   7   9         31.02         29.58         1.15 o                         
  -2   7   9         77.36         77.21         1.63 o                         
  -1   7   9          3.39          3.16         0.72 o                         
   0   7   9          0.03          0.34         0.84 o                         
   1   7   9         61.49         59.18         2.32 o                         
   2   7   9         40.33         48.46         3.26 o                         
   3   7   9          0.02          3.00         1.56 o                         
   4   7   9         49.60         50.51         3.00 o                         
   5   7   9         26.77         15.61         2.80 o                         
   6   7   9          3.96          1.02         2.35 o                         
   7   7   9          0.15         -1.10         2.93 o                         
   8   7   9          6.11          7.61         3.28 o                         
   9   7   9         43.43         41.68         4.85 o                         
  10   7   9          0.07          0.98         3.47 o                         
 -13   8   9         59.22         55.40         9.32 o                         
 -12   8   9          1.64          0.49         2.99 o                         
 -11   8   9          5.59          2.76         2.92 o                         
 -10   8   9         22.97         27.84         3.33 o                         
  -9   8   9          7.65         11.28         2.17 o                         
  -8   8   9         25.66         22.04         2.09 o                         
  -7   8   9         12.92         18.09         2.88 o                         
  -6   8   9        279.01        260.12         5.23 o                         
  -5   8   9         36.83         39.68         2.25 o                         
  -4   8   9          9.52         12.23         1.35 o                         
  -3   8   9        601.34        567.47         7.53 o                         
  -2   8   9         11.43         11.56         2.41 o                         
  -1   8   9        207.34        196.61         5.05 o                         
   0   8   9         84.48         84.70         3.52 o                         
   1   8   9          0.00         -1.40         1.40 o                         
   2   8   9         64.68         65.40         3.61 o                         
   3   8   9         33.19         21.31         2.23 o                         
   4   8   9        226.00        208.64         5.72 o                         
   5   8   9         22.55         17.54         3.09 o                         
   6   8   9        129.59        130.74         5.51 o                         
   7   8   9          0.00         -2.51         2.93 o                         
   8   8   9          0.28          1.72         3.47 o                         
   9   8   9          3.17          6.02         3.63 o                         
  10   8   9          6.99          8.91         4.90 o                         
 -12   9   9          6.32          4.02         4.32 o                         
 -11   9   9          0.30         -0.72         2.80 o                         
 -10   9   9         13.56          6.55         2.99 o                         
  -9   9   9         89.70         85.18         3.83 o                         
  -8   9   9          0.01         -1.55         1.55 o                         
  -7   9   9          0.51          1.15         2.04 o                         
  -6   9   9        946.52        851.69        10.94 o                         
  -5   9   9         99.22        101.71         3.33 o                         
  -4   9   9        617.61        632.27         8.48 o                         
  -3   9   9          5.67          4.96         1.65 o                         
  -2   9   9        330.31        355.47         6.11 o                         
  -1   9   9          6.72          5.79         1.94 o                         
   0   9   9          3.92          3.04         1.97 o                         
   1   9   9        407.63        363.61         6.66 o                         
   2   9   9          0.33         -1.56         1.71 o                         
   3   9   9          3.21          3.96         1.91 o                         
   4   9   9          4.49         -1.37         2.26 o                         
   5   9   9          2.96          2.08         2.86 o                         
   6   9   9          0.03         -0.73         2.52 o                         
   7   9   9          3.06          4.22         3.42 o                         
   8   9   9         18.13         19.36         4.32 o                         
   9   9   9          0.80          3.71         5.39 o                         
  10   9   9         14.94          4.28         3.98 o                         
 -11  10   9         31.11         32.17         5.55 o                         
 -10  10   9          2.15         -1.64         2.70 o                         
  -9  10   9         65.23         64.36         5.59 o                         
  -8  10   9          1.28         -1.70         1.86 o                         
  -7  10   9        410.74        450.07         7.59 o                         
  -6  10   9         17.60         15.19         1.99 o                         
  -5  10   9        154.37        133.29         3.84 o                         
  -4  10   9        159.80        160.53         4.33 o                         
  -3  10   9          6.81          4.10         1.94 o                         
  -2  10   9        594.84        586.09         9.94 o                         
  -1  10   9          0.89          0.84         1.99 o                         
   0  10   9         64.37         55.96         3.03 o                         
   1  10   9        116.19        115.95         4.15 o                         
   2  10   9          4.41          7.29         2.13 o                         
   3  10   9         43.13         46.84         3.00 o                         
   4  10   9          2.14          4.98         2.26 o                         
   5  10   9         12.82         20.96         3.79 o                         
   6  10   9         20.48         30.91         6.86 o                         
   7  10   9          8.94          0.44         3.63 o                         
   8  10   9         10.74         22.87         4.67 o                         
   9  10   9          4.91         15.16         4.47 o                         
 -11  11   9          6.15          5.88         7.35 o                         
 -10  11   9          0.21          0.56         3.20 o                         
  -9  11   9          7.34          4.05         3.09 o                         
  -8  11   9         47.16         50.05         4.25 o                         
  -7  11   9          0.40          3.00         2.42 o                         
  -6  11   9         90.87         91.30         6.00 o                         
  -5  11   9         10.95          9.80         2.58 o                         
  -4  11   9         85.00         96.28         3.97 o                         
  -3  11   9         63.67         50.01         3.19 o                         
  -2  11   9        163.99        162.61         6.60 o                         
  -1  11   9        153.81        151.11         4.95 o                         
   0  11   9         79.48         90.13         3.89 o                         
   1  11   9        154.93        153.74         4.93 o                         
   2  11   9        300.98        295.56         6.56 o                         
   3  11   9         21.35         21.91         2.93 o                         
   4  11   9         82.72         85.16         4.23 o                         
   5  11   9          4.74         -0.92         2.70 o                         
   6  11   9          3.13          4.37         7.84 o                         
   7  11   9          1.12         -1.25         3.77 o                         
   8  11   9         33.14         34.35         6.62 o                         
 -10  12   9         48.26         45.99         6.13 o                         
  -9  12   9          6.14          6.37         6.86 o                         
  -8  12   9          8.41         12.26         6.86 o                         
  -7  12   9          1.16          6.37         5.88 o                         
  -6  12   9        152.75        151.72         7.66 o                         
  -5  12   9         97.19         87.04         5.77 o                         
  -4  12   9          0.88         -4.66         7.11 o                         
  -3  12   9          5.00          5.72         3.06 o                         
  -2  12   9         49.47         48.89         4.35 o                         
  -1  12   9          8.38         16.23         3.53 o                         
   0  12   9         38.64         36.52         6.13 o                         
   1  12   9        140.94        127.75         5.91 o                         
   2  12   9         26.68         35.11         5.96 o                         
   3  12   9         62.86         51.34         8.58 o                         
   4  12   9         74.01         74.08         5.88 o                         
   5  12   9          1.56         -2.41         3.89 o                         
   6  12   9         69.45         72.47         6.13 o                         
   7  12   9         32.00         20.29         4.82 o                         
  -9  13   9         37.13         37.26         9.32 o                         
  -8  13   9         83.92        107.87        11.77 o                         
  -7  13   9         16.77         25.50         7.35 o                         
  -6  13   9         38.49         43.15         8.34 o                         
  -5  13   9        110.38        103.95        10.30 o                         
  -4  13   9         30.80         21.08         6.86 o                         
  -3  13   9         42.67         38.73         7.35 o                         
  -2  13   9          1.12          1.47         5.39 o                         
  -1  13   9          0.00         -4.90         4.90 o                         
   0  13   9          1.23          3.43         6.37 o                         
   1  13   9         26.61         44.13         7.84 o                         
   2  13   9         20.19         15.69         7.35 o                         
   3  13   9         36.53         30.89         7.84 o                         
   4  13   9          4.39          4.90         6.86 o                         
   5  13   9          9.19         16.18         7.35 o                         
   6  13   9          7.32          6.37         6.86 o                         
  -8  14   9         92.79        106.89        12.26 o                         
  -7  14   9          7.82          6.37         7.35 o                         
  -6  14   9         13.39         13.24         7.35 o                         
  -5  14   9         16.01          6.37         6.37 o                         
  -4  14   9         21.04         14.22         7.35 o                         
  -3  14   9         45.29         51.97         8.34 o                         
  -2  14   9         27.93         34.81         8.34 o                         
  -1  14   9         24.56         30.89         7.84 o                         
   0  14   9         51.04         68.64         9.32 o                         
   1  14   9         79.64         82.37        10.30 o                         
   2  14   9          6.61         -0.49         6.86 o                         
   3  14   9         18.33         17.16         7.35 o                         
   4  14   9          1.16          4.41         6.86 o                         
   5  14   9          6.70          5.39         6.86 o                         
  -6  15   9         39.35         48.54         9.32 o                         
  -5  15   9          1.20         -0.98         6.37 o                         
  -4  15   9         76.26         77.96        10.30 o                         
  -3  15   9         15.52          8.83         6.86 o                         
  -2  15   9          5.47          2.45         6.37 o                         
  -1  15   9         88.70         57.37         9.81 o                         
   0  15   9         16.76         17.16         8.34 o                         
   1  15   9          1.97          2.94         6.86 o                         
   2  15   9          0.21          0.00         7.84 o                         
   3  15   9          8.49         10.79         7.35 o                         
   4  15   9          0.12          0.49         7.35 o                         
  -3  16   9          0.03         -3.92         6.86 o                         
  -2  16   9         39.26         27.46         9.32 o                         
  -1  16   9         23.89         27.95         9.32 o                         
   0  16   9          3.39         -6.37         6.37 o                         
   1  16   9          7.85          4.41         8.34 o                         
 -14   0  10         52.72         67.17         9.81 o                         
 -13   0  10         15.51         11.28         5.88 o                         
 -12   0  10        250.26        254.99        12.99 o                         
 -11   0  10          8.66          9.41         3.92 o                         
 -10   0  10          5.61         13.13         3.63 o                         
  -9   0  10        536.58        532.29        10.73 o                         
  -8   0  10         13.58         12.19         2.23 o                         
  -7   0  10         21.35         24.90         2.63 o                         
  -6   0  10        671.11        697.84        11.24 o                         
  -5   0  10        179.81        196.48         4.98 o                         
  -4   0  10       3884.99       3853.93        43.78 o                         
  -3   0  10        356.03        298.14         5.72 o                         
  -2   0  10      15587.78      16373.35       183.73 o                         
  -1   0  10       8283.56       8851.94       100.58 o                         
   0   0  10         64.50         60.94         2.70 o                         
   1   0  10        520.42        578.30         8.82 o                         
   2   0  10       1408.78       1539.44        17.59 o                         
   3   0  10        116.22        106.56         5.97 o                         
   4   0  10         70.60         45.22         2.60 o                         
   5   0  10          4.16          3.73         1.16 o                         
   6   0  10        614.70        673.19         9.84 o                         
   7   0  10        185.52        172.78         4.71 o                         
   8   0  10        199.85        225.28         5.67 o                         
   9   0  10         25.05         17.93         3.81 o                         
  10   0  10         10.83         18.52         4.12 o                         
  11   0  10          5.06          3.43         3.47 o                         
 -14   1  10         56.28         74.54        14.46 o                         
 -13   1  10          0.01         -1.53         3.98 o                         
 -12   1  10          5.78         -2.70         2.70 o                         
 -11   1  10        182.80        187.59         7.71 o                         
 -10   1  10       2135.08       2127.13        22.21 o                         
  -9   1  10         90.77        100.50         3.44 o                         
  -8   1  10         70.28         68.35         3.84 o                         
  -7   1  10         15.00         16.74         1.62 o                         
  -6   1  10        268.21        286.40         4.61 o                         
  -5   1  10         52.47         55.98         1.98 o                         
  -4   1  10        252.64        252.27         3.85 o                         
  -3   1  10        874.93       1066.91         9.41 o                         
  -2   1  10       1269.62       1478.41        13.49 o                         
  -1   1  10        539.79        592.24         7.76 o                         
   0   1  10        523.01        623.03        13.25 o                         
   1   1  10         57.90         40.76         1.58 o                         
   2   1  10          0.08          0.97         0.75 o                         
   3   1  10        708.78        716.18         8.36 o                         
   4   1  10        376.65        359.96         4.96 o                         
   5   1  10         29.50         22.81         1.64 o                         
   6   1  10         38.39         34.43         2.08 o                         
   7   1  10        134.14        114.12         3.06 o                         
   8   1  10          5.60          7.95         1.63 o                         
   9   1  10         10.42         11.52         2.14 o                         
  10   1  10          2.83          3.59         3.14 o                         
  11   1  10         15.49         18.32         3.11 o                         
 -14   2  10          0.00          0.25         4.16 o                         
 -13   2  10          3.60          1.57         4.12 o                         
 -12   2  10        192.04        193.34        10.36 o                         
 -11   2  10         54.10         56.41         3.73 o                         
 -10   2  10        210.66        202.47         5.30 o                         
  -9   2  10        111.26        102.76         3.84 o                         
  -8   2  10        484.71        495.06         7.02 o                         
  -7   2  10        131.04        150.88         3.56 o                         
  -6   2  10        467.29        496.89         6.32 o                         
  -5   2  10         12.85         15.64         1.43 o                         
  -4   2  10        573.09        583.85         6.50 o                         
  -3   2  10        351.29        363.58         4.31 o                         
  -2   2  10        145.12        130.74         2.56 o                         
  -1   2  10        923.32       1136.52        10.85 o                         
   0   2  10       4305.74       4553.03        37.45 o                         
   1   2  10          5.18          0.26         0.80 o                         
   2   2  10         57.65         54.48         1.65 o                         
   3   2  10        189.04        202.04         3.69 o                         
   4   2  10         15.53         16.27         1.44 o                         
   5   2  10         17.91         17.81         1.74 o                         
   6   2  10        110.08         95.04         2.79 o                         
   7   2  10        101.71         96.50         2.90 o                         
   8   2  10         41.46         34.09         2.22 o                         
   9   2  10         16.38         14.51         2.38 o                         
  10   2  10          8.04          5.53         2.26 o                         
  11   2  10         13.64         10.25         2.61 o                         
 -14   3  10         27.42         23.49         6.37 o                         
 -13   3  10         20.90         18.63         4.85 o                         
 -12   3  10         45.19         71.88         4.90 o                         
 -11   3  10          0.23         -0.14         2.63 o                         
 -10   3  10        298.20        320.37         6.58 o                         
  -9   3  10          8.88          9.08         1.98 o                         
  -8   3  10       1729.29       1659.86        16.14 o                         
  -7   3  10        851.60        806.25         9.18 o                         
  -6   3  10       1105.94       1123.61        11.30 o                         
  -5   3  10        333.33        388.33         5.20 o                         
  -4   3  10        517.83        497.01         5.53 o                         
  -3   3  10        938.88        917.03         8.35 o                         
  -2   3  10        509.23        509.68         6.88 o                         
  -1   3  10       1722.67       1868.24        15.91 o                         
   0   3  10         86.97         80.18         3.10 o                         
   1   3  10        720.83        799.37         8.48 o                         
   2   3  10        102.32         89.32         2.10 o                         
   3   3  10        158.42        165.73         2.81 o                         
   4   3  10          2.33          0.61         1.73 o                         
   5   3  10         85.51         97.77         2.96 o                         
   6   3  10        327.14        303.47         5.04 o                         
   7   3  10          8.05          5.70         1.46 o                         
   8   3  10          2.17          6.14         1.75 o                         
   9   3  10         33.58         20.90         2.38 o                         
  10   3  10         10.61         18.47         2.47 o                         
  11   3  10          0.10         -1.08         2.17 o                         
 -14   4  10          0.12          2.81         4.67 o                         
 -13   4  10         50.96         50.74         6.06 o                         
 -12   4  10         40.24         38.94         4.23 o                         
 -11   4  10        246.72        237.44         7.54 o                         
 -10   4  10          8.18          6.21         2.10 o                         
  -9   4  10         58.08         65.23         3.09 o                         
  -8   4  10          9.26         10.12         1.88 o                         
  -7   4  10        754.92        690.60         8.25 o                         
  -6   4  10       1185.53       1175.08        11.69 o                         
  -5   4  10        209.75        216.74         3.55 o                         
  -4   4  10        206.52        180.42         3.04 o                         
  -3   4  10         24.84         19.92         1.03 o                         
  -2   4  10         10.94         20.03         1.07 o                         
  -1   4  10        623.56        620.83         6.89 o                         
   0   4  10         61.03         87.07         2.17 o                         
   1   4  10        372.14        404.62         5.65 o                         
   2   4  10         41.31         39.87         1.65 o                         
   3   4  10        218.41        240.55         3.65 o                         
   4   4  10        223.26        244.30         4.66 o                         
   5   4  10         32.27         27.15         2.06 o                         
   6   4  10         68.49         89.75         3.62 o                         
   7   4  10         96.48         83.40         3.54 o                         
   8   4  10          9.37         16.95         2.78 o                         
   9   4  10         15.11          7.35         2.10 o                         
  10   4  10         16.78         20.81         2.58 o                         
  11   4  10          0.04          2.55         2.27 o                         
 -13   5  10         32.21         33.35         5.55 o                         
 -12   5  10          5.26         12.14         3.38 o                         
 -11   5  10          0.73          0.03         2.52 o                         
 -10   5  10         90.34         88.35         4.19 o                         
  -9   5  10        211.04        200.71         4.96 o                         
  -8   5  10        129.15        140.68         4.03 o                         
  -7   5  10         18.93         23.08         2.01 o                         
  -6   5  10        202.59        208.56         3.73 o                         
  -5   5  10         13.12          9.99         1.31 o                         
  -4   5  10          0.89          1.41         0.89 o                         
  -3   5  10         17.21         19.16         1.08 o                         
  -2   5  10         28.79         33.64         1.59 o                         
  -1   5  10          5.72          5.39         0.85 o                         
   0   5  10        332.92        319.82         4.08 o                         
   1   5  10        153.74        177.16         3.26 o                         
   2   5  10        540.34        588.07         8.20 o                         
   3   5  10        165.54        174.34         3.16 o                         
   4   5  10        299.15        297.81         5.14 o                         
   5   5  10          5.83          8.73         1.54 o                         
   6   5  10        473.29        397.98         5.91 o                         
   7   5  10         23.72         23.90         2.05 o                         
   8   5  10          3.54          2.94         1.83 o                         
   9   5  10         18.49         17.92         2.58 o                         
  10   5  10          3.54          3.51         2.18 o                         
  11   5  10          0.36          0.75         2.36 o                         
 -13   6  10        225.81        257.16        11.08 o                         
 -12   6  10         50.55         49.83         4.55 o                         
 -11   6  10         73.64         66.80         4.41 o                         
 -10   6  10         38.46         28.52         3.29 o                         
  -9   6  10         99.82         84.59         3.97 o                         
  -8   6  10        139.12        136.36         4.32 o                         
  -7   6  10        276.62        245.26         4.63 o                         
  -6   6  10         34.78         37.58         2.03 o                         
  -5   6  10        707.82        736.10         7.64 o                         
  -4   6  10        261.85        253.85         4.51 o                         
  -3   6  10       1236.61       1266.61        10.24 o                         
  -2   6  10        599.11        574.25         5.81 o                         
  -1   6  10        142.89        157.11         2.49 o                         
   0   6  10        790.68        779.68         7.63 o                         
   1   6  10         30.12         21.85         1.45 o                         
   2   6  10          4.38         10.11         1.29 o                         
   3   6  10         66.09         77.44         2.56 o                         
   4   6  10         15.91         17.61         1.69 o                         
   5   6  10        203.74        197.16         6.32 o                         
   6   6  10        181.85        199.72         4.16 o                         
   7   6  10          1.36          1.30         2.41 o                         
   8   6  10          8.47          9.42         2.80 o                         
   9   6  10         16.64         16.91         8.83 o                         
  10   6  10          8.08         12.85         3.98 o                         
 -13   7  10         41.42         39.75         7.35 o                         
 -12   7  10         10.36          4.40         3.29 o                         
 -11   7  10          0.12         -0.71         2.95 o                         
 -10   7  10         11.90         11.82         3.22 o                         
  -9   7  10          0.03          0.18         2.21 o                         
  -8   7  10          7.35          2.83         1.75 o                         
  -7   7  10          1.49          0.97         1.53 o                         
  -6   7  10        214.92        210.63         4.03 o                         
  -5   7  10        267.64        269.54         4.39 o                         
  -4   7  10        221.08        220.52         4.48 o                         
  -3   7  10        115.56         96.34         2.55 o                         
  -2   7  10        268.48        255.73         4.17 o                         
  -1   7  10         18.97         18.37         1.34 o                         
   0   7  10         40.27         37.91         1.60 o                         
   1   7  10          6.39          5.33         1.28 o                         
   2   7  10         65.06         71.13         3.76 o                         
   3   7  10          0.36          2.72         1.93 o                         
   4   7  10          4.11          6.04         2.17 o                         
   5   7  10         75.76         58.98         4.13 o                         
   6   7  10          5.63          8.44         2.63 o                         
   7   7  10          1.56          0.75         3.28 o                         
   8   7  10         10.15         15.38         5.39 o                         
   9   7  10          0.14          0.41         3.28 o                         
  10   7  10         42.91         55.38         5.71 o                         
 -12   8  10         11.75         12.26         4.32 o                         
 -11   8  10          0.33         -2.80         2.80 o                         
 -10   8  10         48.21         42.04         4.01 o                         
  -9   8  10          8.72          6.21         2.34 o                         
  -8   8  10         54.08         40.60         3.13 o                         
  -7   8  10         32.22         29.00         2.33 o                         
  -6   8  10         41.51         51.23         2.64 o                         
  -5   8  10        556.31        530.07         6.78 o                         
  -4   8  10        316.31        298.52         6.81 o                         
  -3   8  10        580.75        564.67         8.72 o                         
  -2   8  10         18.68         15.49         2.07 o                         
  -1   8  10         63.96         58.77         3.08 o                         
   0   8  10         34.34         26.28         2.42 o                         
   1   8  10         93.21         97.80         3.96 o                         
   2   8  10        239.15        216.75         5.08 o                         
   3   8  10        327.70        307.15         6.86 o                         
   4   8  10        273.10        243.24         7.15 o                         
   5   8  10         13.74          9.84         2.99 o                         
   6   8  10         27.58         33.18         4.47 o                         
   7   8  10          5.40          6.58         3.28 o                         
   8   8  10          2.40          4.90         5.39 o                         
   9   8  10         16.75         13.28         5.15 o                         
  10   8  10          3.16         12.26         4.51 o                         
 -12   9  10          0.61          3.64         3.46 o                         
 -11   9  10          0.15         -2.26         4.21 o                         
 -10   9  10          2.62         -0.94         2.80 o                         
  -9   9  10          0.20         -1.19         2.55 o                         
  -8   9  10         31.16         30.19         2.64 o                         
  -7   9  10         25.13         21.79         2.18 o                         
  -6   9  10         45.41         45.62         2.69 o                         
  -5   9  10        573.93        592.62         9.63 o                         
  -4   9  10        449.35        438.43         9.13 o                         
  -3   9  10        297.45        294.29         5.72 o                         
  -2   9  10         27.13         25.04         2.61 o                         
  -1   9  10        126.22        119.43         4.40 o                         
   0   9  10         89.15         83.50         3.85 o                         
   1   9  10         39.79         35.01         2.83 o                         
   2   9  10        176.96        161.68         4.66 o                         
   3   9  10        511.84        488.11         9.20 o                         
   4   9  10        106.67         91.12         4.80 o                         
   5   9  10         11.91         21.33         3.27 o                         
   6   9  10          0.94          1.82         4.41 o                         
   7   9  10          1.44         -3.12         3.17 o                         
   8   9  10          1.66          2.18         5.64 o                         
   9   9  10          0.46          1.24         3.98 o                         
 -11  10  10         17.77         25.78        10.30 o                         
 -10  10  10          0.35          2.89         4.50 o                         
  -9  10  10         34.62         43.38         3.96 o                         
  -8  10  10         33.08         30.66         2.70 o                         
  -7  10  10          1.77          2.62         1.86 o                         
  -6  10  10          1.74          6.94         2.62 o                         
  -5  10  10        102.44         87.35         4.37 o                         
  -4  10  10         65.96         69.60         3.72 o                         
  -3  10  10         52.88         45.23         2.68 o                         
  -2  10  10          0.06          0.29         1.61 o                         
  -1  10  10         74.71         66.00         3.49 o                         
   0  10  10         10.29          9.35         2.37 o                         
   1  10  10         87.76         71.31         3.64 o                         
   2  10  10         36.54         33.64         2.76 o                         
   3  10  10         58.96         48.88         3.43 o                         
   4  10  10         11.82          8.48         2.99 o                         
   5  10  10          8.83         15.64         4.12 o                         
   6  10  10         17.11         16.87         3.99 o                         
   7  10  10          5.57          0.40         3.77 o                         
   8  10  10         14.39         21.33         4.85 o                         
 -11  11  10         10.29          9.32         4.85 o                         
 -10  11  10         26.05         30.08         7.11 o                         
  -9  11  10          0.97          3.52         3.77 o                         
  -8  11  10          4.96          2.03         3.53 o                         
  -7  11  10        136.85        147.42         7.75 o                         
  -6  11  10         29.24         31.93         3.50 o                         
  -5  11  10          7.05          8.69         2.17 o                         
  -4  11  10        149.99        136.19         4.81 o                         
  -3  11  10         18.75         11.10         2.26 o                         
  -2  11  10         49.12         51.82         2.78 o                         
  -1  11  10        120.68        116.38         4.56 o                         
   0  11  10         46.66         50.03         3.50 o                         
   1  11  10         29.55         28.03         2.80 o                         
   2  11  10        240.73        216.76         5.68 o                         
   3  11  10         13.77         10.19         2.74 o                         
   4  11  10          7.70         -1.70         2.86 o                         
   5  11  10          0.19         -2.84         3.42 o                         
   6  11  10          6.53          1.72         3.81 o                         
   7  11  10          0.92         -4.12         4.12 o                         
   8  11  10          1.95         -2.00        10.54 o                         
 -10  12  10         82.54         82.37        11.77 o                         
  -9  12  10          2.67         17.16         7.84 o                         
  -8  12  10         14.03         10.79         6.86 o                         
  -7  12  10         69.87         68.80         6.00 o                         
  -6  12  10          9.62          6.84         3.63 o                         
  -5  12  10         15.94         13.20         3.99 o                         
  -4  12  10         19.64         15.65         3.99 o                         
  -3  12  10          0.16         -0.11         3.43 o                         
  -2  12  10          5.51          2.11         2.81 o                         
  -1  12  10        151.30        156.88        10.54 o                         
   0  12  10          1.72          2.94         3.26 o                         
   1  12  10        133.70        128.74        17.65 o                         
   2  12  10          8.46          1.52         3.63 o                         
   3  12  10          3.17          2.27         3.77 o                         
   4  12  10          8.25          7.11         4.41 o                         
   5  12  10         22.75         20.44         4.82 o                         
   6  12  10          0.74          1.72         4.41 o                         
   7  12  10          5.80         10.84         8.34 o                         
  -9  13  10          1.47          0.49         7.35 o                         
  -8  13  10         11.86          6.86         6.37 o                         
  -7  13  10          2.56         -1.47         5.88 o                         
  -6  13  10         28.98         35.79         8.34 o                         
  -5  13  10          3.95          1.96         6.37 o                         
  -4  13  10         59.79         51.48         8.34 o                         
  -3  13  10         43.85         38.24         7.84 o                         
  -2  13  10         88.45         72.08         9.32 o                         
  -1  13  10          6.93          9.32         6.37 o                         
   0  13  10          9.85         16.18         6.86 o                         
   1  13  10         20.54          2.94         6.86 o                         
   2  13  10          2.22          0.85         3.63 o                         
   3  13  10         42.19         53.95        10.05 o                         
   4  13  10         53.01         51.98         5.65 o                         
   5  13  10         19.54         18.40         5.15 o                         
   6  13  10         22.34         17.16         7.35 o                         
  -7  14  10          0.15          3.92         7.35 o                         
  -6  14  10          8.81         19.61         7.84 o                         
  -5  14  10         21.23         21.08         7.84 o                         
  -4  14  10        110.92        131.40        12.26 o                         
  -3  14  10         36.32         31.87         7.84 o                         
  -2  14  10          0.31          0.98         5.88 o                         
  -1  14  10        103.36         90.22        10.79 o                         
   0  14  10         86.19         77.47        10.79 o                         
   1  14  10          7.78          1.47         7.35 o                         
   2  14  10         59.25         63.25        10.30 o                         
   3  14  10         12.34          2.94         7.35 o                         
   4  14  10          8.98         17.65         7.84 o                         
   5  14  10          2.66         -1.47         6.37 o                         
  -6  15  10          0.56         -6.37         6.37 o                         
  -5  15  10         29.90         32.85         8.34 o                         
  -4  15  10          3.50         -2.94         6.86 o                         
  -3  15  10         13.93         10.79         7.35 o                         
  -2  15  10         52.65         58.35         9.81 o                         
  -1  15  10         24.13         13.24         7.84 o                         
   0  15  10         43.55         38.73         8.83 o                         
   1  15  10          4.56         -3.43         7.35 o                         
   2  15  10          6.26         11.77         7.35 o                         
   3  15  10          3.43         -1.96         7.84 o                         
  -2  16  10         23.94         24.52         8.34 o                         
  -1  16  10         42.20         36.77         9.81 o                         
 -14   1  11         54.40         56.19         6.75 o                         
 -13   1  11         42.97         45.45         6.06 o                         
 -12   1  11         47.23         53.19         6.44 o                         
 -11   1  11          0.31          2.74         2.38 o                         
 -10   1  11        994.56       1008.26        12.99 o                         
  -9   1  11        259.33        249.79         5.25 o                         
  -8   1  11        237.48        251.67         4.90 o                         
  -7   1  11          2.15          1.53         1.18 o                         
  -6   1  11        402.60        376.35         5.43 o                         
  -5   1  11          1.38          1.72         1.00 o                         
  -4   1  11        318.45        324.47         4.57 o                         
  -3   1  11         35.71         51.94         1.71 o                         
  -2   1  11        148.02        139.32         2.68 o                         
  -1   1  11        796.01        859.98        12.16 o                         
   0   1  11        665.07        693.29         7.49 o                         
   1   1  11          2.14          2.02         0.91 o                         
   2   1  11        115.56         98.78         2.30 o                         
   3   1  11        260.68        241.63         7.07 o                         
   4   1  11         29.67         45.63         2.15 o                         
   5   1  11         53.54         52.39         2.20 o                         
   6   1  11         17.20          7.10         1.44 o                         
   7   1  11          0.28         -0.36         1.37 o                         
   8   1  11          0.61         -0.09         1.86 o                         
   9   1  11         29.87         27.97         2.57 o                         
  10   1  11          0.04         -2.36         3.26 o                         
  11   1  11          4.84          1.16         2.54 o                         
 -14   2  11          0.71          2.70         4.51 o                         
 -13   2  11          8.32          8.91         3.44 o                         
 -12   2  11         94.72         95.19         5.47 o                         
 -11   2  11         49.09         47.06         3.55 o                         
 -10   2  11        424.68        462.62         9.34 o                         
  -9   2  11        371.23        367.84         6.31 o                         
  -8   2  11       1702.59       1642.93        16.12 o                         
  -7   2  11        135.86        154.37         3.83 o                         
  -6   2  11        183.39        192.99         3.80 o                         
  -5   2  11        260.25        269.10         4.27 o                         
  -4   2  11         72.20         61.34         1.95 o                         
  -3   2  11        304.22        333.83         4.18 o                         
  -2   2  11        439.53        405.84         4.57 o                         
  -1   2  11        278.03        260.04         4.36 o                         
   0   2  11       1038.82       1153.28        10.98 o                         
   1   2  11          2.42          1.34         0.80 o                         
   2   2  11        263.00        274.77         3.33 o                         
   3   2  11        361.09        326.45         5.41 o                         
   4   2  11          1.02         -1.11         1.11 o                         
   5   2  11        107.90        121.70         3.91 o                         
   6   2  11         32.17         25.63         2.47 o                         
   7   2  11          1.73         -0.59         1.56 o                         
   8   2  11         23.64         23.33         2.16 o                         
   9   2  11         10.92         11.65         2.22 o                         
  10   2  11          1.68          0.58         2.12 o                         
  11   2  11          4.76          3.64         2.91 o                         
 -14   3  11         10.07         11.29         5.02 o                         
 -13   3  11          0.53          1.15         3.20 o                         
 -12   3  11         53.84         60.41         4.80 o                         
 -11   3  11        155.60        147.92         5.27 o                         
 -10   3  11        325.99        318.20         6.66 o                         
  -9   3  11        235.18        231.18         6.74 o                         
  -8   3  11        956.66        995.37        11.20 o                         
  -7   3  11         57.86         76.86         2.84 o                         
  -6   3  11         72.50         68.99         4.25 o                         
  -5   3  11        124.83        124.44         2.88 o                         
  -4   3  11        894.31        930.03         8.80 o                         
  -3   3  11        196.03        199.34         3.11 o                         
  -2   3  11        261.06        240.18         3.28 o                         
  -1   3  11        813.39       1004.81        11.44 o                         
   0   3  11        911.04        954.76         9.81 o                         
   1   3  11          0.55         -0.36         1.00 o                         
   2   3  11         95.91         89.05         2.25 o                         
   3   3  11         98.47         97.10         3.82 o                         
   4   3  11        855.93        777.61        10.20 o                         
   5   3  11          1.39          5.09         1.77 o                         
   6   3  11        203.38        176.51         3.95 o                         
   7   3  11         17.53         16.67         1.95 o                         
   8   3  11         52.00         42.59         2.62 o                         
   9   3  11          8.32          6.38         2.18 o                         
  10   3  11          0.43          2.92         2.13 o                         
  11   3  11          0.18          0.84         2.26 o                         
 -14   4  11         17.10         19.55         5.37 o                         
 -13   4  11         17.37         19.91         4.05 o                         
 -12   4  11         82.25         78.78         5.08 o                         
 -11   4  11          0.79          8.98         2.92 o                         
 -10   4  11         46.88         53.46         3.42 o                         
  -9   4  11          0.40          3.67         1.94 o                         
  -8   4  11        691.08        656.25         8.43 o                         
  -7   4  11       1117.70       1129.15        12.54 o                         
  -6   4  11        177.20        187.11         4.31 o                         
  -5   4  11          8.87          8.12         1.22 o                         
  -4   4  11         91.89         84.78         2.21 o                         
  -3   4  11         13.50         17.42         1.36 o                         
  -2   4  11          2.06          3.85         0.96 o                         
  -1   4  11         84.93         86.32         2.79 o                         
   0   4  11         20.89         15.82         1.35 o                         
   1   4  11       1588.46       1656.38        14.60 o                         
   2   4  11        660.00        674.01         7.18 o                         
   3   4  11        107.96         94.49         4.67 o                         
   4   4  11         46.73         39.69         2.29 o                         
   5   4  11        579.94        559.68         8.36 o                         
   6   4  11        164.11        149.26         3.75 o                         
   7   4  11        122.90        117.18         3.76 o                         
   8   4  11          1.92         -0.64         1.79 o                         
   9   4  11          4.54         -0.45         2.28 o                         
  10   4  11          8.74         11.43         2.43 o                         
  11   4  11          0.06         -0.10         2.31 o                         
 -13   5  11          1.50          0.35         3.37 o                         
 -12   5  11         62.63         64.65         4.98 o                         
 -11   5  11        194.97        210.94         9.34 o                         
 -10   5  11         29.09         29.91         2.93 o                         
  -9   5  11        372.09        370.06         6.75 o                         
  -8   5  11          1.15         -0.01         1.64 o                         
  -7   5  11        621.78        607.84         7.70 o                         
  -6   5  11        223.44        211.30         3.81 o                         
  -5   5  11        642.24        631.33         6.93 o                         
  -4   5  11        305.26        273.96         3.97 o                         
  -3   5  11        199.65        213.41         3.30 o                         
  -2   5  11        355.52        341.84         4.26 o                         
  -1   5  11        481.88        539.44         6.44 o                         
   0   5  11         14.59          7.48         1.19 o                         
   1   5  11          0.03          0.73         0.99 o                         
   2   5  11         55.22         55.89         1.97 o                         
   3   5  11        202.14        171.20         3.94 o                         
   4   5  11         13.06          7.11         1.75 o                         
   5   5  11         43.08         52.32         2.62 o                         
   6   5  11         44.61         50.31         2.46 o                         
   7   5  11         21.31         26.98         2.39 o                         
   8   5  11          6.96         11.79         2.38 o                         
   9   5  11         14.53         13.40         2.59 o                         
  10   5  11         41.87         40.65         3.47 o                         
 -13   6  11          0.00          2.67         3.56 o                         
 -12   6  11          7.13          3.76         3.11 o                         
 -11   6  11         32.60         30.88         3.77 o                         
 -10   6  11          4.84          1.65         3.31 o                         
  -9   6  11        107.87         96.92         3.62 o                         
  -8   6  11         15.07         15.99         1.98 o                         
  -7   6  11        162.89        176.19         3.98 o                         
  -6   6  11        210.44        171.80         4.36 o                         
  -5   6  11         16.86         14.69         1.46 o                         
  -4   6  11          0.56          0.31         1.04 o                         
  -3   6  11        173.91        181.69         2.83 o                         
  -2   6  11          0.82         -0.82         0.82 o                         
  -1   6  11         99.52         98.14         2.41 o                         
   0   6  11         13.98          9.89         1.04 o                         
   1   6  11         82.21         90.20         2.55 o                         
   2   6  11        261.59        285.45         4.56 o                         
   3   6  11        102.75         99.40         3.27 o                         
   4   6  11         93.97        116.87         4.76 o                         
   5   6  11         32.78         47.00         2.58 o                         
   6   6  11          8.38          6.24         2.63 o                         
   7   6  11          0.02         -2.21         3.12 o                         
   8   6  11          1.17          0.77         3.92 o                         
   9   6  11        101.03        121.32         7.10 o                         
  10   6  11          3.14          7.06         4.17 o                         
 -13   7  11          0.01          1.48         3.70 o                         
 -12   7  11         17.85         17.56         3.73 o                         
 -11   7  11         13.92         20.63         3.44 o                         
 -10   7  11         26.25         35.83         4.28 o                         
  -9   7  11         18.29         15.54         2.28 o                         
  -8   7  11         44.90         41.48         2.44 o                         
  -7   7  11         18.46         15.62         1.85 o                         
  -6   7  11        301.26        301.07         4.97 o                         
  -5   7  11        223.59        219.41         3.77 o                         
  -4   7  11          1.12          1.35         1.20 o                         
  -3   7  11        420.66        423.75         5.58 o                         
  -2   7  11          1.93          0.92         1.11 o                         
  -1   7  11         55.64         45.52         1.85 o                         
   0   7  11          3.53          3.18         1.28 o                         
   1   7  11          8.06          4.91         2.05 o                         
   2   7  11        101.68        100.31         4.02 o                         
   3   7  11        615.08        547.48        10.82 o                         
   4   7  11        475.42        477.97        10.17 o                         
   5   7  11        153.40        135.36         5.62 o                         
   6   7  11         16.00         11.77         3.81 o                         
   7   7  11          0.97          1.01         4.17 o                         
   8   7  11         26.97         28.40         4.32 o                         
   9   7  11          4.41          6.15         5.15 o                         
  10   7  11         29.86         27.37         9.56 o                         
 -12   8  11          7.00          7.13         3.44 o                         
 -11   8  11         27.23         16.32         3.59 o                         
 -10   8  11        107.43        123.97         9.38 o                         
  -9   8  11         21.18         17.57         4.26 o                         
  -8   8  11        116.68        114.39         4.68 o                         
  -7   8  11          2.96          3.80         2.19 o                         
  -6   8  11        726.28        733.22         9.74 o                         
  -5   8  11          0.21          3.54         2.01 o                         
  -4   8  11        467.03        459.06         8.18 o                         
  -3   8  11         71.82         60.26         3.07 o                         
  -2   8  11         82.71         75.09         3.52 o                         
  -1   8  11        382.86        372.49         7.39 o                         
   0   8  11         87.04         80.26         3.73 o                         
   1   8  11        377.51        367.77         8.14 o                         
   2   8  11          1.87         -0.69         2.18 o                         
   3   8  11        451.01        406.42         9.19 o                         
   4   8  11          4.24          1.74         2.76 o                         
   5   8  11        104.92         97.41         5.10 o                         
   6   8  11         41.42         38.78         4.67 o                         
   7   8  11          0.58          1.96         3.47 o                         
   8   8  11          8.54         16.16         4.32 o                         
   9   8  11         10.69         15.44         4.51 o                         
 -12   9  11          3.01          3.75         3.44 o                         
 -11   9  11         41.70         41.95         4.75 o                         
 -10   9  11          1.43          1.06         3.83 o                         
  -9   9  11         37.07         42.83         4.01 o                         
  -8   9  11          0.73          3.02         2.26 o                         
  -7   9  11          0.62         -0.79         1.99 o                         
  -6   9  11         23.72         25.62         2.87 o                         
  -5   9  11        476.82        487.62        15.71 o                         
  -4   9  11          4.02          8.45         2.28 o                         
  -3   9  11        866.72        859.99        11.18 o                         
  -2   9  11         64.98         56.03         3.41 o                         
  -1   9  11          0.01         -1.72         1.72 o                         
   0   9  11         36.97         35.00         2.91 o                         
   1   9  11         21.26         15.95         2.55 o                         
   2   9  11         18.09         17.69         4.89 o                         
   3   9  11         75.09         66.57         3.73 o                         
   4   9  11         85.31         88.75         5.66 o                         
   5   9  11         44.66         38.92         6.37 o                         
   6   9  11          1.65          2.40         3.63 o                         
   7   9  11          1.76          1.30         4.17 o                         
   8   9  11         19.96         12.92         4.32 o                         
   9   9  11         14.95         24.88         4.95 o                         
 -11  10  11         34.23         44.90         6.21 o                         
 -10  10  11          0.35         -0.69         2.99 o                         
  -9  10  11         91.63        106.17         5.60 o                         
  -8  10  11         25.65         25.82         3.07 o                         
  -7  10  11        111.62        142.17         7.78 o                         
  -6  10  11          5.66         13.22         2.51 o                         
  -5  10  11        125.07        149.88         5.12 o                         
  -4  10  11        509.95        467.80         8.54 o                         
  -3  10  11        175.72        178.02         4.75 o                         
  -2  10  11         42.34         39.11         2.61 o                         
  -1  10  11          2.26          1.50         2.03 o                         
   0  10  11          8.23          9.32         2.37 o                         
   1  10  11        109.79         99.95         4.43 o                         
   2  10  11        107.35         83.45         4.75 o                         
   3  10  11         49.90         45.68         4.37 o                         
   4  10  11          1.20         -2.63         2.63 o                         
   5  10  11         12.06         10.15         3.89 o                         
   6  10  11         25.36         33.79         5.15 o                         
   7  10  11         13.98         18.04         4.82 o                         
   8  10  11          8.52         12.03         4.47 o                         
 -10  11  11          0.98         -2.96         3.98 o                         
  -9  11  11          2.04          4.58         3.89 o                         
  -8  11  11          0.02         -1.89         3.63 o                         
  -7  11  11        272.33        280.85        10.60 o                         
  -6  11  11        250.99        257.35         7.61 o                         
  -5  11  11         27.76         22.21         2.68 o                         
  -4  11  11          0.19         -1.97         1.97 o                         
  -3  11  11          2.89          1.40         1.98 o                         
  -2  11  11          0.59         -0.65         1.91 o                         
  -1  11  11         75.61         73.18         7.18 o                         
   0  11  11         28.31         32.30         3.07 o                         
   1  11  11         43.78         50.00         3.48 o                         
   2  11  11         20.30          9.45         3.15 o                         
   3  11  11          5.34          3.61         2.99 o                         
   4  11  11         10.97          6.35         3.89 o                         
   5  11  11         10.17         11.38         4.08 o                         
   6  11  11         45.42         56.92         5.71 o                         
   7  11  11         21.47         17.92         4.95 o                         
  -9  12  11         11.19         24.52         7.84 o                         
  -8  12  11          3.06          5.52         4.12 o                         
  -7  12  11         13.24         15.75         4.35 o                         
  -6  12  11         11.11         16.12         4.24 o                         
  -5  12  11          1.25         -3.68         3.68 o                         
  -4  12  11        186.35        201.41        18.88 o                         
  -3  12  11        138.09        146.24         9.56 o                         
  -2  12  11         58.22         69.33         5.42 o                         
  -1  12  11         16.73         17.65         3.99 o                         
   0  12  11          3.79          1.96         3.53 o                         
   1  12  11         45.69         52.46         9.32 o                         
   2  12  11         43.84         40.87         5.17 o                         
   3  12  11          4.67          2.53         3.99 o                         
   4  12  11         71.84         89.07         6.62 o                         
   5  12  11          7.18          3.28         4.24 o                         
   6  12  11          1.84          0.58         3.89 o                         
  -8  13  11          5.53          5.88         7.35 o                         
  -7  13  11         79.44         86.29        10.79 o                         
  -6  13  11         14.52         19.61         7.35 o                         
  -5  13  11         37.63         39.71         8.34 o                         
  -4  13  11         17.66         11.77         6.86 o                         
  -3  13  11         50.05         50.01         8.83 o                         
  -2  13  11         15.30         12.75         6.37 o                         
  -1  13  11          0.01          2.09         4.90 o                         
   0  13  11         65.02         67.16        16.92 o                         
   1  13  11         36.98         30.40         4.71 o                         
   2  13  11          1.60          0.59         4.08 o                         
   3  13  11          8.81          5.01         4.17 o                         
   4  13  11          4.91          7.52         4.35 o                         
   5  13  11         28.63         27.66         5.42 o                         
  -7  14  11         25.53         42.17         9.32 o                         
  -6  14  11          6.51          2.94         6.37 o                         
  -5  14  11         33.13         39.22         9.32 o                         
  -4  14  11          5.60          4.90         6.86 o                         
  -3  14  11         98.17         82.86        10.30 o                         
  -2  14  11          2.72         -1.47         5.88 o                         
  -1  14  11         17.94         19.61         7.84 o                         
   0  14  11          5.83         -4.41         5.88 o                         
   1  14  11          0.55         -5.39         6.37 o                         
   2  14  11          0.18         -2.45         6.86 o                         
   3  14  11          8.04         17.16         8.34 o                         
   4  14  11          1.55          3.92         7.84 o                         
  -5  15  11          2.93          0.00         6.86 o                         
  -4  15  11          2.34          4.41         7.35 o                         
  -3  15  11          0.38         -5.39         5.39 o                         
  -2  15  11         43.62         39.22         9.32 o                         
  -1  15  11         60.68         59.33        10.30 o                         
   0  15  11          0.62         -5.88         7.35 o                         
   1  15  11          9.42          0.00         7.35 o                         
   2  15  11         15.28          5.39         8.34 o                         
 -14   0  12          7.58         11.28         6.86 o                         
 -13   0  12         22.75         30.88         5.88 o                         
 -12   0  12         22.80         23.65         7.35 o                         
 -11   0  12         70.66         83.10         7.35 o                         
 -10   0  12        195.32        192.30         6.94 o                         
  -9   0  12        454.93        419.25         9.74 o                         
  -8   0  12        234.18        204.92         6.46 o                         
  -7   0  12          1.45          4.34         1.87 o                         
  -6   0  12        597.81        558.86        12.85 o                         
  -5   0  12         61.54         55.20         2.99 o                         
  -4   0  12        865.76        899.36        13.13 o                         
  -3   0  12        339.22        375.48         6.94 o                         
  -2   0  12        976.14        968.51        13.91 o                         
  -1   0  12          0.02          2.94         1.42 o                         
   0   0  12         17.19         20.29         1.94 o                         
   1   0  12        210.65        256.80         7.95 o                         
   2   0  12       2048.36       2076.21        23.26 o                         
   3   0  12        333.65        258.87         5.96 o                         
   4   0  12          7.07          0.39         2.02 o                         
   5   0  12        315.14        336.75         7.45 o                         
   6   0  12         18.10         37.14         3.03 o                         
   7   0  12         76.28         61.49         5.02 o                         
   8   0  12        268.49        334.77        14.46 o                         
   9   0  12          0.94          3.64         3.28 o                         
  10   0  12         43.94         42.98         5.02 o                         
  11   0  12         55.36         84.72         6.75 o                         
 -14   1  12         92.17        118.90         8.32 o                         
 -13   1  12         28.30         29.83         4.41 o                         
 -12   1  12         34.17         31.17         3.47 o                         
 -11   1  12         21.50         17.88         3.00 o                         
 -10   1  12          9.94          6.69         2.15 o                         
  -9   1  12       1480.29       1450.27        15.90 o                         
  -8   1  12       1809.36       1751.85        17.06 o                         
  -7   1  12         88.55         89.26         3.51 o                         
  -6   1  12         60.71         57.43         2.28 o                         
  -5   1  12        112.38        123.03         2.95 o                         
  -4   1  12        455.06        475.30         5.53 o                         
  -3   1  12          8.16          3.38         0.86 o                         
  -2   1  12        268.28        299.39         5.52 o                         
  -1   1  12          6.10         11.07         1.18 o                         
   0   1  12        103.54        146.23         2.89 o                         
   1   1  12          2.22          1.96         1.20 o                         
   2   1  12        119.45        123.61         2.58 o                         
   3   1  12         51.41         54.29         2.16 o                         
   4   1  12        156.67        155.10         3.80 o                         
   5   1  12        134.10         99.30         4.19 o                         
   6   1  12         35.02         28.54         3.00 o                         
   7   1  12         63.40         55.35         2.84 o                         
   8   1  12          0.24          2.66         2.19 o                         
   9   1  12          2.74          2.30         2.43 o                         
  10   1  12         74.88         90.53         4.74 o                         
  11   1  12         24.77         30.63         3.60 o                         
 -14   2  12          9.31          7.78         5.02 o                         
 -13   2  12         61.11         60.47         7.09 o                         
 -12   2  12          0.47         -1.78         2.38 o                         
 -11   2  12         88.93         95.92         6.53 o                         
 -10   2  12        145.21        146.35         4.40 o                         
  -9   2  12         47.01         46.55         2.79 o                         
  -8   2  12        434.18        407.05         6.51 o                         
  -7   2  12        454.60        426.15         6.32 o                         
  -6   2  12        546.95        538.47         6.91 o                         
  -5   2  12        117.65        114.36         2.94 o                         
  -4   2  12        281.52        272.25         3.99 o                         
  -3   2  12        944.17        948.24         8.86 o                         
  -2   2  12         13.09         14.30         1.16 o                         
  -1   2  12          2.80          3.47         1.03 o                         
   0   2  12         12.80         13.02         1.18 o                         
   1   2  12        179.28        201.03         3.15 o                         
   2   2  12          8.99          7.38         1.43 o                         
   3   2  12        130.56        135.59         3.69 o                         
   4   2  12         63.53         51.94         2.66 o                         
   5   2  12        208.03        177.35         4.35 o                         
   6   2  12         20.02         16.95         2.23 o                         
   7   2  12          0.23         -1.87         1.87 o                         
   8   2  12         39.51         41.96         4.67 o                         
   9   2  12         29.80         25.87         2.93 o                         
  10   2  12         29.46         33.23         3.29 o                         
 -14   3  12          7.60          9.56         4.85 o                         
 -13   3  12         24.45         28.78         4.13 o                         
 -12   3  12        130.66        153.68         6.78 o                         
 -11   3  12          0.38          0.42         2.37 o                         
 -10   3  12        189.14        197.32         7.85 o                         
  -9   3  12          0.77         -1.15         1.59 o                         
  -8   3  12        109.44        107.35         3.52 o                         
  -7   3  12        275.33        273.95         5.00 o                         
  -6   3  12        460.74        461.16         6.33 o                         
  -5   3  12         85.00        101.39         2.59 o                         
  -4   3  12          0.74          0.52         0.86 o                         
  -3   3  12       1034.02       1003.81         9.29 o                         
  -2   3  12         94.82        109.45         2.26 o                         
  -1   3  12          4.25          6.21         1.27 o                         
   0   3  12        258.24        254.96         4.13 o                         
   1   3  12        553.12        538.36         7.82 o                         
   2   3  12         37.73         43.67         1.99 o                         
   3   3  12         80.96         68.03         2.98 o                         
   4   3  12        265.39        282.62         5.37 o                         
   5   3  12        295.53        245.56         6.32 o                         
   6   3  12        153.60        156.01         4.22 o                         
   7   3  12         20.50         43.79         3.00 o                         
   8   3  12          0.71          2.20         2.19 o                         
   9   3  12          1.36          2.22         2.32 o                         
  10   3  12          9.39         16.62         2.86 o                         
 -13   4  12         43.94         46.39         4.98 o                         
 -12   4  12         33.09         40.65         4.33 o                         
 -11   4  12         38.27         36.69         3.40 o                         
 -10   4  12          0.59          1.92         2.34 o                         
  -9   4  12        374.95        311.61         6.28 o                         
  -8   4  12         45.48         39.89         2.37 o                         
  -7   4  12        163.90        165.95         4.03 o                         
  -6   4  12       3128.91       3001.09        24.05 o                         
  -5   4  12        331.26        305.79         5.34 o                         
  -4   4  12         66.34         60.40         1.96 o                         
  -3   4  12          1.95          2.20         0.93 o                         
  -2   4  12          3.39          3.26         0.98 o                         
  -1   4  12       1752.87       1693.72        17.25 o                         
   0   4  12         91.28         88.59         3.35 o                         
   1   4  12        147.64        148.81         3.30 o                         
   2   4  12          1.10          2.73         1.27 o                         
   3   4  12        164.58        199.59         4.44 o                         
   4   4  12        171.74        197.90         5.96 o                         
   5   4  12        331.57        360.22         6.32 o                         
   6   4  12        127.37         90.13         3.45 o                         
   7   4  12          0.17          0.81         2.07 o                         
   8   4  12          0.34          1.23         2.07 o                         
   9   4  12         17.55         16.58         2.68 o                         
  10   4  12          0.13          4.15         2.63 o                         
 -13   5  12         69.57         73.93         7.95 o                         
 -12   5  12        132.99        159.72         6.98 o                         
 -11   5  12          0.06          2.82         2.89 o                         
 -10   5  12         22.84         24.28         3.11 o                         
  -9   5  12         68.75         71.64         3.30 o                         
  -8   5  12        243.56        215.12         4.60 o                         
  -7   5  12         51.68         68.59         2.49 o                         
  -6   5  12         32.36         32.68         1.89 o                         
  -5   5  12        798.40        758.01         8.04 o                         
  -4   5  12         60.60         55.96         1.99 o                         
  -3   5  12          6.33          4.32         1.04 o                         
  -2   5  12        155.26        155.92         3.27 o                         
  -1   5  12        105.60        125.51         2.78 o                         
   0   5  12        516.66        523.27         7.02 o                         
   1   5  12         92.38         93.56         2.92 o                         
   2   5  12          2.42          0.91         1.26 o                         
   3   5  12         24.48         26.40         2.15 o                         
   4   5  12        571.64        554.38        12.18 o                         
   5   5  12         18.71         18.56         2.33 o                         
   6   5  12          5.81         -0.73         1.89 o                         
   7   5  12        114.30        103.28         4.71 o                         
   8   5  12          0.84          1.28         2.14 o                         
   9   5  12          6.31         14.20         3.20 o                         
  10   5  12         10.49         23.02         4.67 o                         
 -13   6  12        217.74        233.59         8.75 o                         
 -12   6  12         70.70         74.97         5.25 o                         
 -11   6  12          3.29         -1.75         2.73 o                         
 -10   6  12          0.62          0.96         2.52 o                         
  -9   6  12         11.84          9.63         2.03 o                         
  -8   6  12        173.82        178.04         4.29 o                         
  -7   6  12        373.11        387.20         5.61 o                         
  -6   6  12         32.69         32.53         1.92 o                         
  -5   6  12       1015.76       1005.48         9.82 o                         
  -4   6  12        115.91        112.05         2.90 o                         
  -3   6  12         17.07         23.37         1.42 o                         
  -2   6  12         21.24         22.32         1.65 o                         
  -1   6  12        401.26        424.51         5.35 o                         
   0   6  12        140.50        128.24         2.99 o                         
   1   6  12          5.90          6.50         1.35 o                         
   2   6  12          9.22          6.13         1.67 o                         
   3   6  12        204.11        198.76         5.27 o                         
   4   6  12          3.57         -2.55         2.55 o                         
   5   6  12          4.68          5.10         2.73 o                         
   6   6  12        163.70        164.30         7.45 o                         
   7   6  12         47.93         53.94         5.20 o                         
   8   6  12          4.22          2.87         3.63 o                         
   9   6  12         64.89         72.77         6.06 o                         
  10   6  12         13.02         16.78         4.67 o                         
 -12   7  12          1.00          2.79         3.09 o                         
 -11   7  12          2.54          3.64         6.77 o                         
 -10   7  12         47.66         52.68         3.68 o                         
  -9   7  12         33.29         33.63         3.07 o                         
  -8   7  12          2.49          5.27         1.74 o                         
  -7   7  12          2.42          7.27         1.64 o                         
  -6   7  12          8.68          3.50         1.53 o                         
  -5   7  12        770.14        728.58         8.75 o                         
  -4   7  12          0.61          0.21         1.31 o                         
  -3   7  12        267.52        263.40         4.36 o                         
  -2   7  12        146.25        130.62         3.80 o                         
  -1   7  12         95.71         92.52         3.72 o                         
   0   7  12          7.15          5.88         1.87 o                         
   1   7  12         99.48         95.33         4.02 o                         
   2   7  12        292.80        271.62         7.49 o                         
   3   7  12         74.76         72.01         6.60 o                         
   4   7  12         46.10         25.21         3.44 o                         
   5   7  12         67.47         50.20         5.15 o                         
   6   7  12          0.07          4.02         3.63 o                         
   7   7  12         29.32         30.79         4.51 o                         
   8   7  12         71.70         82.04         6.06 o                         
   9   7  12         15.89         17.09         4.32 o                         
 -12   8  12          0.35          3.88         4.84 o                         
 -11   8  12          5.72          7.96         3.48 o                         
 -10   8  12         10.25         14.91         3.44 o                         
  -9   8  12          4.82          4.42         2.86 o                         
  -8   8  12         13.81         20.88         2.86 o                         
  -7   8  12          0.64          3.51         2.12 o                         
  -6   8  12         29.67         36.50         2.90 o                         
  -5   8  12       1103.74       1106.85        14.98 o                         
  -4   8  12        121.49        129.73         4.60 o                         
  -3   8  12          2.72          5.61         2.05 o                         
  -2   8  12          5.13          2.28         2.35 o                         
  -1   8  12         21.73         21.19         2.57 o                         
   0   8  12         92.73         65.48         3.55 o                         
   1   8  12        370.42        390.05         8.35 o                         
   2   8  12        128.75        100.23         5.08 o                         
   3   8  12        547.71        522.88        10.99 o                         
   4   8  12         58.93         72.90         4.43 o                         
   5   8  12          2.03          3.43         5.88 o                         
   6   8  12         40.28         43.57         5.02 o                         
   7   8  12          0.46          1.26         3.63 o                         
   8   8  12          0.37          2.01         4.17 o                         
   9   8  12          9.82         11.15         4.67 o                         
 -11   9  12          4.13          5.51         3.30 o                         
 -10   9  12          4.29          3.83         3.01 o                         
  -9   9  12         13.03         12.16         3.21 o                         
  -8   9  12          0.41          4.89         2.77 o                         
  -7   9  12         87.81        100.75         4.40 o                         
  -6   9  12          0.86          0.58         1.97 o                         
  -5   9  12         61.29         70.04         4.37 o                         
  -4   9  12        465.51        452.56         8.43 o                         
  -3   9  12          4.92          3.23         2.72 o                         
  -2   9  12          2.56         -2.03         2.03 o                         
  -1   9  12         37.04         24.79         2.68 o                         
   0   9  12          1.17         -2.00         2.00 o                         
   1   9  12         47.38         40.59         3.28 o                         
   2   9  12        167.47        153.12         6.11 o                         
   3   9  12         48.39         40.44         3.94 o                         
   4   9  12         47.61         35.87         4.59 o                         
   5   9  12         85.35         75.30         5.86 o                         
   6   9  12         76.09         84.75        15.94 o                         
   7   9  12         24.20         23.28         5.02 o                         
   8   9  12         10.53          9.81         4.90 o                         
 -11  10  12          3.93         13.74         3.88 o                         
 -10  10  12          8.84          6.14         3.21 o                         
  -9  10  12         80.56         91.03         7.44 o                         
  -8  10  12          0.97         -0.26         2.62 o                         
  -7  10  12         41.15         32.56         3.12 o                         
  -6  10  12         18.84         20.36         2.78 o                         
  -5  10  12        472.81        483.76         9.08 o                         
  -4  10  12        102.20        107.38         4.44 o                         
  -3  10  12          6.73          4.74         2.12 o                         
  -2  10  12        212.47        201.88         5.33 o                         
  -1  10  12          0.08         -2.03         2.03 o                         
   0  10  12         63.86         49.39         3.39 o                         
   1  10  12         18.36         16.42         2.97 o                         
   2  10  12         74.63         56.46         4.30 o                         
   3  10  12          1.55         -2.56         2.91 o                         
   4  10  12         26.04         21.51         4.47 o                         
   5  10  12         62.85         55.19         5.42 o                         
   6  10  12          8.72         20.77         4.82 o                         
   7  10  12         23.67         25.05         5.02 o                         
   8  10  12          6.79          7.60         4.51 o                         
 -10  11  12         31.79         44.73         6.21 o                         
  -9  11  12         24.80         32.27         5.42 o                         
  -8  11  12          7.54          7.23         4.41 o                         
  -7  11  12        174.73        187.29         6.99 o                         
  -6  11  12          0.01          3.21         2.40 o                         
  -5  11  12         42.50         48.51         3.48 o                         
  -4  11  12         54.74         51.44         3.67 o                         
  -3  11  12          4.70          3.60         2.13 o                         
  -2  11  12         24.33         26.86         2.78 o                         
  -1  11  12         96.81        108.52         4.74 o                         
   0  11  12          5.88          0.44         2.37 o                         
   1  11  12         49.03         50.27         4.17 o                         
   2  11  12          0.45         -0.81         2.95 o                         
   3  11  12          1.10          1.23         3.63 o                         
   4  11  12          0.94          3.82         3.98 o                         
   5  11  12         26.00         30.58         4.95 o                         
   6  11  12         15.14          8.93         4.59 o                         
   7  11  12          7.63          1.36         3.98 o                         
  -9  12  12         28.70         25.77         5.51 o                         
  -8  12  12          2.42          3.92         4.16 o                         
  -7  12  12         78.73        109.55         7.66 o                         
  -6  12  12        126.09        137.16         7.88 o                         
  -5  12  12          3.70          1.35         3.63 o                         
  -4  12  12          0.32         -3.68         3.68 o                         
  -3  12  12         20.90         24.21         4.66 o                         
  -2  12  12         57.18         76.72         5.65 o                         
  -1  12  12         14.72         18.20         4.12 o                         
   0  12  12         54.72         47.81         8.09 o                         
   1  12  12          0.32          4.35         3.68 o                         
   2  12  12         18.46         16.21         5.39 o                         
   3  12  12          0.20         -1.47         3.63 o                         
   4  12  12          1.16         -3.89         3.89 o                         
   5  12  12         36.32         42.52         5.86 o                         
   6  12  12          0.26         -4.12         4.12 o                         
  -8  13  12         21.26         18.63         8.34 o                         
  -7  13  12         39.49         35.79         9.32 o                         
  -6  13  12          8.56         10.79         7.35 o                         
  -5  13  12          7.70         13.73         7.35 o                         
  -4  13  12          4.09         -3.92         5.39 o                         
  -3  13  12          5.84          9.76         9.32 o                         
  -2  13  12          0.07          0.20         3.42 o                         
  -1  13  12         30.00         28.80         4.71 o                         
   0  13  12          0.70         -3.68         3.68 o                         
   1  13  12         22.83         23.80         4.71 o                         
   2  13  12          0.63         -0.49         3.71 o                         
   3  13  12         17.51         17.52         5.06 o                         
   4  13  12         23.82         34.12         5.65 o                         
   5  13  12         16.15         18.77         5.30 o                         
  -6  14  12         61.41         67.66        10.79 o                         
  -5  14  12          3.81         -2.45         5.88 o                         
  -4  14  12         34.56         31.87         8.34 o                         
  -3  14  12          0.31         -1.96         6.37 o                         
  -2  14  12         20.90         28.93         8.34 o                         
  -1  14  12          6.11         -6.86         6.86 o                         
   0  14  12         27.71         36.77         8.83 o                         
   1  14  12          0.09         -2.45         7.35 o                         
   2  14  12          3.16         -7.35         7.35 o                         
   3  14  12          3.75         -5.39         7.35 o                         
  -4  15  12          2.20         -5.88         5.88 o                         
  -3  15  12          8.04         -6.37         6.37 o                         
  -2  15  12          0.40         -6.86         6.86 o                         
  -1  15  12          9.30         11.28         7.84 o                         
   0  15  12         41.99         38.73        10.30 o                         
   1  15  12         26.79         22.06         9.81 o                         
 -14   1  13         17.83          7.15         5.02 o                         
 -13   1  13         93.57        107.61         5.32 o                         
 -12   1  13         90.00         84.95         4.65 o                         
 -11   1  13        199.63        215.30         6.79 o                         
 -10   1  13         24.82         20.54         2.53 o                         
  -9   1  13         10.83          7.02         2.06 o                         
  -8   1  13          2.32          0.58         1.75 o                         
  -7   1  13        383.05        385.15         6.06 o                         
  -6   1  13          9.86         14.12         1.53 o                         
  -5   1  13         52.99         42.61         1.95 o                         
  -4   1  13        277.15        247.85         3.79 o                         
  -3   1  13        401.98        395.45         4.56 o                         
  -2   1  13        155.21        134.21         3.96 o                         
  -1   1  13         58.80         55.38         2.12 o                         
   0   1  13        579.72        554.98         6.55 o                         
   1   1  13         81.94         79.30         2.39 o                         
   2   1  13        221.11        212.03         4.44 o                         
   3   1  13         63.45         71.14         2.96 o                         
   4   1  13        738.57        680.96         9.07 o                         
   5   1  13         21.85          8.39         2.20 o                         
   6   1  13         58.08         36.73         2.76 o                         
   7   1  13          0.86          1.47         3.12 o                         
   8   1  13          1.87          5.64         3.12 o                         
   9   1  13          1.08          1.03         3.68 o                         
  10   1  13          2.38          2.34         3.98 o                         
 -14   2  13          0.60          3.20         4.67 o                         
 -13   2  13          6.97          8.27         3.58 o                         
 -12   2  13         23.62         34.10         3.60 o                         
 -11   2  13          0.03         -2.06         3.18 o                         
 -10   2  13         71.93         71.31         3.53 o                         
  -9   2  13        180.43        167.67         4.41 o                         
  -8   2  13        162.06        155.27         4.01 o                         
  -7   2  13       1387.66       1307.12        13.40 o                         
  -6   2  13         52.68         48.44         2.22 o                         
  -5   2  13         32.65         37.30         1.79 o                         
  -4   2  13         22.58         22.83         1.53 o                         
  -3   2  13          9.29         12.10         1.14 o                         
  -2   2  13          4.61          7.47         1.12 o                         
  -1   2  13        690.59        710.32         7.82 o                         
   0   2  13        174.49        173.25         3.83 o                         
   1   2  13        422.89        433.83         6.50 o                         
   2   2  13        229.16        180.04         4.76 o                         
   3   2  13        536.47        516.88         7.60 o                         
   4   2  13         99.07        119.78         3.93 o                         
   5   2  13        175.39        177.22         4.49 o                         
   6   2  13         16.62         25.31         2.74 o                         
   7   2  13         56.57         75.61         3.65 o                         
   8   2  13         94.44         86.99         5.71 o                         
   9   2  13         11.91          7.80         4.17 o                         
  10   2  13         15.15         15.41         6.13 o                         
 -13   3  13         25.23         26.46         4.43 o                         
 -12   3  13          0.00         -1.22         2.51 o                         
 -11   3  13          0.06         -2.32         2.32 o                         
 -10   3  13          0.61         -1.17         2.12 o                         
  -9   3  13         19.09         13.95         2.63 o                         
  -8   3  13          0.01         -0.97         1.53 o                         
  -7   3  13        942.56        940.38        14.65 o                         
  -6   3  13       1053.31        960.74         9.79 o                         
  -5   3  13          1.99         -0.99         0.99 o                         
  -4   3  13        340.75        324.07         4.60 o                         
  -3   3  13        449.77        487.70         5.70 o                         
  -2   3  13        178.39        174.20         3.40 o                         
  -1   3  13       1296.56       1293.02        15.88 o                         
   0   3  13        352.40        346.80         7.03 o                         
   1   3  13         93.74         92.25         2.91 o                         
   2   3  13        875.34        854.33        12.24 o                         
   3   3  13         18.61         11.23         2.03 o                         
   4   3  13        311.13        320.22         5.93 o                         
   5   3  13         24.88         21.35         2.17 o                         
   6   3  13         18.51         19.77         2.55 o                         
   7   3  13          0.65         -0.49         2.14 o                         
   8   3  13         13.26          6.85         2.70 o                         
   9   3  13          0.43         -0.97         2.58 o                         
  10   3  13         13.29         13.20         4.32 o                         
 -13   4  13         29.88         28.02         4.33 o                         
 -12   4  13          9.84          6.79         3.37 o                         
 -11   4  13         81.89         82.44         5.94 o                         
 -10   4  13         61.03         59.53         3.67 o                         
  -9   4  13         13.30         15.79         2.10 o                         
  -8   4  13        191.96        178.33         5.23 o                         
  -7   4  13        358.43        358.66         5.83 o                         
  -6   4  13         51.41         42.12         2.18 o                         
  -5   4  13        285.41        270.08         4.39 o                         
  -4   4  13         20.98         19.93         1.48 o                         
  -3   4  13        333.85        320.91         4.39 o                         
  -2   4  13        399.10        410.97         5.49 o                         
  -1   4  13        199.64        217.04         4.29 o                         
   0   4  13        700.63        716.70        11.31 o                         
   1   4  13        248.23        262.66         4.99 o                         
   2   4  13         76.31         70.52         2.93 o                         
   3   4  13        276.60        291.31         5.69 o                         
   4   4  13         17.44          9.90         2.00 o                         
   5   4  13          2.72          4.60         1.88 o                         
   6   4  13         31.03         41.72         3.06 o                         
   7   4  13          1.72          3.36         2.14 o                         
   8   4  13         36.86         39.61         3.68 o                         
   9   4  13          0.00          2.03         2.80 o                         
  10   4  13          1.86          1.73         3.98 o                         
 -13   5  13         37.95         63.20         5.91 o                         
 -12   5  13          0.64         -4.55         4.55 o                         
 -11   5  13        139.02        143.90         5.50 o                         
 -10   5  13          8.34          1.14         2.55 o                         
  -9   5  13          3.24          6.25         2.24 o                         
  -8   5  13         29.76         31.49         2.22 o                         
  -7   5  13         17.00         16.53         1.76 o                         
  -6   5  13        908.91        886.71         9.27 o                         
  -5   5  13       2417.03       2360.35        19.57 o                         
  -4   5  13          9.91          2.83         1.26 o                         
  -3   5  13       1137.81       1131.23        10.43 o                         
  -2   5  13        509.32        467.73         5.93 o                         
  -1   5  13        393.52        355.00         5.03 o                         
   0   5  13          5.16          5.22         1.68 o                         
   1   5  13         27.48         29.33         1.90 o                         
   2   5  13          8.21          6.87         1.84 o                         
   3   5  13         17.98         10.98         1.94 o                         
   4   5  13          0.42          0.61         1.87 o                         
   5   5  13          2.04          4.29         1.96 o                         
   6   5  13         27.11         15.72         2.73 o                         
   7   5  13        104.06         96.12         8.90 o                         
   8   5  13          0.00          6.33         3.63 o                         
   9   5  13          3.51          6.60         3.77 o                         
 -13   6  13          8.02         -1.86         4.32 o                         
 -12   6  13         22.90         23.50         4.18 o                         
 -11   6  13        204.40        214.08        10.44 o                         
 -10   6  13          4.09          1.76         2.48 o                         
  -9   6  13        115.07        106.88         4.02 o                         
  -8   6  13          3.88          2.82         1.80 o                         
  -7   6  13        251.78        258.10         4.68 o                         
  -6   6  13         13.76         15.02         1.65 o                         
  -5   6  13        706.76        691.62         7.71 o                         
  -4   6  13       1594.34       1516.96        13.44 o                         
  -3   6  13       1815.13       1761.42        14.95 o                         
  -2   6  13        166.37        163.78         3.33 o                         
  -1   6  13         28.87         29.95         2.20 o                         
   0   6  13         37.96         28.54         2.78 o                         
   1   6  13         12.85          8.85         1.78 o                         
   2   6  13         17.52         20.33         2.59 o                         
   3   6  13         92.82         72.79         4.31 o                         
   4   6  13        173.94        186.86         6.70 o                         
   5   6  13         43.85         51.67         4.67 o                         
   6   6  13         17.16          6.91         3.63 o                         
   7   6  13         25.76         30.79         4.51 o                         
   8   6  13          1.22         -1.47         3.47 o                         
   9   6  13         30.03         45.24         5.20 o                         
 -12   7  13         46.56         62.04         6.41 o                         
 -11   7  13          1.05          0.61         4.13 o                         
 -10   7  13         18.65         17.63         4.96 o                         
  -9   7  13         29.43         31.39         3.12 o                         
  -8   7  13         71.79         69.86         3.38 o                         
  -7   7  13        289.25        299.71         8.45 o                         
  -6   7  13        139.81        141.67         4.19 o                         
  -5   7  13        149.50        143.32         4.03 o                         
  -4   7  13        175.16        168.94         4.20 o                         
  -3   7  13         42.28         39.85         2.86 o                         
  -2   7  13        774.85        709.54        12.69 o                         
  -1   7  13          1.05         -2.62         2.62 o                         
   0   7  13        117.27        103.43         4.11 o                         
   1   7  13        263.65        217.00         5.81 o                         
   2   7  13         18.13         19.57         3.24 o                         
   3   7  13        164.79        168.41         6.53 o                         
   4   7  13          0.16          0.22         2.80 o                         
   5   7  13        149.40        166.41         7.79 o                         
   6   7  13        160.37        190.94         8.65 o                         
   7   7  13          2.52          2.29         3.63 o                         
   8   7  13          0.94          0.25         3.81 o                         
   9   7  13          0.01         -3.42         3.42 o                         
 -12   8  13          0.91          3.71         3.66 o                         
 -11   8  13         13.01          9.81         3.66 o                         
 -10   8  13          8.20          7.95         3.15 o                         
  -9   8  13        133.02        127.05         7.15 o                         
  -8   8  13         23.59         26.90         3.56 o                         
  -7   8  13        147.93        151.85         5.27 o                         
  -6   8  13          4.95          3.65         2.09 o                         
  -5   8  13        834.30        807.87        12.74 o                         
  -4   8  13        442.48        458.50         8.54 o                         
  -3   8  13       3673.61       3496.54        39.49 o                         
  -2   8  13         72.49         55.74         4.15 o                         
  -1   8  13        400.72        388.89         7.94 o                         
   0   8  13         73.58         60.08         3.65 o                         
   1   8  13        303.73        315.61         8.34 o                         
   2   8  13        161.48        134.94         5.93 o                         
   3   8  13          6.47          7.29         3.48 o                         
   4   8  13        120.22         95.83        14.95 o                         
   5   8  13        136.90        117.63         6.91 o                         
   6   8  13          3.66          3.09         3.98 o                         
   7   8  13          1.49          4.17         3.81 o                         
   8   8  13          6.83          5.64         4.16 o                         
 -11   9  13          2.87          4.72         3.37 o                         
 -10   9  13         18.87         14.73         4.04 o                         
  -9   9  13         50.84         63.38         4.65 o                         
  -8   9  13         20.52         22.21         3.44 o                         
  -7   9  13        169.68        184.27         5.81 o                         
  -6   9  13         69.97         58.69         3.56 o                         
  -5   9  13        219.61        222.96         6.11 o                         
  -4   9  13        291.83        294.15         6.89 o                         
  -3   9  13         71.05         69.13         3.70 o                         
  -2   9  13        326.97        340.62         7.60 o                         
  -1   9  13        395.77        400.30        10.62 o                         
   0   9  13         23.29         15.30         2.72 o                         
   1   9  13         37.89         23.87         3.44 o                         
   2   9  13          8.56          8.82         3.15 o                         
   3   9  13          4.65          3.29         3.53 o                         
   4   9  13          0.30         -3.28         3.28 o                         
   5   9  13         31.34         32.89         5.02 o                         
   6   9  13          0.15          2.98         4.66 o                         
   7   9  13         13.73         15.60         4.67 o                         
   8   9  13          0.00          0.74         4.16 o                         
 -11  10  13          4.88          7.25         5.29 o                         
 -10  10  13          0.22         -2.24         3.15 o                         
  -9  10  13          1.55         -2.41         2.72 o                         
  -8  10  13          2.54          4.14         3.05 o                         
  -7  10  13         30.05         37.07         4.46 o                         
  -6  10  13          2.27          3.67         2.43 o                         
  -5  10  13         18.78         18.87         2.64 o                         
  -4  10  13         27.49         29.11         3.03 o                         
  -3  10  13         63.58         58.86         3.89 o                         
  -2  10  13         26.65         22.71         2.49 o                         
  -1  10  13         57.70         61.70         3.85 o                         
   0  10  13         38.06         35.52         3.23 o                         
   1  10  13         80.38         73.94         6.91 o                         
   2  10  13          3.88         -1.42         2.86 o                         
   3  10  13          2.61         -3.53         3.53 o                         
   4  10  13         27.26         16.12         4.24 o                         
   5  10  13         16.74         11.02         4.24 o                         
   6  10  13         15.79         20.69         4.67 o                         
   7  10  13          2.12          1.45         4.32 o                         
 -10  11  13          2.84          3.98         4.59 o                         
  -9  11  13          3.18         11.80         4.67 o                         
  -8  11  13         13.28         14.82         3.38 o                         
  -7  11  13         12.99         19.43         3.53 o                         
  -6  11  13         92.99        101.50         5.89 o                         
  -5  11  13        136.25        136.24         5.66 o                         
  -4  11  13          2.35          1.90         2.18 o                         
  -3  11  13          8.64         12.74         2.61 o                         
  -2  11  13         76.66         81.90         5.52 o                         
  -1  11  13          0.00          1.53         2.86 o                         
   0  11  13         72.08         76.02         4.23 o                         
   1  11  13          2.31          0.46         3.01 o                         
   2  11  13          4.57         -2.72         3.63 o                         
   3  11  13         23.28         13.56         4.35 o                         
   4  11  13          3.50          1.03         3.77 o                         
   5  11  13          6.09          2.15         4.47 o                         
   6  11  13          7.14          9.58         4.82 o                         
  -9  12  13         50.86         46.09         6.21 o                         
  -8  12  13         13.13         20.17         4.95 o                         
  -7  12  13         11.99         18.63         4.82 o                         
  -6  12  13          1.68         -2.45         3.63 o                         
  -5  12  13          8.15          0.45         8.34 o                         
  -4  12  13         84.01         85.15         6.48 o                         
  -3  12  13         24.17         22.75         4.35 o                         
  -2  12  13         31.30         28.17         3.50 o                         
  -1  12  13          0.56         -3.18         5.39 o                         
   0  12  13         47.80         49.96         5.88 o                         
   1  12  13         67.50         63.66         8.09 o                         
   2  12  13          2.41          3.53         4.08 o                         
   3  12  13          0.27         -3.63         3.63 o                         
   4  12  13          0.92          7.07         4.35 o                         
   5  12  13         17.79         17.62         5.17 o                         
  -7  13  13          8.83         13.73         8.34 o                         
  -6  13  13          0.64         -2.45         6.37 o                         
  -5  13  13         30.20         29.91         7.84 o                         
  -4  13  13          3.24          2.69         3.89 o                         
  -3  13  13        107.10        128.38         7.75 o                         
  -2  13  13         16.45         18.78         4.90 o                         
  -1  13  13         31.01         29.81        10.79 o                         
   0  13  13          0.24         -4.90         4.90 o                         
   1  13  13          0.58         -3.63         3.63 o                         
   2  13  13          0.56         -3.99         3.99 o                         
   3  13  13          0.44         -3.55         4.35 o                         
   4  13  13         21.02         24.88         6.62 o                         
  -6  14  13          0.61         -6.37         6.37 o                         
  -5  14  13          7.54          0.00         6.86 o                         
  -4  14  13         11.89         13.73         8.34 o                         
  -3  14  13          4.74         -6.37         6.37 o                         
  -2  14  13         15.60         12.26         7.84 o                         
  -1  14  13         13.69          9.32         8.34 o                         
   0  14  13         20.41         25.99         8.83 o                         
   1  14  13          2.54         -7.35         7.35 o                         
   2  14  13          0.09         -4.90         7.84 o                         
 -13   0  14         34.66         49.52         7.11 o                         
 -12   0  14         23.94         17.01         4.47 o                         
 -11   0  14         57.37         79.37         6.06 o                         
 -10   0  14        137.35        134.89         7.10 o                         
  -9   0  14        182.39        186.25         6.75 o                         
  -8   0  14        451.21        403.07         9.38 o                         
  -7   0  14        301.22        280.62         7.50 o                         
  -6   0  14        240.98        255.84         8.46 o                         
  -5   0  14        154.51        173.85         5.36 o                         
  -4   0  14        152.11        175.94         5.05 o                         
  -3   0  14        134.44        160.50         4.29 o                         
  -2   0  14        351.73        313.69         6.65 o                         
  -1   0  14        104.85        110.83         4.01 o                         
   0   0  14        808.42        803.86        14.62 o                         
   1   0  14         54.54         42.60         3.09 o                         
   2   0  14        285.17        295.36         6.75 o                         
   3   0  14        826.99        816.26        16.54 o                         
   4   0  14        621.59        575.79        13.47 o                         
   5   0  14         23.92         24.24         3.77 o                         
   6   0  14          0.01         -3.43         3.43 o                         
   7   0  14         24.92         26.48         5.39 o                         
   8   0  14         38.49         55.90         6.86 o                         
   9   0  14         38.44         45.11         6.86 o                         
  10   0  14         84.82         99.04         9.81 o                         
 -13   1  14         93.86        106.85         5.37 o                         
 -12   1  14          0.04          1.95         2.57 o                         
 -11   1  14         34.39         36.85         4.10 o                         
 -10   1  14         19.39         16.20         2.81 o                         
  -9   1  14         46.83         31.74         2.51 o                         
  -8   1  14         17.24         18.86         2.16 o                         
  -7   1  14        148.70        133.71         3.78 o                         
  -6   1  14         47.25         39.85         2.18 o                         
  -5   1  14         85.50         63.73         2.52 o                         
  -4   1  14       1526.94       1504.56        12.47 o                         
  -3   1  14          2.03          2.46         0.98 o                         
  -2   1  14        402.46        409.20        11.54 o                         
  -1   1  14        109.01        114.45         2.89 o                         
   0   1  14        353.82        381.47        10.35 o                         
   1   1  14       1241.54       1154.18        13.01 o                         
   2   1  14       2408.13       2535.01        25.02 o                         
   3   1  14         14.68         21.30         2.48 o                         
   4   1  14         10.61         12.18         2.69 o                         
   5   1  14         38.83         38.54         3.03 o                         
   6   1  14          3.59          5.11         2.63 o                         
   7   1  14         73.02         63.03         5.02 o                         
   8   1  14          2.51          0.98         4.41 o                         
   9   1  14         53.37         36.66         4.67 o                         
  10   1  14        130.24        145.56         8.14 o                         
 -13   2  14         38.81         41.23         4.10 o                         
 -12   2  14          7.09          7.19         2.81 o                         
 -11   2  14          6.65          6.90         2.63 o                         
 -10   2  14          1.93         -2.05         2.05 o                         
  -9   2  14         25.56         25.67         2.39 o                         
  -8   2  14        152.94        135.90         3.87 o                         
  -7   2  14          1.67         -1.82         1.82 o                         
  -6   2  14         82.24         77.79         2.78 o                         
  -5   2  14        433.07        411.03         5.49 o                         
  -4   2  14        135.57        145.69         3.10 o                         
  -3   2  14        226.21        254.78         3.60 o                         
  -2   2  14         58.94         60.90         2.49 o                         
  -1   2  14         36.16         48.27         2.23 o                         
   0   2  14       1601.10       1576.93        28.40 o                         
   1   2  14        593.46        588.83         9.27 o                         
   2   2  14        527.01        529.09         9.40 o                         
   3   2  14        138.87        158.83         5.06 o                         
   4   2  14        112.16        108.94         3.76 o                         
   5   2  14          6.44          5.95         1.98 o                         
   6   2  14         26.98         36.96         2.98 o                         
   7   2  14         74.04         73.85         5.88 o                         
   8   2  14         31.82         26.63         4.41 o                         
   9   2  14          3.95          7.35         6.37 o                         
 -13   3  14         19.46         21.76         4.81 o                         
 -12   3  14          1.78         -0.37         3.43 o                         
 -11   3  14        106.46        113.94         5.18 o                         
 -10   3  14          1.77          2.00         2.24 o                         
  -9   3  14          9.42          6.75         2.10 o
[truncated: 146,368 more chars]
